# Supplementary material for: The genetic architecture underlying prey-dependent performance in a microbial predator
Source: Nat Commun. 2022 Jan 14;13:319. doi: 10.1038/s41467-021-27844-x (PMC8760311; doi:10.1038/s41467-021-27844-x)
Supplement: Supplementary file 5 — Supplementary_Data_2 [file 41467_2021_27844_MOESM5_ESM.xls]

## Sheet: Supplementary_File_2_startLib&s
Chromosome	Position	ID	Disrupted gene	Disrupted gene (short)	Start_rep1	Start_rep2	Start_rep3	Start_mean	Start read count bin	Bs rep1 normalised reads	Bs rep2 normalised reads	Kp rep1 normalised reads	Kp rep2 normalised reads	Ka rep1 normalised reads	Ka rep2 normalised reads	Ml rep1 normalised reads	Ml rep2 normalised reads	Bs rep1 Z score	Bs rep2 Z score	Kp rep1 Z score	Kp rep2 Z score	Ka rep1 Z score	Ka rep2 Z score	Ml rep1 Z score	Ml rep2 Z score	Bs mean Z score	Kp mean Z score	Ka mean Z score	Ml mean Z score	Ka phenotype	Kp phenotype	Bs phenotype	Ml phenotype
DDB0169550	20629	DDB0169550_20629	DDB_G0294034	rnlA	1	1	1	1	100	1	1	1.89699	1.4337	1	1	1	1	0.800717	0.86472	1.16386	0.991856	0.499493	0.510985	0.999827	0.914574	0.832718	1.07786	0.505239	0.9572	0	0	0	0
DDB0215018	73359	DDB0215018_73359	NA	NA	68.3421	84.277	174.066	108.895	1000	1	392.175	76.6173	35.6633	278.781	109.146	1	1	-0.692032	1.45909	0.930023	0.490119	1.03594	0.584339	-0.278643	-0.410057	0.383529	0.710071	0.810141	-0.34435	0	0	0	0
DDB0215018	93461	DDB0215018_93461	DDB_G0294200	DDB_G0294200	5.41736	34.9862	42.644	27.6825	100	1	1	1	1	73.1846	13.0918	1	1	-0.881475	-0.843451	-0.90274	-0.98511	0.996033	0.120037	-0.78047	-0.814158	-0.862463	-0.943925	0.558035	-0.797314	0	0	0	0
DDB0215018	94123	DDB0215018_94123	DDB_G0294200	DDB_G0294200	1	8.48802	32.2102	13.8994	100	1	1	1	1	1	1	1	1	-0.532477	-0.489063	-0.543293	-0.615097	-0.844712	-0.863074	-0.411118	-0.455504	-0.51077	-0.579195	-0.853893	-0.433311	0	0	0	0
DDB0215018	94574	DDB0215018_94574	DDB_G0294202	DDB_G0294202	1	25.9811	1	9.32703	100	85.8918	1	1	1	1	18.5467	1	1	1.92537	-0.28386	-0.33516	-0.400847	-0.640961	0.869857	-0.197251	-0.247831	0.820756	-0.368004	0.114448	-0.222541	0	0	0	0
DDB0215018	97559	DDB0215018_97559	NA	NA	1	39.5533	21.0493	20.5342	100	1	1	1	1	1	1	1	1	-0.730161	-0.6898	-0.746895	-0.824685	-1.04403	-1.06682	-0.620331	-0.658658	-0.709981	-0.78579	-1.05542	-0.639495	0	0	0	0
DDB0215018	102515	DDB0215018_102515	DDB_G0294216	DDB_G0294216_RTE	150.308	75.4443	180.901	135.551	1000	1	1	1	193.908	298.405	94.0143	1	3.13951	-0.769242	-0.689615	-0.879211	1.14896	0.968452	0.406533	-0.365457	-0.0562393	-0.729429	0.134876	0.687493	-0.210848	0	0	0	0
DDB0215018	112981	DDB0215018_112981	DDB_G0294232	DDB_G0294232_RTE	75.0096	142.444	62.7844	93.4126	100	1	1	1	125.807	1	81.9186	1	1	-1.49757	-1.46906	-1.53728	0.958271	-1.81778	0.442436	-1.43249	-1.4473	-1.48331	-0.289504	-0.68767	-1.4399	0	0	0	0
DDB0215018	123940	DDB0215018_123940	NA	NA	1.05783	2.24049	1.45418	1.58417	100	1	1	2.10777	1	5.96452	1	1	2.94329	0.567668	0.628072	0.978804	0.551293	1.17662	0.270793	0.753187	1.23706	0.59787	0.765048	0.723709	0.995121	0	0	0	0
DDB0215018	129966	DDB0215018_129966	NA	NA	142.903	367.527	112.808	207.746	1000	87.8957	1	1	90.8607	198.201	136.468	344.448	322.781	0.658566	-0.837811	-1.0487	0.619392	0.594588	0.380298	1.78147	1.55237	-0.0896225	-0.214653	0.487443	1.66692	0	0	0	1
DDB0215018	143820	DDB0215018_143820	DDB_G0294280	DDB_G0294280_RTE	27.5035	16.976	50.6783	31.7193	100	184.153	57.3736	10.3281	12.7241	10.9151	13.5187	16.6258	114.788	1.69168	1.16957	0.244404	0.307804	-0.0453617	0.0657209	0.653519	1.58412	1.43063	0.276104	0.0101796	1.11882	0	0	0	0
DDB0215018	144438	DDB0215018_144438	NA	NA	99.0832	39.5533	23.5578	54.0648	100	1	1	1	1	89.8852	1	2.06828	1	-1.22056	-1.18777	-1.25198	-1.34461	0.759131	-1.57225	-0.749733	-1.16262	-1.20417	-1.29829	-0.406558	-0.956178	0	0	0	0
DDB0215018	152807	DDB0215018_152807	NA	NA	1	1	1	1	100	1	1	1	1	1	1	1	1	0.800717	0.86472	0.829815	0.798374	0.499493	0.510985	0.999827	0.914574	0.832718	0.814095	0.505239	0.9572	0	0	0	0
DDB0215018	153827	DDB0215018_153827	NA	NA	95.3327	171.527	119.425	128.762	1000	1	1	231.643	54.839	131.1	107.106	1	1	-0.751123	-0.67178	1.30268	0.607517	0.623666	0.494305	-0.345084	-0.474149	-0.711451	0.9551	0.558986	-0.409617	0	0	0	0
DDB0215018	158832	DDB0215018_158832	NA	NA	23.5607	57.0895	1	27.2167	100	1	1	1	1	1	1	1	1	-0.87288	-0.834723	-0.893887	-0.975997	-1.18793	-1.21391	-0.771373	-0.805325	-0.853801	-0.934942	-1.20092	-0.788349	0	0	0	0
DDB0215018	159703	DDB0215018_159703	DDB_G0294314	DDB_G0294314	1	1	1	1	100	1	1	1	1	1	1	1	1	0.800717	0.86472	0.829815	0.798374	0.499493	0.510985	0.999827	0.914574	0.832718	0.814095	0.505239	0.9572	0	0	0	0
DDB0215151	1789	DDB0215151_1789	DDB_G0294320	DDB_G0294320_RTE	40.0051	97.3322	143.746	93.6945	100	1	1	1	1	1	1	1	1	-1.4991	-1.47061	-1.53885	-1.63992	-1.81931	-1.85932	-1.43411	-1.44887	-1.48485	-1.58939	-1.83932	-1.44149	0	0	0	0
DDB0215151	7012	DDB0215151_7012	DDB_G0294328	DDB_G0294328_TE	1	57.3911	128.877	62.4227	100	1	1	1	1	1	1	1	1	-1.29338	-1.26171	-1.32697	-1.42181	-1.6119	-1.6473	-1.21639	-1.23745	-1.27754	-1.37439	-1.6296	-1.22692	0	0	0	0
DDB0215151	8369	DDB0215151_8369	DDB_G0294332	DDB_G0294332_RTE	1	1	53.1868	18.3956	100	1	1	1	1	1	1	498.296	1	-0.674449	-0.633228	-0.689515	-0.765618	-0.987857	-1.0094	2.76848	-0.601404	-0.653838	-0.727567	-0.998628	1.08354	0	0	0	0
DDB0215151	10206	DDB0215151_10206	DDB_G0294336	DDB_G0294336_RTE	1	27.2737	1	9.7579	100	1	1	1	1	1	1	1	1	-0.353271	-0.30709	-0.358722	-0.4251	-0.664026	-0.678375	-0.221461	-0.27134	-0.33018	-0.391911	-0.671201	-0.246401	0	0	0	0
DDB0215151	12601	DDB0215151_12601	DDB_G0294338	DDB_G0294338_RTE	1	25.0332	1	9.01107	100	1	1	1	1	85.2329	1	1	1	-0.312937	-0.266133	-0.31718	-0.382337	1.64711	-0.636805	-0.178775	-0.22989	-0.289535	-0.349759	0.505151	-0.204332	0	0	0	0
DDB0220052	1618	DDB0220052_1618	DDB_G0294344	DDB_G0294344_RTE	13.4633	17.1053	9.81575	13.4614	100	18.3116	23.9926	5.3748	9.67747	12.8237	9.96116	51.9456	78.8802	0.956589	1.16199	0.350813	0.621128	0.474705	0.353765	1.72377	1.83501	1.05929	0.48597	0.414235	1.77939	0	0	0	0
DDB0220052	9728	DDB0220052_9728	NA	NA	10.3859	100.219	1	37.2016	100	1	1	1	1	1	1	1	1	-1.03119	-0.995479	-1.05694	-1.14384	-1.34755	-1.37708	-0.938917	-0.968016	-1.01334	-1.10039	-1.36231	-0.953466	0	0	0	0
DDB0220052	9972	DDB0220052_9972	NA	NA	24.8109	53.0824	2.3994	26.7642	100	1	1	1	61.4698	263.691	103.643	1	1	-0.864387	-0.826099	-0.88514	1.24493	1.66793	1.21784	-0.762385	-0.796597	-0.845243	0.179897	1.44289	-0.779491	0	0	0	0
DDB0220052	10471	DDB0220052_10471	NA	NA	13.6876	20.7676	1	11.8184	100	1	1	1	1	1	39.1331	1	1	-0.45032	-0.405637	-0.458676	-0.527993	-0.761877	1.13609	-0.32417	-0.371074	-0.427979	-0.493335	0.187106	-0.347622	0	0	0	0
DDB0220052	10502	DDB0220052_10502	NA	NA	65.2327	1	38.5359	34.9229	100	1	1	1	1	1	1	1	1	-0.999171	-0.962964	-1.02396	-1.10989	-1.31526	-1.34407	-0.905029	-0.93511	-0.981068	-1.06693	-1.32967	-0.92007	0	0	0	0
DDB0220052	14922	DDB0220052_14922	NA	NA	241.409	215.173	437.601	298.061	1000	1	614.21	276.223	253.227	101.158	416.708	5.32979	611.616	-1.04709	1.26532	1.03937	0.916115	0.132443	0.745044	-0.0144302	1.65876	0.109115	0.977743	0.438743	0.822163	0	0	0	0
DDB0220052	14967	DDB0220052_14967	NA	NA	1	31.4962	1	11.1654	100	1	1	1	1	26.4824	17.1711	1	1	-0.421526	-0.376399	-0.42902	-0.497465	0.940606	0.735699	-0.293697	-0.341484	-0.398962	-0.463243	0.838152	-0.31759	0	0	0	0
DDB0220052	20645	DDB0220052_20645	DDB_G0294362	DDB_G0294362_ps	50.936	61.3981	79.0713	63.8018	100	1	1	1	40.6812	150.365	53.8377	1	1	-1.30445	-1.27295	-1.33837	0.556687	0.937349	0.42233	-1.22811	-1.24883	-1.2887	-0.390843	0.67984	-1.23847	0	0	0	0
DDB0220052	22012	DDB0220052_22012	DDB_G0294364	DDB_G0294364_ps	1	1	1	1	100	1	1	1	1	1	1	1	1	0.800717	0.86472	0.829815	0.798374	0.499493	0.510985	0.999827	0.914574	0.832718	0.814095	0.505239	0.9572	0	0	0	0
DDB0220052	26374	DDB0220052_26374	DDB_G0294370	DDB_G0294370_RTE	427.811	82.9844	90.2322	200.343	1000	1	1	1	1	1	41.3625	1	1	-0.907003	-0.825216	-1.03429	-1.37955	-1.75419	-0.178629	-0.520354	-0.643223	-0.866109	-1.20692	-0.96641	-0.581789	0	-1	0	0
DDB0220052	29832	DDB0220052_29832	DDB_G0294376	fcpA	1	22.7065	1	8.23551	100	1	1	1	1	1	1	1	1	-0.267347	-0.219839	-0.270225	-0.334003	-0.577393	-0.589818	-0.130526	-0.183039	-0.243593	-0.302114	-0.583605	-0.156783	0	0	0	0
DDB0232428	2277	DDB0232428_2277	DDB_G0267178	DDB_G0267178_RTE	16.3803	18.0101	15.996	16.7955	100	13.8892	20.1851	8.1149	5.37637	12.7641	22.7209	7.31852	9.02609	0.70447	0.959281	0.450306	0.186606	0.359305	0.668749	0.554484	0.591301	0.831876	0.318456	0.514027	0.572892	0	0	0	0
DDB0232428	4037	DDB0232428_4037	DDB_G0267180	DDB_G0267180_RTE	2.34004	1.12025	1.12699	1.52909	100	2.34941	2.24279	1	1	1	1	1	1	1.01828	1.06175	0.60825	0.570296	0.282592	0.289267	0.772156	0.693498	1.04002	0.589273	0.285929	0.732827	0	0	0	0
DDB0232428	8361	DDB0232428_8361	DDB_G0267184	DDB_G0267184_RTE	15.3225	72.7729	44.4981	44.1978	100	1	1	1	57.5272	1	1	1	1	-1.11848	-1.08412	-1.14684	0.939935	-1.43556	-1.46704	-1.0313	-1.05772	-1.1013	-0.103454	-1.4513	-1.04451	0	0	0	0
DDB0232428	10064	DDB0232428_10064	DDB_G0267188	DDB_G0267188_RTE	87.1586	69.4553	97.3577	84.6572	100	1	1	1	1	1	1	1	1	-1.44772	-1.41844	-1.48593	-1.58545	-1.76751	-1.80637	-1.37973	-1.39606	-1.43308	-1.53569	-1.78694	-1.3879	0	0	0	0
DDB0232428	12259	DDB0232428_12259	NA	NA	1	1	1	1	100	1	1	1	1	1	1	1	1	0.800717	0.86472	0.829815	0.798374	0.499493	0.510985	0.999827	0.914574	0.832718	0.814095	0.505239	0.9572	0	0	0	0
DDB0232428	15336	DDB0232428_15336	NA	NA	9.36017	1	41.4079	17.256	100	1	1	1	1	1	1	1	1	-0.642054	-0.600333	-0.656151	-0.731273	-0.955195	-0.976011	-0.527086	-0.568113	-0.621194	-0.693712	-0.965603	-0.5476	0	0	0	0
DDB0232428	15394	DDB0232428_15394	NA	NA	83.7287	267.437	423.277	258.148	1000	472.025	518.657	128.363	1	150.902	36.4768	1	1	1.17468	1.25653	0.792237	-1.49284	0.375554	-0.361747	-0.620863	-0.740178	1.2156	-0.3503	0.00690366	-0.680521	0	0	0	0
DDB0232428	17798	DDB0232428_17798	DDB_G0267194	DDB_G0267194	9.5525	1	1	3.85083	100	1	1	1	36.5593	33.6995	1	1	1	0.117724	0.171179	0.126374	2.00712	1.6074	-0.192943	0.277002	0.212685	0.144452	1.06675	0.707229	0.244844	0	0	0	0
DDB0232428	18616	DDB0232428_18616	DDB_G0267198	DDB_G0267198	13.5274	1	2.90837	5.81191	100	1	1	1	1	114.817	11.1944	1	261.561	-0.090787	-0.0405522	-0.0883794	-0.146811	2.02327	0.853219	0.0563307	2.89628	-0.0656696	-0.117595	1.43824	1.47631	0	0	0	0
DDB0232428	18769	DDB0232428_18769	NA	NA	416.239	298.287	540.739	418.422	1000	603.523	1532.92	157.661	195.879	918.118	989.997	1	316.11	1.09104	1.46503	0.682132	0.649779	0.966991	0.999112	-0.812346	1.2766	1.27803	0.665955	0.983051	0.232125	0	0	0	0
DDB0232428	19382	DDB0232428_19382	NA	NA	21.0283	46.1024	1	22.7103	100	1	1	104.545	1	1	12.2854	1	1	-0.781184	-0.741611	1.62639	-0.87878	-1.09547	0.190212	-0.67433	-0.711092	-0.761398	0.373805	-0.452631	-0.692711	0	0	0	0
DDB0232428	19572	DDB0232428_19572	NA	NA	1	1	50.4239	17.4746	100	1	1	1	1	1	1	1	1	-0.648431	-0.606808	-0.662718	-0.738033	-0.961624	-0.982583	-0.533835	-0.574666	-0.627619	-0.700376	-0.972103	-0.55425	0	0	0	0
DDB0232428	19633	DDB0232428_19633	NA	NA	1	1	1	1	100	1	1	1	1	1	1	1	1	0.800717	0.86472	0.829815	0.798374	0.499493	0.510985	0.999827	0.914574	0.832718	0.814095	0.505239	0.9572	0	0	0	0
DDB0232428	27005	DDB0232428_27005	NA	NA	11.6682	1	1	4.55605	100	1	1	1	1	1	1	1	1	0.0325372	0.0846766	0.038637	-0.016061	-0.275032	-0.280741	0.186847	0.125142	0.0586069	0.011288	-0.277886	0.155994	0	0	0	0
DDB0232428	27520	DDB0232428_27520	NA	NA	1	1	38.8631	13.621	100	1	1	1	1	1	1	1	1	-0.522229	-0.478657	-0.532738	-0.604232	-0.834379	-0.852512	-0.400272	-0.444973	-0.500443	-0.568485	-0.843446	-0.422622	0	0	0	0
DDB0232428	27631	DDB0232428_27631	NA	NA	12.2452	24.6885	1.67231	12.8687	100	1	1	1	1	1	1	1	1	-0.493446	-0.449429	-0.503093	-0.573716	-0.805359	-0.822847	-0.369811	-0.415393	-0.471438	-0.538404	-0.814103	-0.392602	0	0	0	0
DDB0232428	27703	DDB0232428_27703	NA	NA	16.797	1	1	6.26567	100	464.7	1	1	31.8998	1	1	1	1	2.98213	-0.0792217	-0.127601	1.67245	-0.43777	-0.447094	0.0160284	-0.0407295	1.45145	0.772427	-0.442432	-0.0123506	0	0	0	0
DDB0232428	27770	DDB0232428_27770	NA	NA	49.205	16.3297	52.6415	39.3921	100	1	1	1	253.944	1	42.3112	1	1	-1.06017	-1.02491	-1.08679	1.79922	-1.37677	0.548308	-0.969589	-0.997799	-1.04254	0.356217	-0.414229	-0.983694	0	0	0	0
DDB0232428	28522	DDB0232428_28522	DDB_G0267208	DDB_G0267208_RTE	344.467	153.603	54.2411	184.104	1000	125.901	1	1	59.6777	105.095	203.824	1	1	0.827879	-0.795877	-1.00074	0.485526	0.36494	0.632368	-0.48684	-0.610894	0.016001	-0.257607	0.498654	-0.548867	0	0	0	0
DDB0232428	36206	DDB0232428_36206	DDB_G0267216	DDB_G0267216	10.5783	82.6397	1	31.406	100	1	1	1	1	1	1	1	1	-0.945403	-0.908366	-0.968581	-1.05289	-1.26105	-1.28866	-0.848126	-0.879854	-0.926884	-1.01073	-1.27485	-0.86399	0	0	0	0
DDB0232428	36681	DDB0232428_36681	DDB_G0267216	DDB_G0267216	1	1	52.3507	18.1169	100	1	1	1	1	1	1	1	1	-0.666715	-0.625375	-0.68155	-0.757419	-0.980059	-1.00143	-0.553185	-0.593456	-0.646045	-0.719484	-0.990743	-0.573321	0	0	0	0
DDB0232428	37962	DDB0232428_37962	DDB_G0267220	DDB_G0267220	119.759	117.798	344.969	194.175	1000	1	1	1	1	18.4304	65.0321	1	1	-0.895978	-0.814363	-1.02188	-1.36558	-0.43727	0.0549878	-0.507958	-0.631265	-0.855171	-1.19373	-0.191141	-0.569611	0	-1	0	0
DDB0232428	38916	DDB0232428_38916	DDB_G0267224	DDB_G0267224	57.86	13.1844	45.2979	38.7808	100	1	1	1	1	1	1	1	1	-1.05225	-1.01686	-1.07863	-1.16617	-1.36878	-1.39878	-0.961204	-0.989657	-1.03456	-1.1224	-1.38378	-0.97543	0	0	0	0
DDB0232428	39887	DDB0232428_39887	NA	NA	775.163	824.544	571.931	723.88	1000	215.87	212.804	433.989	133.155	684.07	1791.73	916.725	1456.93	0.535226	0.589435	0.866492	0.232333	0.590327	1.02089	1.67464	1.65136	0.56233	0.549413	0.805609	1.663	0	0	0	1
DDB0232428	47193	DDB0232428_47193	DDB_G0267236	DDB_G0267236_RTE	419.413	477.914	332.863	410.063	1000	19.4863	25.8703	333.343	272.403	104.319	378.714	5.32979	12.7543	-0.112407	0.0552799	0.987352	0.806172	0.00356088	0.544822	-0.140912	0.0565236	-0.0285633	0.896762	0.274192	-0.0421943	0	0	0	0
DDB0232428	58858	DDB0232428_58858	DDB_G0267244	DDB_G0267244_RTE	140.819	221.335	173.339	178.498	1000	260.923	1	203.189	124.732	266.852	60.7156	602.267	1.37354	1.09575	-0.785143	1.12101	0.828794	0.795419	0.0624757	2.06316	-0.477677	0.155301	0.9749	0.428948	0.792743	0	0	0	0
DDB0232428	59698	DDB0232428_59698	DDB_G0267244	DDB_G0267244_RTE	16.9573	97.4184	9.99752	41.4577	100	165.288	1	1	24.5521	44.376	29.6463	1	1	1.5013	-1.0512	-1.11345	0.517019	0.534236	0.335909	-0.996989	-1.02441	0.225052	-0.298217	0.435073	-1.0107	0	0	0	0
DDB0232428	62591	DDB0232428_62591	NA	NA	1	1	1	1	100	1	1	1	1	1	1	1	1	0.800717	0.86472	0.829815	0.798374	0.499493	0.510985	0.999827	0.914574	0.832718	0.814095	0.505239	0.9572	0	0	0	0
DDB0232428	63393	DDB0232428_63393	DDB_G0267250	DDB_G0267250_TE	1	46.0594	47.4064	31.4886	100	86.03	156.682	1	1	33.1031	1	1	1	1.30985	1.6901	-0.969951	-1.0543	0.52503	-1.29003	-0.849534	-0.881221	1.49997	-1.01212	-0.382499	-0.865378	0	0	0	0
DDB0232428	73294	DDB0232428_73294	NA	NA	1	1	2.21763	1.40588	100	1	1	1	1	1	1	1	1	0.628151	0.689488	0.652082	0.615417	0.325501	0.33313	0.817196	0.737233	0.65882	0.63375	0.329315	0.777215	0	0	0	0
DDB0232428	78277	DDB0232428_78277	DDB_G0267260	DDB_G0267260_RTE	182.459	128.053	180.792	163.768	1000	1	1	1	89.427	245.559	416.329	1	453.071	-0.835923	-0.75525	-0.954276	0.718584	0.796746	1.03379	-0.440433	1.77303	-0.795587	-0.117846	0.915269	0.6663	0	0	0	0
DDB0232428	82172	DDB0232428_82172	NA	NA	2.46826	1	1	1.48942	100	1	1	1	1	1	1	1	1	0.598909	0.659795	0.621965	0.584414	0.296018	0.302991	0.786249	0.707182	0.629352	0.60319	0.299505	0.746716	0	0	0	0
DDB0232428	85261	DDB0232428_85261	NA	NA	3726.31	3309.29	2994.31	3343.31	10000	1627.66	3187.36	24826.4	29899.3	6961.25	4550.64	14272.9	12816.1	0.229593	0.446906	1.82016	2.43866	0.882508	0.585553	1.19264	1.24621	0.338249	2.12941	0.73403	1.21943	0	1	0	0
DDB0232428	85737	DDB0232428_85737	NA	NA	7.11629	24.947	1	11.0211	100	1	1	1	1	33.5802	1	1	150.893	-0.414938	-0.369709	-0.422234	-0.49048	1.06853	-0.741932	-0.286724	2.2768	-0.392323	-0.456357	0.163298	0.995037	0	0	0	0
DDB0232428	85882	DDB0232428_85882	NA	NA	1	68.7659	1	23.5886	100	256.639	1	1	1	57.1997	41.9317	1	1	2.00983	-0.761131	-0.819245	-0.899161	0.951904	0.811332	-0.694674	-0.730847	0.624351	-0.859203	0.881618	-0.712761	0	0	0	0
DDB0232428	89545	DDB0232428_89545	DDB_G0267272	DDB_G0267272_RTE	1	1	1	1	100	1	1	1	1	1	1	1	1	0.800717	0.86472	0.829815	0.798374	0.499493	0.510985	0.999827	0.914574	0.832718	0.814095	0.505239	0.9572	0	0	0	0
DDB0232428	94915	DDB0232428_94915	DDB_G0267280	DDB_G0267280_TE	1	1	1	1	100	1	1	1	1	1	1	1	1	0.800717	0.86472	0.829815	0.798374	0.499493	0.510985	0.999827	0.914574	0.832718	0.814095	0.505239	0.9572	0	0	0	0
DDB0232428	97630	DDB0232428_97630	DDB_G0267282	DDB_G0267282_RTE	1	1	1	1	100	1	1	1	1	1	1	1	1	0.800717	0.86472	0.829815	0.798374	0.499493	0.510985	0.999827	0.914574	0.832718	0.814095	0.505239	0.9572	0	0	0	0
DDB0232428	97887	DDB0232428_97887	DDB_G0267282	DDB_G0267282_RTE	28.1126	102.718	1	43.9435	100	1	1	1	89.427	1	1	1	1	-1.11556	-1.08115	-1.14383	1.17997	-1.43261	-1.46403	-1.02821	-1.05472	-1.09836	0.0180678	-1.44832	-1.04146	0	0	0	0
DDB0232428	99624	DDB0232428_99624	NA	NA	115.528	2.97296	82.525	67.0085	100	1	1	136.267	1	1	1	1	1	-1.32929	-1.29818	1.20014	-1.45989	-1.6481	-1.68431	-1.2544	-1.27436	-1.31373	-0.129875	-1.66621	-1.26438	0	0	0	0
DDB0232428	100880	DDB0232428_100880	DDB_G0267286	DDB_G0267286	44.6531	104.829	25.4119	58.2981	100	1	1	1	1	1	1	1	1	-1.25875	-1.22655	-1.29131	-1.3851	-1.57698	-1.61161	-1.17974	-1.20187	-1.24265	-1.3382	-1.59429	-1.19081	0	0	0	0
DDB0232428	101118	DDB0232428_101118	NA	NA	137.197	138.781	220.091	165.356	1000	1	629.753	223.107	36.0217	91.9728	149.417	1	1	-0.839327	1.47849	1.18848	0.307915	0.353327	0.534281	-0.44426	-0.569819	0.319583	0.7482	0.443804	-0.507039	0	0	0	0
DDB0232428	103051	DDB0232428_103051	NA	NA	32.1836	130.983	58.7491	73.9718	100	1	1	1	30.2869	1	1	1	1	-1.37937	-1.34903	-1.41554	0.318792	-1.6986	-1.73592	-1.3074	-1.32582	-1.3642	-0.548373	-1.71726	-1.31661	0	0	0	0
DDB0232428	110972	DDB0232428_110972	DDB_G0267300	DDB_G0267300_RTE	1.66688	1	1	1.22229	100	1	1	1	1	1	1	1	1	0.699035	0.761468	0.725089	0.69057	0.396971	0.406187	0.892215	0.810079	0.730252	0.70783	0.401579	0.851147	0	0	0	0
DDB0232428	112454	DDB0232428_112454	DDB_G0267300	DDB_G0267300_RTE	52.6349	51.2297	36.4637	46.7761	100	2.14211	2.19063	1	1	2.80332	71.8626	1	13.5391	-0.761309	-0.709909	-1.17642	-1.26684	-0.938037	0.735162	-1.0617	0.269169	-0.735609	-1.22163	-0.101437	-0.396263	0	0	0	0
DDB0232428	115021	DDB0232428_115021	DDB_G0267304	DDB_G0267304_RTE	18.528	1	1	6.84267	100	1	1	1	1	1	1	1	1	-0.173493	-0.124535	-0.173561	-0.234497	-0.482763	-0.493086	-0.0311981	-0.0865882	-0.149014	-0.204029	-0.487925	-0.0588931	0	0	0	0
DDB0232428	118341	DDB0232428_118341	DDB_G0267306	DDB_G0267306_RTE	31.3502	1	2.21763	11.5226	100	1	1	273.693	34.0504	63.701	22.8632	1	1	-0.437478	-0.392598	2.48249	1.3803	1.37281	0.868732	-0.31058	-0.357878	-0.415038	1.9314	1.12077	-0.334229	0	0	0	0
DDB0232428	119921	DDB0232428_119921	DDB_G0267306	DDB_G0267306_RTE	1	1	1	1	100	1	1.14747	1	1	1	1	1	1.17732	0.800717	0.935479	0.829815	0.798374	0.499493	0.510985	0.999827	0.999552	0.868098	0.814095	0.505239	0.999689	0	0	0	0
DDB0232428	122459	DDB0232428_122459	DDB_G0267310	DDB_G0267310_RTE	1	53.858	55.9498	36.9359	100	1	1	1	1	133.665	1	1	1	-1.02756	-0.991792	-1.0532	-1.13999	1.15639	-1.37333	-0.935074	-0.964284	-1.00968	-1.09659	-0.108472	-0.949679	0	0	0	0
DDB0232428	126184	DDB0232428_126184	NA	NA	458.52	492.09	372.162	440.924	1000	1	1	160.506	1	125.136	407.127	1	230.362	-1.18516	-1.09901	0.668439	-1.73207	0.0524677	0.544717	-0.833115	1.13554	-1.14209	-0.531817	0.298593	0.151211	0	0	-1	0
DDB0232428	133482	DDB0232428_133482	DDB_G0267328	DDB_G0267328_RTE	2.88498	18.8288	3.78088	8.49821	100	1.10561	4.48557	1.7916	1	1.90864	4.36393	1	2.55085	-0.232397	0.536033	0.0176171	-0.350866	-0.263287	0.163022	-0.14736	0.288097	0.151818	-0.166625	-0.0501323	0.0703687	0	0	0	0
DDB0232428	146401	DDB0232428_146401	DDB_G0267342	DDB_G0267342_RTE	60.2641	119.608	50.8601	76.9107	100	1	1	64.1815	1	1	36.9986	1	1	-1.3991	-1.36907	0.735419	-1.53391	-1.7185	0.128938	-1.32829	-1.34611	-1.38409	-0.399244	-0.794779	-1.3372	0	0	0	0
DDB0232428	149052	DDB0232428_149052	DDB_G0267344	DDB_G0267344	30.2603	1	82.7795	38.0132	100	1	1	1	1	1	23.2901	1	1	-1.04212	-1.00658	-1.0682	-1.15543	-1.35857	0.255211	-0.950487	-0.979251	-1.02435	-1.11181	-0.551679	-0.964869	0	0	0	0
DDB0232428	149272	DDB0232428_149272	DDB_G0267344	DDB_G0267344	2202.56	1232.01	1542.82	1659.13	10000	1030.43	1	914.349	490.683	2972.65	3081.65	301.65	542.743	0.325681	-2.4761	0.401705	-0.0805551	0.791059	0.813902	0.220938	0.390471	-1.07521	0.160575	0.80248	0.305705	0	0	-1	0
DDB0232428	149767	DDB0232428_149767	DDB_G0267344	DDB_G0267344	2.94909	136.929	35.0095	58.2957	100	1	1	1	1	215.379	1	1	1	-1.25873	-1.22653	-1.29129	-1.38508	1.16697	-1.61159	-1.17972	-1.20185	-1.24263	-1.33818	-0.222307	-1.19078	0	0	0	0
DDB0232428	149877	DDB0232428_149877	DDB_G0267344	DDB_G0267344	27.6638	135.851	41.0444	68.1865	100	1	1	89.5801	1	1	283.845	1	1	-1.33811	-1.30714	0.972187	-1.46925	-1.657	1.25558	-1.26374	-1.28343	-1.32263	-0.248529	-0.200711	-1.27359	0	0	0	0
DDB0232428	149883	DDB0232428_149883	DDB_G0267344	DDB_G0267344	946.756	1201.38	742.252	963.462	1000	985.786	710.441	150.073	497.314	2112.27	1047.53	1589.79	310.615	0.969952	0.908619	0.331475	0.693431	0.966611	0.623629	1.77956	0.9509	0.939285	0.512453	0.79512	1.36523	0	0	0	0
DDB0232428	149904	DDB0232428_149904	DDB_G0267344	DDB_G0267344	65.393	1	1	22.4643	100	1	1	1	1	1	1	1	1	-0.775669	-0.736011	-0.793765	-0.872933	-1.08991	-1.11372	-0.668493	-0.705424	-0.75584	-0.833349	-1.10182	-0.686959	0	0	0	0
DDB0232428	149979	DDB0232428_149979	DDB_G0267344	DDB_G0267344	18.5601	1	1	6.85336	100	1	1	1	1	1	1	1	1	-0.174283	-0.125338	-0.174375	-0.235335	-0.48356	-0.493901	-0.0320346	-0.0874004	-0.14981	-0.204855	-0.48873	-0.0597175	0	0	0	0
DDB0232428	150309	DDB0232428_150309	DDB_G0267344	DDB_G0267344	203.648	237.363	420.187	287.066	1000	1	1	1	1	1546.12	594.681	1	115.769	-1.03383	-0.950057	-1.17707	-1.54029	1.3685	0.934934	-0.662961	1.03652	-0.991945	-1.35868	1.15172	0.18678	0	-1	0	0
DDB0232428	150711	DDB0232428_150711	DDB_G0267344	DDB_G0267344	31.3181	36.6665	18.2137	28.7328	100	116.158	1	1	1	1	15.4635	1	1	1.50834	-0.862606	-0.922168	-1.00511	-1.21561	0.187522	-0.800433	-0.833543	0.322867	-0.963639	-0.514045	-0.816988	0	0	0	0
DDB0232428	151468	DDB0232428_151468	DDB_G0267346	DDB_G0267346	83.8569	77.4693	31.9921	64.4394	100	1	215.099	1	34.2296	302.52	87.8005	1	1	-1.30948	1.48474	-1.34356	0.458608	1.28932	0.672489	-1.23344	-1.25401	0.0876311	-0.442477	0.980906	-1.24372	0	0	0	0
DDB0232428	152056	DDB0232428_152056	DDB_G0267346	DDB_G0267346	1	1	60.9303	20.9768	100	1	1	1	1	1	1	1	1	-0.740963	-0.700769	-0.758021	-0.836137	-1.05492	-1.07795	-0.631763	-0.669758	-0.720866	-0.797079	-1.06644	-0.650761	0	0	0	0
DDB0232428	152537	DDB0232428_152537	DDB_G0267346	DDB_G0267346	24.33	44.6375	27.9203	32.296	100	165.495	509.582	1	1	1	238.593	1410.01	622.212	1.62844	2.28373	-0.98316	-1.06789	-1.27532	1.55507	3.02438	2.45462	1.95608	-1.02553	0.139875	2.7395	0	0	1	1
DDB0232428	153581	DDB0232428_153581	DDB_G0267348	DDB_G0267348_TE	1	1	1	1	100	2.00391	1.51258	1	1	1	1	1	1	1.15283	1.07758	0.829815	0.798374	0.499493	0.510985	0.999827	0.914574	1.1152	0.814095	0.505239	0.9572	0	0	0	0
DDB0232428	153590	DDB0232428_153590	DDB_G0267348	DDB_G0267348_TE	1	1	36.1365	12.7122	100	1	1	1	1	39.6044	1	1	1	-0.487248	-0.443136	-0.49671	-0.567145	1.07989	-0.816459	-0.363251	-0.409024	-0.465192	-0.531927	0.131718	-0.386138	0	0	0	0
DDB0232428	176750	DDB0232428_176750	NA	NA	54.7506	95.6518	23.4487	57.9504	100	1	1	1	101.255	70.7392	1	526.775	446.988	-1.25572	-1.22347	-1.28819	1.09809	0.601342	-1.60848	2.18311	1.97808	-1.23959	-0.0950497	-0.503571	2.0806	0	0	0	1
DDB0232428	179522	DDB0232428_179522	NA	NA	1	1	1	1	100	1	1	1	1	1	1	1	1	0.800717	0.86472	0.829815	0.798374	0.499493	0.510985	0.999827	0.914574	0.832718	0.814095	0.505239	0.9572	0	0	0	0
DDB0232428	181354	DDB0232428_181354	NA	NA	142.935	142.788	55.6589	113.794	1000	618.794	403.858	1	154.839	1	7.25741	33.4106	1	1.55899	1.454	-0.809761	1.1266	-1.50128	-0.745904	1.0951	-0.426888	1.5065	0.158421	-1.12359	0.334108	-1	0	1	0
DDB0232428	201627	DDB0232428_201627	DDB_G0267458	DDB_G0267458	271.028	229.177	331.954	277.386	1000	1	1	1	1	1	1	1	1	-1.02174	-0.938152	-1.16346	-1.52496	-1.89968	-2.13331	-0.649362	-0.76767	-0.979945	-1.34421	-2.0165	-0.708516	-1	-1	0	0
DDB0232428	202650	DDB0232428_202650	DDB_G0267458	DDB_G0267458	169.541	136.972	66.3108	124.274	1000	1	1	426.085	1	1	12.9495	1	1	-0.738616	-0.659469	1.55868	-1.16615	-1.54067	-0.50883	-0.331021	-0.460584	-0.699042	0.196269	-1.02475	-0.395802	-1	0	0	0
DDB0232428	213086	DDB0232428_213086	DDB_G0267490	ChLim	93.762	12.3658	1	35.7093	100	429.874	1	1	1	68.6516	36.4294	1	1	2.06109	-0.974419	-1.03558	-1.12185	0.833334	0.521409	-0.916968	-0.946702	0.543333	-1.07871	0.677372	-0.931835	0	0	0	0
DDB0232428	213218	DDB0232428_213218	DDB_G0267490	ChLim	80.6834	38.9501	1	40.2112	100	1	1	1	1	1	1	1	1	-1.0706	-1.03549	-1.09752	-1.18562	-1.38728	-1.41769	-0.980622	-1.00851	-1.05305	-1.14157	-1.40248	-0.994567	0	0	0	0
DDB0232428	213455	DDB0232428_213455	DDB_G0267490	ChLim	14.5852	1	1	5.5284	100	1	1	1	1	1	1	1	1	-0.0654531	-0.014827	-0.062287	-0.119952	-0.373831	-0.381735	0.0831421	0.0244403	-0.04014	-0.0911193	-0.377783	0.0537912	0	0	0	0
DDB0232428	216079	DDB0232428_216079	DDB_G0267492	DDB_G0267492	21.0604	1	1	7.68679	100	1	1	1	1	1	1	1	1	-0.232419	-0.184371	-0.234251	-0.296971	-0.542176	-0.553819	-0.093561	-0.147145	-0.208395	-0.265611	-0.547997	-0.120353	0	0	0	0
DDB0232428	218219	DDB0232428_218219	DDB_G0267494	DDB_G0267494	169.188	125.166	98.3392	130.898	1000	1	1	1	91.2191	82.9068	1	8.03447	1.37354	-0.756925	-0.677491	-0.865345	0.827568	0.411414	-1.77065	0.474551	-0.359054	-0.717208	-0.0188888	-0.679619	0.0577487	0	0	0	0
DDB0232428	218222	DDB0232428_218222	DDB_G0267494	DDB_G0267494	84.0813	118.358	130.15	110.863	1000	1	1	1	258.066	1	121.858	1	1	-0.698348	-0.619833	-0.799403	1.36655	-1.48961	0.628893	-0.285745	-0.416907	-0.65909	0.283571	-0.430358	-0.351326	0	0	0	0
DDB0232428	224467	DDB0232428_224467	DDB_G0267496	DDB_G0267496	246.474	282.819	80.6709	203.321	1000	1	1	131.63	1	57.2593	248.602	1	1	-0.912207	-0.830338	0.896984	-1.38615	0.0490153	0.680324	-0.526206	-0.648868	-0.871273	-0.244581	0.36467	-0.587537	0	0	0	0
DDB0232428	224744	DDB0232428_224744	DDB_G0267496	DDB_G0267496	1	22.5342	1	8.17806	100	1	1	1	1	24.3949	3.51012	1	1	-0.263801	-0.216238	-0.266573	-0.330243	1.0577	0.0693995	-0.126773	-0.179395	-0.24002	-0.298408	0.563548	-0.153084	0	0	0	0
DDB0232428	233072	DDB0232428_233072	NA	NA	183.357	339.262	322.066	281.562	1000	142.001	1	294.033	98.9252	1	151.742	1	1	0.720503	-0.943337	1.08678	0.521525	-1.90636	0.28471	-0.655285	-0.773384	-0.111417	0.804153	-0.810825	-0.714334	0	0	0	0
DDB0232428	237693	DDB0232428_237693	DDB_G0267502	DDB_G0267502	31.3181	90.74	1	41.0194	100	1	1	1	1	1	1	1	1	-1.08068	-1.04573	-1.10791	-1.19631	-1.39744	-1.42808	-0.99129	-1.01887	-1.0632	-1.15211	-1.41276	-1.00508	0	0	0	0
DDB0232428	241290	DDB0232428_241290	DDB_G0268614	msh6	11.572	1	17.8138	10.1286	100	1	1	1	1	1	1	1	1	-0.372158	-0.326268	-0.378174	-0.445125	-0.683069	-0.697841	-0.24145	-0.29075	-0.349213	-0.411649	-0.690455	-0.2661	0	0	0	0
DDB0232428	246397	DDB0232428_246397	DDB_G0267504	DDB_G0267504	71.2591	1	1	24.4197	100	1	1	1	1	1	1	1	1	-0.817947	-0.778942	-0.83731	-0.917757	-1.13254	-1.1573	-0.713237	-0.748873	-0.798445	-0.877533	-1.14492	-0.731055	0	0	0	0
DDB0232428	250940	DDB0232428_250940	DDB_G0267506	aslH	79.7858	1	1	27.2619	100	1	1	1	1	1	1	1	1	-0.873721	-0.835577	-0.894753	-0.976889	-1.18877	-1.21478	-0.772263	-0.806189	-0.854649	-0.935821	-1.20178	-0.789226	0	0	0	0
DDB0232428	250991	DDB0232428_250991	DDB_G0267506	aslH	21.7335	1	27.3387	16.6907	100	1	1	1	1	38.829	14.3251	1	291.582	-0.625182	-0.5832	-0.638773	-0.713385	0.930723	0.431188	-0.50923	2.40367	-0.604191	-0.676079	0.680956	0.947219	0	0	0	0
DDB0232428	250996	DDB0232428_250996	DDB_G0267506	aslH	232.177	249.298	306.288	262.588	1000	1	1	1	1	91.5553	71.4831	1	776.44	-1.00241	-0.919122	-1.14169	-1.50046	0.144503	-0.0450905	-0.627624	1.79848	-0.960764	-1.32107	0.049706	0.585428	0	-1	0	0
DDB0232428	259589	DDB0232428_259589	DDB_G0267514	DDB_G0267514	49.8461	1	199.151	83.3322	100	1	1	1	1	17.8339	1	1	1	-1.43972	-1.41032	-1.4777	-1.57697	-0.287942	-1.79813	-1.37128	-1.38785	-1.42502	-1.52734	-1.04304	-1.37956	0	0	0	0
DDB0232428	262826	DDB0232428_262826	NA	NA	78.0228	143.607	184.9	135.51	1000	1	1	305.31	1	319.281	190.827	1	26.0972	-0.769135	-0.68951	1.39202	-1.20482	0.998822	0.748539	-0.365337	0.75384	-0.729323	0.0935963	0.87368	0.194252	0	0	0	0
DDB0232428	263569	DDB0232428_263569	DDB_G0267516	dhx57	23.3363	83.76	20.8312	42.6425	100	1	654.998	540.642	277.242	170.585	143.583	1	1	-1.10034	2.26991	2.15496	1.80378	1.20758	1.14483	-1.01209	-1.03907	0.584786	1.97937	1.17621	-1.02558	0	1	0	0
DDB0232428	264740	DDB0232428_264740	DDB_G0267516	dhx57	39.9089	47.2658	87.8691	58.3479	100	139.376	1	79.0412	48.925	47.7161	16.2225	1	1	1.24181	-1.22699	0.988183	0.703778	0.396754	-0.157304	-1.1802	-1.20231	0.00740798	0.845981	0.119725	-1.19126	0	0	0	0
DDB0232428	271521	DDB0232428_271521	DDB_G0267524	ssr3	429.766	220.861	243.285	297.971	1000	1	1	1	1	5.36806	6.83051	1	1	-1.04698	-0.962998	-1.19187	-1.55695	-1.1803	-1.24003	-0.677743	-0.795048	-1.00499	-1.37441	-1.21016	-0.736396	-1	-1	-1	0
DDB0232428	272275	DDB0232428_272275	NA	NA	501.058	221.249	416.66	379.656	1000	106	1	2.63471	1	16.5814	14.4674	478.25	262.738	0.511998	-1.04709	-0.903483	-1.66522	-0.784343	-0.9946	1.67253	1.24305	-0.267544	-1.28435	-0.889472	1.45779	0	-1	0	0
DDB0232428	272278	DDB0232428_272278	NA	NA	8.97551	10.1253	13.633	10.9113	100	5.45893	1	3.26704	1	2.80332	1	11.5346	8.82987	0.449901	-0.364556	0.200657	-0.485101	-0.194606	-0.736702	1.02961	0.804391	0.0426725	-0.142222	-0.465654	0.917001	0	0	0	0
DDB0232428	273534	DDB0232428_273534	DDB_G0267526	DDB_G0267526	10.5142	17.3207	1	9.61163	100	1	1	1	41.9357	21.7705	9.01247	1	1	-0.34562	-0.299321	-0.350842	1.58956	0.917069	0.477381	-0.213364	-0.263478	-0.322471	0.619358	0.697225	-0.238421	0	0	0	0
DDB0232428	274258	DDB0232428_274258	DDB_G0267528	DDB_G0267528	36.3508	1	19.8496	19.0668	100	1	1	1	1	21.7705	11.0521	1	1	-0.692603	-0.651662	-0.708213	-0.784865	0.567221	0.226277	-0.580583	-0.62006	-0.672133	-0.746539	0.396749	-0.600322	0	0	0	0
DDB0232428	276959	DDB0232428_276959	DDB_G0267530	DDB_G0267530	51.2245	111.12	41.517	67.9538	100	1	1	1	1	1	1	1	1	-1.33638	-1.30538	-1.37127	-1.46741	-1.65526	-1.69162	-1.26191	-1.28165	-1.32088	-1.41934	-1.67344	-1.27178	0	0	0	0
DDB0232428	278998	DDB0232428_278998	DDB_G0267408	psmA3	35.6135	1	1.89044	12.8347	100	1	1	1	1	1	1	1	1	-0.492106	-0.448068	-0.501713	-0.572295	-0.804008	-0.821465	-0.368392	-0.414016	-0.470087	-0.537004	-0.812736	-0.391204	0	0	0	0
DDB0232428	280885	DDB0232428_280885	DDB_G0268270	DDB_G0268270	14.4249	31.1946	52.896	32.8385	100	1	1	1	1	1	1	1	1	-0.967997	-0.931309	-0.991851	-1.07684	-1.28383	-1.31194	-0.872037	-0.903073	-0.949653	-1.03435	-1.29789	-0.887555	0	0	0	0
DDB0232428	281558	DDB0232428_281558	DDB_G0268270	DDB_G0268270	36.1905	1	82.1251	39.7719	100	1	1	1	1	1	67.5936	1	1	-1.06503	-1.02984	-1.09179	-1.17972	-1.38167	0.787877	-0.974733	-1.00279	-1.04744	-1.13576	-0.296895	-0.988763	0	0	0	0
DDB0232428	285721	DDB0232428_285721	DDB_G0267532	DDB_G0267532	452.141	236.2	579.02	422.454	1000	91.2816	870.67	80.4113	210.575	47.1793	180.961	1618.19	197.397	0.42162	1.26537	0.411059	0.677822	-0.364549	0.173822	2.11346	1.09284	0.843493	0.54444	-0.0953633	1.60315	0	0	0	1
DDB0232428	285956	DDB0232428_285956	DDB_G0267532	DDB_G0267532	22.1823	1	1	8.06077	100	1	1	103.702	1	1	1	1	1	-0.256483	-0.208807	2.16258	-0.322485	-0.566439	-0.578621	-0.119029	-0.171875	-0.232645	0.920045	-0.57253	-0.145452	0	0	0	0
DDB0232428	285985	DDB0232428_285985	DDB_G0267532	DDB_G0267532	1	1	37.6997	13.2332	100	122.031	198.982	1	1	53.2631	1	1	1	1.92607	2.25895	-0.517669	-0.58872	1.21071	-0.837433	-0.384788	-0.429937	2.09251	-0.553195	0.18664	-0.407363	0	0	1	0
DDB0232428	296995	DDB0232428_296995	NA	NA	37.5048	20.8969	24.5757	27.6591	100	1	1	1	1	46.3443	18.357	1	1	-0.881048	-0.843017	-0.902299	-0.984657	0.76311	0.296957	-0.780018	-0.813719	-0.862032	-0.943478	0.530034	-0.796868	0	0	0	0
DDB0232428	297886	DDB0232428_297886	NA	NA	80.8437	1	28.4293	36.7577	100	132.673	1	1	1	1	1	1	1	1.45091	-0.989303	-1.05067	-1.13739	-1.34141	-1.37081	-0.932481	-0.961766	0.230803	-1.09403	-1.35611	-0.947123	0	0	0	0
DDB0232428	300273	DDB0232428_300273	DDB_G0267470	dicB	1	52.4792	66.5653	40.0148	100	624.806	1	1	48.925	26.7807	29.2194	1	1	2.19285	-1.03298	-1.09497	0.906345	0.294393	0.346831	-0.977998	-1.00596	0.579935	-0.094313	0.320612	-0.991981	0	0	0	0
DDB0232428	302719	DDB0232428_302719	DDB_G0267540	scy1	27.6958	1	1	9.89862	100	1	1	1	1	1	1	1	1	-0.360524	-0.314455	-0.366192	-0.43279	-0.671339	-0.68585	-0.229137	-0.278794	-0.337489	-0.399491	-0.678595	-0.253966	0	0	0	0
DDB0232428	304700	DDB0232428_304700	NA	NA	67.8292	15.5111	1	28.1134	100	166.048	1	1	1	1	1	1	1	1.70039	-0.851397	-0.910799	-0.993407	-1.20448	-1.23084	-0.788751	-0.822199	0.424495	-0.952103	-1.21766	-0.805475	0	0	0	0
DDB0232428	307950	DDB0232428_307950	DDB_G0267544	aslM	115.528	75.1858	1	63.9045	100	1	1	257.042	1	193.37	1	1	1	-1.30526	-1.27378	1.55598	-1.43441	1.065	-1.65954	-1.22897	-1.24967	-1.28952	0.0607849	-0.297273	-1.23932	0	0	0	0
DDB0232428	309224	DDB0232428_309224	DDB_G0267544	aslM	36.3187	106.165	43.2984	61.9273	100	1	1.51258	4.00476	1	51.2948	1	1	1	-1.28934	-1.04475	-0.598926	-1.41753	0.403283	-1.64314	-1.21212	-1.23331	-1.16705	-1.00823	-0.619927	-1.22271	0	0	0	0
DDB0232428	309579	DDB0232428_309579	DDB_G0267544	aslM	12.2452	84.1477	97.9393	64.7774	100	1	1	1	1	39.4851	30.0732	1	1	-1.31213	-1.28076	-1.34629	-1.4417	0.246656	0.110374	-1.23624	-1.25673	-1.29645	-1.39399	0.178515	-1.24649	0	0	0	0
DDB0232428	314277	DDB0232428_314277	DDB_G0267548	elmoF	1	29.6865	40.2809	23.6558	100	1	1	1	1	1	1	1	1	-0.801848	-0.762594	-0.820729	-0.900689	-1.11631	-1.1407	-0.696199	-0.732328	-0.782221	-0.860709	-1.12851	-0.714263	0	0	0	0
DDB0232428	316166	DDB0232428_316166	DDB_G0267548	elmoF	42.0246	41.8369	78.1261	53.9959	100	1	1	1	1	1	1	1	1	-1.21991	-1.18712	-1.25131	-1.34393	-1.53783	-1.57158	-1.13865	-1.16196	-1.20351	-1.29762	-1.5547	-1.1503	0	0	0	0
DDB0232428	318613	DDB0232428_318613	DDB_G0268482	DDB_G0268482_ps	21.7656	89.7059	184.463	98.6449	100	1	1	39737.2	28814.3	1375.24	62.9924	1	1	-1.52518	-1.49709	3.95941	3.84735	1.84524	0.276822	-1.46171	-1.47567	-1.51114	3.90338	1.06103	-1.46869	0	1	0	0
DDB0232428	336418	DDB0232428_336418	DDB_G0267560	uprt	29.0742	12.6674	1	14.2472	100	1	1	1	1	1	1	1	1	-0.544997	-0.501776	-0.556188	-0.628371	-0.857336	-0.875978	-0.424368	-0.468371	-0.523387	-0.592279	-0.866657	-0.446369	0	0	0	0
DDB0232428	339690	DDB0232428_339690	DDB_G0267562	stcA	129.247	48.8169	52.2052	76.7565	100	1	1	1	1	14.7324	1	2218.63	341.814	-1.39809	-1.36804	-1.43482	-1.53283	-0.343541	-1.75522	2.80329	1.69212	-1.38306	-1.48382	-1.04938	2.2477	0	0	0	1
DDB0232428	341267	DDB0232428_341267	DDB_G0267562	stcA	1028.02	373.516	723.566	708.366	1000	447.84	976.603	307.734	99.2837	345.763	970.975	1829.31	364.38	0.800191	1.12581	0.738625	0.110839	0.294933	0.735508	1.95715	1.12959	0.963003	0.424732	0.51522	1.54337	0	0	0	1
DDB0232428	344002	DDB0232428_344002	DDB_G0267566	DDB_G0267566	47.474	1	1	16.4913	100	1	1	1	1	1	1	1	1	-0.619094	-0.577018	-0.632503	-0.70693	-0.932045	-0.952346	-0.502787	-0.544517	-0.598056	-0.669716	-0.942195	-0.523652	0	0	0	0
DDB0232428	345067	DDB0232428_345067	DDB_G0267566	DDB_G0267566	69.3037	1	1	23.7679	100	1	12.3614	97.695	1	372.902	261.03	1	1	-0.804243	0.528436	1.56728	-0.903227	1.90557	1.76207	-0.698733	-0.734789	-0.137903	0.332029	1.83382	-0.716761	1	0	0	0
DDB0232428	351294	DDB0232428_351294	DDB_G0268284	tgrO4	22.5349	1	31.374	18.303	100	1	1	1	1	1	1	1	1	-0.671892	-0.630632	-0.686882	-0.762907	-0.985279	-1.00676	-0.558664	-0.598777	-0.651262	-0.724895	-0.996021	-0.57872	0	0	0	0
DDB0232428	352403	DDB0232428_352403	DDB_G0267396	kif2	19.1371	1	18.1046	12.7472	100	1	1	1	1	1	1	1	1	-0.488643	-0.444552	-0.498146	-0.568624	-0.800516	-0.817897	-0.364728	-0.410457	-0.466597	-0.533385	-0.809206	-0.387593	0	0	0	0
DDB0232428	353295	DDB0232428_353295	DDB_G0267396	kif2	1	41.1906	1	14.3969	100	1	1	1	1	1	1	1	1	-0.55029	-0.507151	-0.561639	-0.633983	-0.862673	-0.881433	-0.42997	-0.47381	-0.528721	-0.597811	-0.872053	-0.45189	0	0	0	0
DDB0232428	359596	DDB0232428_359596	DDB_G0267570	DDB_G0267570	22.2464	23.439	1	15.5618	100	1	1	1	1	1	1	1	1	-0.589705	-0.547175	-0.602235	-0.675772	-0.902413	-0.922057	-0.471684	-0.514316	-0.56844	-0.639003	-0.912235	-0.493	0	0	0	0
DDB0232428	359842	DDB0232428_359842	DDB_G0267570	DDB_G0267570	1	1	22.3944	8.13148	100	320.419	1	1	1	1	54.2646	1	1	2.66177	-0.2133	-0.263593	-0.327175	-0.5709	1.50198	-0.123711	-0.176422	1.22423	-0.295384	0.465539	-0.150066	0	0	0	0
DDB0232428	363676	DDB0232428_363676	DDB_G0268286	DDB_G0268286	107.61	37.0974	125.169	89.9588	100	152.574	1	1	1	597.883	43.4022	1	318.857	1.06833	-1.44968	-1.51762	-1.61807	1.46687	0.130465	-1.4123	1.57331	-0.190674	-1.56785	0.798667	0.080505	0	0	0	0
DDB0232428	365229	DDB0232428_365229	DDB_G0267460	cybA	1	53.341	28.0658	27.4689	100	1	1	1	1	1	1	1	1	-0.877552	-0.839467	-0.898699	-0.980951	-1.19264	-1.21873	-0.776318	-0.810126	-0.858509	-0.939825	-1.20568	-0.793222	0	0	0	0
DDB0232428	373840	DDB0232428_373840	DDB_G0267584	adcE	1	19.8628	1	7.28761	100	1	1	1	1	1	1	1	1	-0.205405	-0.15694	-0.206429	-0.268331	-0.514939	-0.525977	-0.0649715	-0.119383	-0.181172	-0.23738	-0.520458	-0.0921774	0	0	0	0
DDB0232428	373893	DDB0232428_373893	DDB_G0267584	adcE	30.3885	29.3418	1	20.2434	100	1	1	1	1	1	1	1	1	-0.722937	-0.682465	-0.739455	-0.817026	-1.03675	-1.05937	-0.612686	-0.651234	-0.702701	-0.77824	-1.04806	-0.63196	0	0	0	0
DDB0232428	374851	DDB0232428_374851	DDB_G0267584	adcE	217.752	88.0255	129.786	145.188	1000	339.283	1	1	1	109.389	249.456	1	1	1.26118	-0.713454	-0.906475	-1.23565	0.489028	0.844602	-0.392688	-0.52007	0.273862	-1.07106	0.666815	-0.456379	0	-1	0	0
DDB0232428	380769	DDB0232428_380769	NA	NA	28.5934	53.341	14.5055	32.1466	100	1.86571	1	1	1	28.0929	1	1	1	-0.641296	-0.920355	-0.980742	-1.06541	0.430649	-1.30083	-0.860621	-0.891988	-0.780826	-1.02307	-0.435089	-0.876305	0	0	0	0
DDB0232428	381866	DDB0232428_381866	DDB_G0267590	DDB_G0267590	46.5444	68.1627	1	38.569	100	1	1	1	1	1	121.526	1	1	-1.04948	-1.01405	-1.07577	-1.16323	-1.36598	1.11018	-0.958269	-0.986807	-1.03176	-1.1195	-0.127902	-0.972538	0	0	0	0
DDB0232428	383245	DDB0232428_383245	DDB_G0267592	DDB_G0267592	2.11566	2.71444	1	1.94337	100	1	1	3.89937	1	1	1	1	1	0.464146	0.522951	1.19314	0.441537	0.160142	0.164098	0.643627	0.568691	0.493548	0.81734	0.16212	0.606159	0	0	0	0
DDB0232428	387869	DDB0232428_387869	DDB_G0268288	DDB_G0268288	1	32.401	1	11.467	100	1	1	1	1	1	1	1	1	-0.435028	-0.390109	-0.442926	-0.51178	-0.746458	-0.762638	-0.307986	-0.355359	-0.412569	-0.477353	-0.754548	-0.331673	0	0	0	0
DDB0232428	396646	DDB0232428_396646	DDB_G0267598	DDB_G0267598	39.4602	1	45.9522	28.8041	100	1	1	1	1	31.0155	23.1953	1	1	-0.901595	-0.863882	-0.923462	-1.00644	0.537271	0.397916	-0.801763	-0.834835	-0.882739	-0.964952	0.467594	-0.818299	0	0	0	0
DDB0232428	397220	DDB0232428_397220	DDB_G0267598	DDB_G0267598	2.53238	6.16136	22.0673	10.2537	100	1	1	1	12.7241	20.5179	1.13842	1	1	-0.378375	-0.332582	-0.384577	0.914306	0.853779	-0.636565	-0.248029	-0.297139	-0.355478	0.264864	0.108607	-0.272584	0	0	0	0
DDB0232428	397580	DDB0232428_397580	DDB_G0268290	DDB_G0268290	17.6625	7.06617	1	8.57623	100	1	1	1	1	23.1423	1	1	1	-0.287883	-0.240691	-0.291376	-0.355775	1.00649	-0.610982	-0.152259	-0.204143	-0.264287	-0.323575	0.197756	-0.178201	0	0	0	0
DDB0232428	399463	DDB0232428_399463	DDB_G0267600	DDB_G0267600	1	1	1	1	100	1	1	1	1	1	1	1	1	0.800717	0.86472	0.829815	0.798374	0.499493	0.510985	0.999827	0.914574	0.832718	0.814095	0.505239	0.9572	0	0	0	0
DDB0232428	402698	DDB0232428_402698	DDB_G0267602	DDB_G0267602	85.8443	9.00506	71.9821	55.6105	100	109.04	1	1	24.1937	1	48.3828	1	1	1.14181	-1.20227	-1.26668	0.351386	-1.55288	0.438296	-1.15444	-1.1773	-0.0302313	-0.457648	-0.55729	-1.16587	0	0	0	0
DDB0232428	403010	DDB0232428_403010	DDB_G0267602	DDB_G0267602	1	1	1	1	100	1	1	1	1	1	1	1	1	0.800717	0.86472	0.829815	0.798374	0.499493	0.510985	0.999827	0.914574	0.832718	0.814095	0.505239	0.9572	0	0	0	0
DDB0232428	403267	DDB0232428_403267	DDB_G0267602	DDB_G0267602	34.748	1	15.5234	17.0905	100	1	1	1	1	1	1	1	1	-0.637171	-0.595374	-0.651122	-0.726096	-0.950271	-0.970978	-0.521918	-0.563095	-0.616273	-0.688609	-0.960625	-0.542507	0	0	0	0
DDB0232428	405672	DDB0232428_405672	DDB_G0267602	DDB_G0267602	591.646	541.682	520.162	551.163	1000	638.142	1	1	832.441	653.949	678.402	1	1	1.01354	-1.17647	-1.43601	1.17323	0.692078	0.683532	-0.921592	-1.03028	-0.081463	-0.131393	0.687805	-0.975934	0	0	0	0
DDB0232428	405687	DDB0232428_405687	DDB_G0267602	DDB_G0267602	16.3162	53.4702	1	23.5955	100	1	1	1	1	1	1	1	303.748	-0.800554	-0.76128	-0.819396	-0.899317	-1.115	-1.13937	-0.69483	2.24472	-0.780917	-0.859356	-1.12719	0.774946	0	0	0	0
DDB0232428	406428	DDB0232428_406428	DDB_G0267602	DDB_G0267602	53.7569	41.2768	9.92481	34.9862	100	1	1	9.27417	3.58425	60.6591	2.70374	45.5817	1	-1.00009	-0.963896	0.137107	-0.425276	0.780566	-0.825729	1.14165	-0.936052	-0.981992	-0.144085	-0.0225817	0.102801	0	0	0	0
DDB0232428	410097	DDB0232428_410097	DDB_G0267608	DDB_G0267608	74.8814	5.85975	35.373	38.7047	100	138.339	1	67.7647	53.7637	79.3281	1	1	1	1.44595	-1.01585	1.12202	0.974874	0.86602	-1.39775	-0.960152	-0.988635	0.215048	1.04845	-0.265867	-0.974393	0	0	0	0
DDB0232428	412767	DDB0232428_412767	NA	NA	27.215	1	17.9592	15.3914	100	1	1	1	1	1	1	1	1	-0.584128	-0.541512	-0.59649	-0.669858	-0.89679	-0.916308	-0.465781	-0.508584	-0.56282	-0.633174	-0.906549	-0.487183	0	0	0	0
DDB0232428	412891	DDB0232428_412891	NA	NA	40.0692	1	60.9303	33.9999	100	1	1	105.704	1	1	34.1525	1	1	-0.985602	-0.949186	1.42161	-1.09551	-1.30158	0.513325	-0.89067	-0.921166	-0.967394	0.163049	-0.394128	-0.905918	0	0	0	0
DDB0232428	415118	DDB0232428_415118	DDB_G0267380	argE	14.0082	1	1	5.33607	100	1	1	1	1	1	1	1	1	-0.047516	0.00338711	-0.0438129	-0.100935	-0.355746	-0.363248	0.102125	0.0428736	-0.0220644	-0.0723737	-0.359497	0.0724995	0	0	0	0
DDB0232428	416452	DDB0232428_416452	DDB_G0267380	argE	60.5526	1	124.151	61.9012	100	1	1	1	1	1	1	1	1	-1.28913	-1.2574	-1.32259	-1.41731	-1.60761	-1.64292	-1.21189	-1.23309	-1.27326	-1.36995	-1.62526	-1.22249	0	0	0	0
DDB0232428	419127	DDB0232428_419127	NA	NA	30.2603	1	1	10.7534	100	1	1	1	1	1	1	1	1	-0.402482	-0.357061	-0.409406	-0.477275	-0.713644	-0.729095	-0.273542	-0.321913	-0.379772	-0.443341	-0.721369	-0.297728	0	0	0	0
DDB0232428	419797	DDB0232428_419797	NA	NA	363.508	240.551	162.033	255.364	1000	110.63	1	1	40.3228	98.1759	143.536	504.66	270.194	0.66691	-0.90944	-1.13062	0.164111	0.188193	0.305023	1.85108	1.40543	-0.121265	-0.483254	0.246608	1.62825	0	0	0	1
DDB0232428	422528	DDB0232428_422528	NA	NA	6.50724	1	62.3118	23.273	100	1	1	1	1	1	1	1	1	-0.793584	-0.754203	-0.812217	-0.891927	-1.10798	-1.13218	-0.687453	-0.723835	-0.773893	-0.852072	-1.12008	-0.705644	0	0	0	0
DDB0232428	423298	DDB0232428_423298	NA	NA	2055.07	1103.49	1519.62	1559.39	10000	931.128	1074.4	993.39	1321.33	594.006	783.563	1	1212.83	0.310159	0.318034	0.480736	0.697273	-0.151408	-0.146442	-1.51771	0.691605	0.314096	0.589005	-0.148925	-0.413052	0	0	0	0
DDB0232428	423301	DDB0232428_423301	NA	NA	1	1	1	1	100	1	1	1	76.8821	18.2514	15.9853	1	1	0.800717	0.86472	0.829815	3.13046	1.98282	1.95805	0.999827	0.914574	0.832718	1.98014	1.97043	0.9572	0	0	0	0
DDB0232428	433289	DDB0232428_433289	NA	NA	13.3991	1.50802	14.1419	9.68304	100	1	1	1	1	52.4877	1	1	1	-0.34937	-0.303128	-0.354704	-0.420964	1.36276	-0.674355	-0.217333	-0.267331	-0.326249	-0.387834	0.344202	-0.242332	0	0	0	0
DDB0232428	435051	DDB0232428_435051	DDB_G0267618	DDB_G0267618_ps	194.512	139.428	141.092	158.344	1000	1	1	12.9628	125.09	130.683	112.656	1	228.399	-0.824047	-0.74356	0.0761229	0.883616	0.52977	0.418832	-0.427079	1.52394	-0.783804	0.479869	0.474301	0.548433	0	0	0	0
DDB0232428	441026	DDB0232428_441026	NA	NA	27.2471	1	1	9.74902	100	1	1	1	1	1	1	1	1	-0.35281	-0.306622	-0.358247	-0.424612	-0.663562	-0.6779	-0.220973	-0.270867	-0.329716	-0.391429	-0.670731	-0.24592	0	0	0	0
DDB0232428	444825	DDB0232428_444825	DDB_G0267630	kil1	13.912	1	1	5.30401	100	1	1	1	1	1	1	1	1	-0.0444637	0.0064865	-0.0406693	-0.0976985	-0.352668	-0.360102	0.105356	0.0460103	-0.0189886	-0.0691839	-0.356385	0.0756829	0	0	0	0
DDB0232428	445586	DDB0232428_445586	DDB_G0267632	DDB_G0267632	1	1	26.9751	9.65838	100	1	1	1	1	1	1	1	1	-0.348078	-0.301817	-0.353373	-0.419595	-0.65879	-0.673023	-0.215965	-0.266004	-0.324947	-0.386484	-0.665907	-0.240984	0	0	0	0
DDB0232428	446548	DDB0232428_446548	DDB_G0267632	DDB_G0267632	40.1654	1	1	14.0551	100	143.66	1	1	43.5486	32.9838	26.5156	1	1	1.9782	-0.494794	-0.549106	1.40574	0.935174	0.842381	-0.417091	-0.461304	0.741703	0.428315	0.888777	-0.439198	0	0	0	0
DDB0232428	448172	DDB0232428_448172	NA	NA	1	1.50802	43.6983	15.4021	100	1	1	1	47.4913	8.64855	14.5148	1	1	-0.584479	-0.541869	-0.596852	1.40313	0.204735	0.480008	-0.466153	-0.508945	-0.563174	0.40314	0.342372	-0.487549	0	0	0	0
DDB0232428	453637	DDB0232428_453637	DDB_G0267636	mybM	142.294	185.702	144.328	157.441	1000	1	192.619	104.861	115.413	401.472	39.7498	1	1	-0.822031	1.08435	0.908249	0.850187	1.03417	-0.0814661	-0.424813	-0.551059	0.13116	0.879218	0.476353	-0.487936	0	0	0	0
DDB0232428	456037	DDB0232428_456037	NA	NA	61.4502	10.0391	91.65	54.3798	100	1	1	102.332	1	3.75764	1.75506	19.41	1	-1.2235	-1.19076	1.15967	-1.34773	-0.865323	-1.2816	0.447529	-1.16565	-1.20713	-0.0940324	-1.07346	-0.359059	0	0	0	0
DDB0232428	457095	DDB0232428_457095	NA	NA	5.9623	1.24951	23.994	10.402	100	1	1	1	1	1	1	1	1	-0.385649	-0.339967	-0.392069	-0.459428	-0.696671	-0.711745	-0.255727	-0.304614	-0.362808	-0.425748	-0.704208	-0.28017	0	0	0	0
DDB0232428	462760	DDB0232428_462760	NA	NA	98.2177	37.3128	1.23606	45.5889	100	158.516	1	16.019	62.0075	34.4749	47.3392	1	448.165	1.43199	-1.10006	0.284147	0.963571	0.356774	0.530655	-1.04791	2.10435	0.165967	0.623859	0.443715	0.528219	0	0	0	0
DDB0232428	481381	DDB0232428_481381	NA	NA	151.333	151.276	227.471	176.694	1000	1	1	1	40.502	729.639	282.612	1	595.918	-0.86271	-0.781617	-0.984432	0.330669	1.24971	0.810029	-0.470552	1.84879	-0.822164	-0.326881	1.02987	0.689121	0	0	0	0
DDB0232428	482953	DDB0232428_482953	DDB_G0267448	DDB_G0267448	128.959	12.0642	63.4025	68.1418	100	1	1	1	1	1	1	1	1	-1.33778	-1.3068	-1.37271	-1.46889	-1.65667	-1.69306	-1.26339	-1.28309	-1.32229	-1.4208	-1.67487	-1.27324	0	0	0	0
DDB0232428	493755	DDB0232428_493755	DDB_G0267648	DDB_G0267648	64.1108	133.956	39.6265	79.231	100	1	275.08	82.2029	1	1	1	1	1	-1.41416	1.50497	0.849027	-1.54987	-1.73368	-1.77178	-1.34422	-1.36158	0.0454065	-0.350422	-1.75273	-1.3529	0	0	0	0
DDB0232428	494298	DDB0232428_494298	DDB_G0267648	DDB_G0267648	1	1	1	1	100	1	1	1	1	1	1	1	1	0.800717	0.86472	0.829815	0.798374	0.499493	0.510985	0.999827	0.914574	0.832718	0.814095	0.505239	0.9572	0	0	0	0
DDB0232428	496371	DDB0232428_496371	DDB_G0267650	ireA	1	1	20.3222	7.44074	100	1	1	1	1	135.872	47.8135	1	1	-0.215939	-0.167637	-0.217278	-0.279499	1.98308	1.48225	-0.0761199	-0.130209	-0.191788	-0.248388	1.73266	-0.103164	0	0	0	0
DDB0232428	501950	DDB0232428_501950	NA	NA	1	1	1	1	100	1	1	1	1	1	1	1	5.69036	0.800717	0.86472	0.829815	0.798374	0.499493	0.510985	0.999827	1.81974	0.832718	0.814095	0.505239	1.40978	0	0	0	0
DDB0232428	501967	DDB0232428_501967	NA	NA	29.0742	27.7476	1	19.274	100	1	1	1	1	74.0196	1	1	1	-0.698077	-0.65722	-0.71385	-0.790669	1.18674	-1.03375	-0.586376	-0.625686	-0.677649	-0.752259	0.0764952	-0.606031	0	0	0	0
DDB0232428	503336	DDB0232428_503336	NA	NA	78.9845	34.6415	1	38.2086	100	1	1	1	1	1	1	1	1	-1.04472	-1.00922	-1.07087	-1.15819	-1.36119	-1.39102	-0.953236	-0.98192	-1.02697	-1.11453	-1.3761	-0.967578	0	0	0	0
DDB0232428	511732	DDB0232428_511732	DDB_G0267654	tgrO2	18.5601	13.0552	1	10.8717	100	1	1	1	1	1	1	1	1	-0.408026	-0.36269	-0.415116	-0.483152	-0.719233	-0.734808	-0.279409	-0.32761	-0.385358	-0.449134	-0.727021	-0.303509	0	0	0	0
DDB0232428	511735	DDB0232428_511735	DDB_G0267654	tgrO2	104.084	76.0906	23.3397	67.838	100	1290.86	1	59.1228	1	97.2216	1	1	1	2.29302	-1.30451	0.758074	-1.46649	0.683295	-1.69073	-1.26099	-1.28076	0.494258	-0.35421	-0.503718	-1.27088	0	0	0	0
DDB0232428	516204	DDB0232428_516204	DDB_G0268304	tgrO3	127.901	188.934	228.743	181.859	1000	115.329	1	1	166.668	1	90.7414	27.7627	1.37354	0.801276	-0.791619	-0.995871	0.949979	-1.71091	0.247503	0.835797	-0.484814	0.00482822	-0.0229457	-0.731704	0.175492	0	0	0	0
DDB0232428	529429	DDB0232428_529429	DDB_G0349281	DDB_G0349281	12.758	1	31.3377	15.0319	100	1	1	1	1	1	25.2349	1	1	-0.572156	-0.529355	-0.584159	-0.657165	-0.884719	0.781456	-0.453111	-0.496281	-0.550755	-0.620662	-0.0516313	-0.474696	0	0	0	0
DDB0232428	529612	DDB0232428_529612	DDB_G0349281	DDB_G0349281	1	1	81.3253	27.7751	100	1	1	1	1	1	1	1	1	-0.883167	-0.845169	-0.904482	-0.986904	-1.1983	-1.22451	-0.78226	-0.815897	-0.864168	-0.945693	-1.21141	-0.799078	0	0	0	0
DDB0232428	535358	DDB0232428_535358	DDB_G0267666	gefW	30.9014	1	189.008	73.6364	100	1	1	1	1	1	1	1	1	-1.37706	-1.34669	-1.41317	-1.51054	-1.69628	-1.73355	-1.30496	-1.32346	-1.36188	-1.46185	-1.71491	-1.31421	0	0	0	0
DDB0232428	537109	DDB0232428_537109	DDB_G0267668	hspL	10.995	68.9813	124.914	68.2969	100	1	1	1	1	29.4647	1	1	1	-1.33893	-1.30797	-1.37389	-1.47011	0.070123	-1.69425	-1.26461	-1.28427	-1.32345	-1.422	-0.812064	-1.27444	0	0	0	0
DDB0232428	539955	DDB0232428_539955	DDB_G0267672	DDB_G0267672	77.574	1	1	26.5247	100	1	1	1	1	1	14.4674	1	1	-0.859833	-0.821474	-0.880449	-0.962164	-1.17477	0.194506	-0.757565	-0.791916	-0.840653	-0.921307	-0.490133	-0.774741	0	0	0	0
DDB0232428	543587	DDB0232428_543587	DDB_G0268494	DDB_G0268494	1	1	1	1	100	1	1	1	1	1	1	1	1	0.800717	0.86472	0.829815	0.798374	0.499493	0.510985	0.999827	0.914574	0.832718	0.814095	0.505239	0.9572	0	0	0	0
DDB0232428	554506	DDB0232428_554506	DDB_G0267384	culB	125.369	62.346	67.5469	85.0872	100	1	1	36.1482	1	1	1	1	1	-1.45028	-1.42104	0.38319	-1.58817	-1.7701	-1.80901	-1.38245	-1.3987	-1.43566	-0.602489	-1.78956	-1.39058	0	0	0	0
DDB0232428	557181	DDB0232428_557181	DDB_G0267678	tgrO_ps2	180.183	338.788	179.265	232.745	1000	104.48	1	156.712	83.513	67.578	249.503	619.847	1	0.679446	-0.87725	0.912568	0.530929	0.0626676	0.616803	1.96936	-0.700561	-0.0989021	0.721748	0.339735	0.634399	0	0	0	0
DDB0232428	557228	DDB0232428_557228	DDB_G0267678	tgrO_ps2	22.9837	37.399	52.0598	37.4808	100	1	1	1	1	26.8403	36.5242	1	1	-1.03498	-0.999325	-1.06084	-1.14786	0.328942	0.497487	-0.942926	-0.971908	-1.01715	-1.10435	0.413215	-0.957417	0	0	0	0
DDB0232428	567419	DDB0232428_567419	DDB_G0267686	DDB_G0267686	39.7487	44.379	1	28.3759	100	1	1	1	1	1	1	1	1	-0.894008	-0.856177	-0.915647	-0.998397	-1.20923	-1.23569	-0.793733	-0.827037	-0.875092	-0.957022	-1.22246	-0.810385	0	0	0	0
DDB0232428	578501	DDB0232428_578501	DDB_G0267688	cpnD	66.9957	21.8017	59.4398	49.4124	100	1	1	1	1	1	1	1	1	-1.17498	-1.14149	-1.20503	-1.29629	-1.49252	-1.52527	-1.09109	-1.11578	-1.15823	-1.25066	-1.5089	-1.10344	0	0	0	0
DDB0232428	579775	DDB0232428_579775	DDB_G0267688	cpnD	195.955	156.059	82.0524	144.689	1000	98.399	217.811	85.6807	1	55.7682	225.691	1	6.0828	0.825922	1.15633	0.86159	-1.23411	0.189333	0.79792	-0.391322	0.17177	0.991127	-0.186262	0.493626	-0.109776	0	0	0	0
DDB0232428	589417	DDB0232428_589417	DDB_G0295847	DDB_G0295847	8.0459	1	1	3.34863	100	1	1	1	1	1	1	1	1	0.18851	0.243058	0.199279	0.149304	-0.117771	-0.119987	0.351916	0.285429	0.215784	0.174291	-0.118879	0.318673	0	0	0	0
DDB0232428	599099	DDB0232428_599099	NA	NA	1	1	42.2077	14.7359	100	1	1	1	1	1	1	1	1	-0.562081	-0.519124	-0.573783	-0.646484	-0.874561	-0.893586	-0.442449	-0.485927	-0.540603	-0.610134	-0.884073	-0.464188	0	0	0	0
DDB0232428	600235	DDB0232428_600235	DDB_G0267692	DDB_G0267692	123.766	104.915	41.2988	89.9934	100	159.76	1	1.89699	1	51.8913	5.50235	1	1	1.09145	-1.44988	-1.18378	-1.61828	0.218284	-0.948026	-1.4125	-1.42788	-0.179213	-1.40103	-0.364871	-1.42019	0	0	0	0
DDB0232428	600415	DDB0232428_600415	DDB_G0267692	DDB_G0267692	320.329	344.045	173.157	279.177	1000	1	1	1	321.865	570.148	692.443	1	179.541	-1.02401	-0.940386	-1.16601	1.05255	0.934893	1.02189	-0.651913	1.215	-0.982196	-0.056731	0.978391	0.281545	0	0	0	0
DDB0232428	601721	DDB0232428_601721	DDB_G0267692	DDB_G0267692	787.697	936.871	1191.74	972.103	1000	1315.12	142.182	1	156.632	1525.9	280.999	1	133.233	1.06844	0.347134	-1.66126	0.173142	0.817221	-0.0161095	-1.14657	0.623747	0.707788	-0.744058	0.400556	-0.261409	0	0	0	0
DDB0232428	602657	DDB0232428_602657	DDB_G0267692	DDB_G0267692	87.1906	19.7336	23.8123	43.5788	100	1	1	1	1	1	1	1	1	-1.11134	-1.07686	-1.13948	-1.22881	-1.42836	-1.45968	-1.02374	-1.05038	-1.0941	-1.18415	-1.44402	-1.03706	0	0	0	0
DDB0232428	607261	DDB0232428_607261	DDB_G0268314	DDB_G0268314	205.058	145.891	17.7047	122.885	1000	181.803	1095.63	1	165.413	265.898	37.4255	1	1	1.09999	1.77373	-0.840269	1.12178	0.960745	0.00910578	-0.326562	-0.456282	1.43686	0.140754	0.484926	-0.391422	0	0	0	0
DDB0232428	608984	DDB0232428_608984	DDB_G0267430	abcG20	226.632	209.228	169.994	201.951	1000	276.056	141.087	176.104	1	22.6055	92.8285	1	1	1.07209	0.889875	1.01521	-1.38312	-0.363524	0.20788	-0.523525	-0.646282	0.980985	-0.183955	-0.0778221	-0.584903	0	0	0	0
DDB0232428	611240	DDB0232428_611240	DDB_G0267430	abcG20	225.734	427.245	248.411	300.463	1000	223.263	1	100.224	341.579	251.822	63.6091	1	1	0.857157	-0.965889	0.633754	1.04628	0.536654	-0.166515	-0.681046	-0.798234	-0.0543662	0.840016	0.185069	-0.73964	0	0	0	0
DDB0232428	611397	DDB0232428_611397	DDB_G0267430	abcG20	10.7065	1	1	4.2355	100	1	1	1	1	1	1	1	1	0.0694937	0.122204	0.0766999	0.0231208	-0.23777	-0.242652	0.225959	0.163121	0.0958488	0.0499104	-0.240211	0.19454	0	0	0	0
DDB0232428	611610	DDB0232428_611610	DDB_G0267694	DDB_G0267694	379.536	236.932	314.94	310.469	1000	1	296.882	1.15927	56.4519	290.114	241.677	849.028	1	-1.06147	0.998826	-1.14952	0.227156	0.585298	0.462268	1.97986	-0.810763	-0.0313214	-0.46118	0.523783	0.584547	0	0	0	0
DDB0232428	612258	DDB0232428_612258	DDB_G0267694	DDB_G0267694	1	58.9853	60.8213	40.2689	100	1	1	1	1	101.337	121.763	1	1	-1.07132	-1.03623	-1.09827	-1.18639	0.970848	1.08868	-0.98139	-1.00926	-1.05378	-1.14233	1.02976	-0.995325	0	0	0	0
DDB0232428	612822	DDB0232428_612822	DDB_G0267694	DDB_G0267694	71.8361	66.5685	102.702	80.3688	100	353.518	1	1	1	248.78	19.8749	1538.4	1	1.55109	-1.3917	-1.45881	-1.55753	1.07661	-0.218462	2.58234	-1.369	0.0796977	-1.50817	0.429072	0.606669	0	0	0	0
DDB0232428	618515	DDB0232428_618515	NA	NA	1	1	1.27241	1.0908	100	1	1	1	1	1	1	1	1	0.756689	0.820012	0.784469	0.751696	0.455101	0.465608	0.953231	0.869328	0.788351	0.768082	0.460355	0.91128	0	0	0	0
DDB0232428	623048	DDB0232428_623048	DDB_G0267696	DDB_G0267696	36.1585	1	1	12.7195	100	1	1	1	1	1	1	1	1	-0.48754	-0.443432	-0.49701	-0.567454	-0.799404	-0.81676	-0.36356	-0.409324	-0.465486	-0.532232	-0.808082	-0.386442	0	0	0	0
DDB0232428	627716	DDB0232428_627716	DDB_G0268318	DDB_G0268318	115.143	29.4711	6.3257	50.3132	100	1	1	1	1	1	55.1184	1	1	-1.18413	-1.15078	-1.21446	-1.30599	-1.50175	0.558608	-1.10078	-1.12519	-1.16746	-1.26022	-0.47157	-1.11298	0	0	0	0
DDB0232428	628879	DDB0232428_628879	DDB_G0267472	roco7	1	42.9141	88.0872	44.0004	100	1	1	1	1	1	1	1	1	-1.11622	-1.08182	-1.14451	-1.23399	-1.43327	-1.46471	-1.0289	-1.05539	-1.09902	-1.18925	-1.44899	-1.04215	0	0	0	0
DDB0232428	631155	DDB0232428_631155	DDB_G0267472	roco7	44.4288	1	92.4134	45.9474	100	1	1	1	1	1	1	1	1	-1.13815	-1.10409	-1.1671	-1.25724	-1.45539	-1.48731	-1.05211	-1.07793	-1.12112	-1.21217	-1.47135	-1.06502	0	0	0	0
DDB0232428	631393	DDB0232428_631393	DDB_G0267472	roco7	1	58.1236	1	20.0412	100	1	1	1	1	1	1	1	1	-0.71785	-0.677299	-0.734216	-0.811633	-1.03162	-1.05413	-0.607302	-0.646006	-0.697575	-0.772924	-1.04287	-0.626654	0	0	0	0
DDB0232428	631486	DDB0232428_631486	DDB_G0267472	roco7	113.925	121.504	168.176	134.535	1000	522.606	1	372.442	55.9143	19.7425	1	1	1	1.44038	-0.687004	1.47378	0.596594	-0.242448	-1.78389	-0.362475	-0.490925	0.376686	1.03519	-1.01317	-0.4267	-1	0	0	0
DDB0232428	634955	DDB0232428_634955	DDB_G0267472	roco7	59.0781	75.7028	56.0588	63.6132	100	351.237	1	3.5832	24.7313	1	410.21	1	4.12061	1.66625	-1.27143	-0.670969	0.290982	-1.62154	1.48408	-1.22652	-0.510152	0.19741	-0.189994	-0.0687319	-0.868336	0	0	0	0
DDB0232428	636089	DDB0232428_636089	DDB_G0267472	roco7	1	40.3289	33.8098	25.0462	100	1	1	1	42.8318	1	31.0693	1	1	-0.83078	-0.791973	-0.850527	1.08654	-1.14548	0.623495	-0.726818	-0.76206	-0.811376	0.118007	-0.260992	-0.744439	0	0	0	0
DDB0232428	636732	DDB0232428_636732	DDB_G0267472	roco7	1	1.42185	1	1.14062	100	1	1	1	1	1	1	1	1	0.734069	0.797042	0.761171	0.727713	0.432294	0.442294	0.929292	0.846082	0.765556	0.744442	0.437294	0.887687	0	0	0	0
DDB0232428	636962	DDB0232428_636962	NA	NA	11.7964	1	55.5499	22.7821	100	1	1	1	2.32976	1	1	1	1	-0.782784	-0.743236	-0.801093	-0.426245	-1.09709	-1.12105	-0.676023	-0.712736	-0.76301	-0.613669	-1.10907	-0.694379	0	0	0	0
DDB0232428	639443	DDB0232428_639443	DDB_G0268320	DDB_G0268320	1.92332	29.8589	1	10.9274	100	1	1	252.51	1	104.439	1	1	1	-0.410612	-0.365316	2.46813	-0.485894	1.65241	-0.737474	-0.282146	-0.330268	-0.387964	0.99112	0.45747	-0.306207	0	0	0	0
DDB0232428	639455	DDB0232428_639455	DDB_G0268320	DDB_G0268320	38.3382	24.4731	67.3288	43.38	100	1	1	170.413	108.961	185.496	1	1	1	-1.10902	-1.07451	1.54366	1.29301	1.24163	-1.45729	-1.02129	-1.048	-1.09177	1.41833	-0.107833	-1.03464	0	0	0	0
DDB0232428	641507	DDB0232428_641507	NA	NA	20.9001	30.3328	105.283	52.172	100	1	1	47.6355	53.2261	11.1536	28.1284	1	1	-1.20251	-1.16944	0.782355	0.809117	-0.288476	0.188456	-1.12022	-1.14407	-1.18597	0.795736	-0.0500096	-1.13215	0	0	0	0
DDB0232428	641651	DDB0232428_641651	NA	NA	219.9	21.0262	188.317	143.081	1000	309.086	1	193.282	67.2046	252.776	172.138	1	676.368	1.23346	-0.70838	1.18896	0.651264	0.870078	0.672511	-0.386893	1.97793	0.262541	0.92011	0.771295	0.795518	0	0	0	0
DDB0232428	641688	DDB0232428_641688	NA	NA	45.1019	27.5753	29.3382	34.0051	100	1	1	70.8209	1	1	129.4	1	1	-0.985681	-0.949266	1.21258	-1.09559	-1.30166	1.20871	-0.890753	-0.921247	-0.967473	0.0584933	-0.0464771	-0.906	0	0	0	0
DDB0232428	641691	DDB0232428_641691	NA	NA	131.331	237.535	176.356	181.741	1000	1	1	129.944	25.4482	71.4549	93.7297	1	177.186	-0.872642	-0.791393	0.936406	0.110411	0.198215	0.263465	-0.481719	1.37413	-0.832017	0.523409	0.23084	0.446206	0	0	0	0
DDB0232428	641929	DDB0232428_641929	NA	NA	1	1.12025	1	1.04008	100	1	1	1	1	1	1	1	1	0.780809	0.844504	0.809311	0.777268	0.479421	0.490467	0.978758	0.894115	0.812657	0.79329	0.484944	0.936437	0	0	0	0
DDB0232428	647183	DDB0232428_647183	DDB_G0268504	DDB_G0268504	1	1	1	1	100	1	1	1	1	1	1	1	1	0.800717	0.86472	0.829815	0.798374	0.499493	0.510985	0.999827	0.914574	0.832718	0.814095	0.505239	0.9572	0	0	0	0
DDB0232428	649364	DDB0232428_649364	DDB_G0268504	DDB_G0268504	130.081	205.867	123.315	153.087	1000	1	433.536	92.1094	273.836	2670.43	764.353	1	252.338	-0.812142	1.37566	0.867911	1.24884	1.89396	1.35975	-0.413694	1.57498	0.281761	1.05837	1.62686	0.580642	1	0	0	0
DDB0232428	651555	DDB0232428_651555	DDB_G0268504	DDB_G0268504	39.7166	1	1	13.9055	100	1	212.334	1	1	18.9672	1	1	1	-0.532701	2.26687	-0.543523	-0.615334	0.65804	-0.863305	-0.411355	-0.455734	0.867085	-0.579429	-0.102633	-0.433545	0	0	0	0
DDB0232428	652970	DDB0232428_652970	DDB_G0268504	DDB_G0268504	151.814	177.344	342.86	224.006	1000	1	1	1	33.3335	86.903	97.1924	1002.16	1	-0.946371	-0.863966	-1.07861	0.137594	0.192239	0.180012	2.17502	-0.685923	-0.905168	-0.470509	0.186125	0.744547	0	0	0	0
DDB0232428	656606	DDB0232428_656606	DDB_G0268504	DDB_G0268504	1	35.1154	1	12.3718	100	1	1	1	1	1	32.0654	1	1	-0.4735	-0.429176	-0.48255	-0.552569	-0.785248	1.0082	-0.348702	-0.394896	-0.451338	-0.51756	0.111477	-0.371799	0	0	0	0
DDB0232428	656927	DDB0232428_656927	DDB_G0268504	DDB_G0268504	202.943	138.911	213.874	185.242	1000	239.364	208.84	106.864	177.42	447.756	381.844	1	1	1.05226	1.05597	0.851208	0.969682	1.01025	0.932536	-0.489285	-0.613252	1.05412	0.910445	0.971393	-0.551269	0	0	0	0
DDB0232428	659737	DDB0232428_659737	DDB_G0268322	DDB_G0268322	18.6242	82.3381	3.05379	34.672	100	1	1	104.334	1	66.9815	24.808	1	1	-0.995519	-0.959256	1.40459	-1.10602	0.835811	0.336207	-0.901165	-0.931357	-0.977388	0.149282	0.586009	-0.916261	0	0	0	0
DDB0232428	662177	DDB0232428_662177	DDB_G0267704	mcfT	13.2709	116.807	67.3651	65.8144	100	1	1	1	83.513	1	1	1	1	-1.32018	-1.28893	-1.35458	0.926283	-1.63892	-1.67492	-1.24476	-1.265	-1.30455	-0.214147	-1.65692	-1.25488	0	0	0	0
DDB0232428	665877	DDB0232428_665877	DDB_G0268506	DDB_G0268506	1	1	1	1	100	1	1	1	1	1	1	1	1	0.800717	0.86472	0.829815	0.798374	0.499493	0.510985	0.999827	0.914574	0.832718	0.814095	0.505239	0.9572	0	0	0	0
DDB0232428	666460	DDB0232428_666460	NA	NA	1	5.42889	15.1235	7.18414	100	1	1	1	1	1	1	1	1	-0.198161	-0.149584	-0.198968	-0.26065	-0.507635	-0.51851	-0.057305	-0.111939	-0.173872	-0.229809	-0.513073	-0.0846219	0	0	0	0
DDB0232428	669113	DDB0232428_669113	NA	NA	36.7675	44.9822	37.4816	39.7438	100	1	1	79.4628	1	87.2012	14.5148	1	1	-1.06468	-1.02948	1.19129	-1.17934	0.900819	-0.0149065	-0.974354	-1.00243	-1.04708	0.00597254	0.442956	-0.98839	0	0	0	0
DDB0232428	669474	DDB0232428_669474	NA	NA	43.1145	72.9884	48.0972	54.7333	100	1	1	71.3479	1	1	1.13842	1	1	-1.22679	-1.19409	0.968122	-1.35121	-1.54475	-1.51098	-1.14592	-1.16902	-1.21044	-0.191545	-1.52787	-1.15747	0	0	0	0
DDB0232428	670325	DDB0232428_670325	DDB_G0267706	DDB_G0267706	161.623	124.175	98.5574	128.119	1000	1	1	1	73.8355	1	82.1558	1	1	-0.749358	-0.670042	-0.856826	0.742676	-1.55429	0.368655	-0.343099	-0.472235	-0.7097	-0.0570752	-0.592818	-0.407667	0	0	0	0
DDB0232428	670798	DDB0232428_670798	DDB_G0267706	DDB_G0267706	80.2346	71.9112	21.5219	57.8893	100	1	1	1	1	1	1	1	1	-1.25518	-1.22293	-1.28763	-1.38132	-1.57339	-1.60793	-1.17597	-1.1982	-1.23906	-1.33448	-1.59066	-1.18709	0	0	0	0
DDB0232428	675536	DDB0232428_675536	DDB_G0267712	DDB_G0267712	1	29.0402	1	10.3467	100	1	1	1	1	1	1	1	1	-0.382953	-0.33723	-0.389292	-0.45657	-0.693953	-0.708967	-0.252874	-0.301844	-0.360092	-0.422931	-0.70146	-0.277359	0	0	0	0
DDB0232428	679999	DDB0232428_679999	DDB_G0268324	DDB_G0268324	50.936	69.4122	1	40.4494	100	1	1	206.561	124.015	10.3186	69.823	1	1	-1.07359	-1.03853	1.68052	1.40008	-0.198239	0.796	-0.983789	-1.01159	-1.05606	1.5403	0.298881	-0.997688	0	1	0	0
DDB0232428	683582	DDB0232428_683582	DDB_G0268328	DDB_G0268328	14.3288	1	1	5.44292	100	1	1	1	1	1	1	1	1	-0.0575593	-0.00681135	-0.0541569	-0.111583	-0.365872	-0.373599	0.0914962	0.0325524	-0.0321853	-0.0828698	-0.369736	0.0620243	0	0	0	0
DDB0232428	684501	DDB0232428_684501	DDB_G0268328	DDB_G0268328	44.1082	58.6837	29.12	43.9706	100	1	1	1	1	1	1	1	1	-1.11587	-1.08147	-1.14415	-1.23362	-1.43293	-1.46435	-1.02854	-1.05504	-1.09867	-1.18889	-1.44864	-1.04179	0	0	0	0
DDB0232428	689706	DDB0232428_689706	DDB_G0268328	DDB_G0268328	1	1	1	1	100	1	1	1	1	1.25255	1.51789	1	1	0.800717	0.86472	0.829815	0.798374	0.614503	0.728865	0.999827	0.914574	0.832718	0.814095	0.671684	0.9572	0	0	0	0
DDB0232428	691480	DDB0232428_691480	DDB_G0268328	DDB_G0268328	11.604	1	1	4.53468	100	1	1	1	1	1	1	1	1	0.0349188	0.087095	0.0410899	-0.0135359	-0.27263	-0.278286	0.189368	0.127589	0.0610069	0.013777	-0.275458	0.158478	0	0	0	0
DDB0232428	698552	DDB0232428_698552	DDB_G0267720	DDB_G0267720	1	1	8.39792	3.46597	100	1	1	1	1	1	1	1	1	0.171063	0.225342	0.181311	0.130807	-0.135361	-0.137969	0.333452	0.2675	0.198203	0.156059	-0.136665	0.300476	0	0	0	0
DDB0232428	699546	DDB0232428_699546	DDB_G0267722	DDB_G0267722	32.0233	1	55.2227	29.4153	100	1	1	1	1	1	1	1	1	-0.912232	-0.874682	-0.934417	-1.01772	-1.2276	-1.25447	-0.81302	-0.845765	-0.893457	-0.976068	-1.24104	-0.829393	0	0	0	0
DDB0232428	700386	DDB0232428_700386	NA	NA	147.807	144.813	257.463	183.361	1000	1	274.611	129.101	72.9394	1	1	1	1	-0.875772	1.15455	0.930299	0.577009	-1.71459	-1.93341	-0.485238	-0.609349	0.139387	0.753654	-1.824	-0.547293	-1	0	0	0
DDB0232428	704875	DDB0232428_704875	DDB_G0268330	sgmD	224.58	62.9923	158.688	148.753	1000	1	272.681	1	1	106.705	112.656	1	1	-0.802015	1.2247	-0.916105	-1.24649	0.467073	0.449004	-0.402307	-0.529349	0.211341	-1.0813	0.458038	-0.465828	0	-1	0	0
DDB0232428	707260	DDB0232428_707260	NA	NA	8.75112	28.0492	1	12.6001	100	1	1	1	1	1	1	1	1	-0.482763	-0.438582	-0.492091	-0.56239	-0.794588	-0.811837	-0.358505	-0.404415	-0.460673	-0.52724	-0.803212	-0.38146	0	0	0	0
DDB0232428	709738	DDB0232428_709738	NA	NA	14.3288	1	1	5.44292	100	1	1	1	1	1	1	1	1	-0.0575593	-0.00681135	-0.0541569	-0.111583	-0.365872	-0.373599	0.0914962	0.0325524	-0.0321853	-0.0828698	-0.369736	0.0620243	0	0	0	0
DDB0232428	711653	DDB0232428_711653	DDB_G0267726	uduA2	33.2094	42.7848	75.8357	50.61	100	1	1	1	1	1	53.8377	1	1	-1.18711	-1.1538	-1.21752	-1.30915	-1.50475	0.543264	-1.10393	-1.12825	-1.17046	-1.26334	-0.480744	-1.11609	0	0	0	0
DDB0232428	712494	DDB0232428_712494	NA	NA	305.071	229.607	224.817	253.165	1000	115.19	287.494	1	119.714	162.772	422.922	1	1	0.684205	1.05849	-1.12719	0.654272	0.418123	0.831029	-0.613136	-0.732724	0.871349	-0.236457	0.624576	-0.67293	0	0	0	0
DDB0232428	713540	DDB0232428_713540	DDB_G0267728	uduA3	1	1	1	1	100	1	1	1	1	1	1	1	1	0.800717	0.86472	0.829815	0.798374	0.499493	0.510985	0.999827	0.914574	0.832718	0.814095	0.505239	0.9572	0	0	0	0
DDB0232428	730760	DDB0232428_730760	DDB_G0267734	DDB_G0267734	37.5048	71.2649	56.0225	54.9307	100	1	1	1	1	1	181.246	1	1	-1.22861	-1.19595	-1.26027	-1.35315	-1.54659	1.13425	-1.14785	-1.1709	-1.21228	-1.30671	-0.206174	-1.15937	0	0	0	0
DDB0232428	732416	DDB0232428_732416	NA	NA	106.328	121.202	162.069	129.866	1000	79.6728	1	79.3574	1	192.296	104.877	1	1	0.789594	-0.674745	0.874059	-1.18581	0.791132	0.480022	-0.348471	-0.477417	0.0574246	-0.155877	0.635577	-0.412944	0	0	0	0
DDB0232428	738572	DDB0232428_738572	DDB_G0268508	DDB_G0268508_RTE	1	1	1	1	100	1	1	1	1	1	1	1	1	0.800717	0.86472	0.829815	0.798374	0.499493	0.510985	0.999827	0.914574	0.832718	0.814095	0.505239	0.9572	0	0	0	0
DDB0232428	738583	DDB0232428_738583	DDB_G0268508	DDB_G0268508_RTE	1	1	1	1	100	1	1	1	1	1	1	1	1	0.800717	0.86472	0.829815	0.798374	0.499493	0.510985	0.999827	0.914574	0.832718	0.814095	0.505239	0.9572	0	0	0	0
DDB0232428	741341	DDB0232428_741341	DDB_G0268510	DDB_G0268510_RTE	45.5186	1	1	15.8395	100	1	1	1	1	1	1	1	1	-0.598666	-0.556275	-0.611464	-0.685272	-0.911448	-0.931293	-0.481168	-0.523525	-0.577471	-0.648368	-0.921371	-0.502346	0	0	0	0
DDB0232428	747384	DDB0232428_747384	DDB_G0267740	DDB_G0267740	74.5288	41.1044	1	38.8777	100	1	1	1	128.674	62.3888	99.5641	1	1	-1.05351	-1.01815	-1.07993	1.44117	0.741058	1.00195	-0.962543	-0.990957	-1.03583	0.180619	0.871503	-0.97675	0	0	0	0
DDB0232428	749943	DDB0232428_749943	DDB_G0267740	DDB_G0267740	1	1	1	1	100	1	1	1	1	1	1	1	1	0.800717	0.86472	0.829815	0.798374	0.499493	0.510985	0.999827	0.914574	0.832718	0.814095	0.505239	0.9572	0	0	0	0
DDB0232428	750044	DDB0232428_750044	DDB_G0294827	tRNA-Asn-GUU-8	1	37.4852	33.3372	23.9408	100	1	1	1	1	1	1	1	1	-0.807914	-0.768754	-0.826976	-0.90712	-1.12242	-1.14695	-0.702619	-0.738562	-0.788334	-0.867048	-1.13469	-0.72059	0	0	0	0
DDB0232428	751787	DDB0232428_751787	NA	NA	9.45634	1	1	3.81878	100	1	1	1	1	1	1	1	1	0.121959	0.175479	0.130735	0.0787448	-0.184872	-0.188579	0.281483	0.217037	0.148719	0.10474	-0.186725	0.24926	0	0	0	0
DDB0232428	752107	DDB0232428_752107	DDB_G0267432	abcG15	11.6361	48.386	57.2222	39.0814	100	1	1	1	1	1	1	1	1	-1.05616	-1.02084	-1.08266	-1.17032	-1.37272	-1.40281	-0.965344	-0.993678	-1.0385	-1.12649	-1.38777	-0.979511	0	0	0	0
DDB0232428	757821	DDB0232428_757821	NA	NA	37.3445	67.6026	240.886	115.278	1000	300.863	200.651	60.5983	46.0576	199.215	65.127	55.048	1	1.30014	1.20672	0.814304	0.578966	0.860218	0.307487	1.28794	-0.431842	1.25343	0.696635	0.583853	0.428051	0	0	0	0
DDB0232428	765159	DDB0232428_765159	DDB_G0267742	DDB_G0267742	54.4941	1	1	18.8314	100	1	1	1	29.9285	11.8694	1	1	1	-0.686309	-0.645271	-0.701731	1.04719	0.263752	-1.02162	-0.573922	-0.613593	-0.66579	0.172729	-0.378935	-0.593757	0	0	0	0
DDB0232428	765829	DDB0232428_765829	DDB_G0267742	DDB_G0267742	11.9567	61.829	45.2615	39.6824	100	1	1	1	1	17.2971	29.8835	1	1	-1.06389	-1.02868	-1.09062	-1.17851	0.0753852	0.36292	-0.973525	-1.00162	-1.04629	-1.13456	0.219153	-0.987573	0	0	0	0
DDB0232428	766387	DDB0232428_766387	DDB_G0267742	DDB_G0267742	20.0346	40.889	23.1579	28.0272	100	1	1	1	1	1	24.808	1	1	-0.887744	-0.849816	-0.909196	-0.991756	-1.20291	0.447287	-0.787104	-0.8206	-0.86878	-0.950476	-0.377813	-0.803852	0	0	0	0
DDB0232428	766542	DDB0232428_766542	DDB_G0267742	DDB_G0267742	128.029	1	2.10857	43.7126	100	1	1	1	1	71.5742	1	1	1	-1.11289	-1.07844	-1.14108	-1.23046	0.751341	-1.46128	-1.02538	-1.05198	-1.09567	-1.18577	-0.354969	-1.03868	0	0	0	0
DDB0232428	768932	DDB0232428_768932	DDB_G0267744	DDB_G0267744	99.8525	107.845	55.9861	87.8946	100	174.064	703.765	1	47.8497	458.075	14.9417	1	1	1.14684	1.9348	-1.50551	0.471799	1.34268	-0.414147	-1.39985	-1.4156	1.54082	-0.516856	0.464267	-1.40773	0	0	1	0
DDB0232428	769148	DDB0232428_769148	NA	NA	28.5934	26.4981	17.4502	24.1806	100	1	1	1	1	1	1	1	1	-0.812963	-0.77388	-0.832176	-0.912472	-1.12751	-1.15216	-0.707962	-0.74375	-0.793422	-0.872324	-1.13984	-0.725856	0	0	0	0
DDB0232428	772186	DDB0232428_772186	DDB_G0268512	wrn	40.9347	1	1	14.3116	100	1	1	1	1	1	1	1	1	-0.54728	-0.504095	-0.558539	-0.630792	-0.859638	-0.878331	-0.426785	-0.470717	-0.525688	-0.594665	-0.868984	-0.448751	0	0	0	0
DDB0232428	773249	DDB0232428_773249	NA	NA	11.2835	1	37.4816	16.5884	100	1	1	1	1	1	1	1	1	-0.622066	-0.580035	-0.635564	-0.71008	-0.935041	-0.955409	-0.505932	-0.547571	-0.60105	-0.672822	-0.945225	-0.526752	0	0	0	0
DDB0232428	778922	DDB0232428_778922	DDB_G0268342	DDB_G0268342_ps	234.998	243.18	337.189	271.789	1000	1	277.792	197.182	169.714	176.788	154.92	1	184.839	-1.01455	1.02194	0.942194	0.778519	0.42332	0.311778	-0.641279	1.23638	0.00369578	0.860356	0.367549	0.297552	0	0	0	0
DDB0232428	782731	DDB0232428_782731	DDB_G0267750	DDB_G0267750	80.2667	68.7659	3.78088	50.9378	100	1	1	39.9422	1	86.1872	116.925	1	303.748	-1.19038	-1.15713	0.702945	-1.31262	0.768103	0.944804	-1.10739	1.84411	-1.17375	-0.304835	0.856453	0.368361	0	0	0	0
DDB0232428	786423	DDB0232428_786423	DDB_G0267754	DDB_G0267754	347.032	424.573	384.05	385.218	1000	3864.09	3337.26	192.123	384.231	385.904	834.982	94.6635	1	1.77489	1.76375	0.793425	0.987816	0.616414	0.956803	1.02454	-0.89327	1.76932	0.890621	0.786609	0.0656372	0	0	1	0
DDB0232428	787933	DDB0232428_787933	DDB_G0267754	DDB_G0267754	9.96922	33.6936	1	14.8876	100	1	1	1	1	1	1	1	1	-0.567269	-0.524393	-0.579126	-0.651984	-0.879792	-0.898933	-0.447939	-0.491259	-0.545831	-0.615555	-0.889362	-0.469599	0	0	0	0
DDB0232428	788375	DDB0232428_788375	DDB_G0267756	DDB_G0267756	12.3093	1	1	4.76976	100	1	1	1	1	1	1	1	1	0.00931722	0.061098	0.0147218	-0.0406792	-0.298443	-0.304673	0.162273	0.101279	0.0352076	-0.0129787	-0.301558	0.131776	0	0	0	0
DDB0232428	794911	DDB0232428_794911	DDB_G0267760	tbck	67.6369	98.8402	1.1997	55.8923	100	1	1	1	1	1	37.6627	1	1	-1.2374	-1.20487	-1.26932	-1.36247	-1.55546	0.304887	-1.15715	-1.17993	-1.22114	-1.31589	-0.625285	-1.16854	0	0	0	0
DDB0232428	795112	DDB0232428_795112	DDB_G0267760	tbck	56.2572	64.4573	22.8307	47.8484	100	432.569	1	1	38.8891	1	39.1805	1	1	1.91602	-1.12494	-1.18825	0.687028	-1.47609	0.406642	-1.07385	-1.09904	0.395538	-0.25061	-0.534725	-1.08644	0	0	0	0
DDB0232428	798166	DDB0232428_798166	DDB_G0268344	DDB_G0268344	43.3068	29.1264	2.90837	25.1139	100	1	1	1	36.9177	1	100.655	1	1	-0.832146	-0.79336	-0.851934	1.00529	-1.14686	1.23579	-0.728264	-0.763464	-0.812753	0.0766785	0.0444677	-0.745864	0	0	0	0
DDB0232428	798220	DDB0232428_798220	DDB_G0268344	DDB_G0268344	84.1133	259.983	210.675	184.924	1000	142.209	1	1	90.5022	19.2654	1	1	1	0.86926	-0.797419	-1.0025	0.669631	-0.395629	-1.93751	-0.488603	-0.612594	0.0359203	-0.166437	-1.16657	-0.550598	-1	0	0	0
DDB0232428	798322	DDB0232428_798322	DDB_G0268344	DDB_G0268344	6.34697	31.1946	49.8058	29.1158	100	1	1	1	1	1	108.055	1	1	-0.907047	-0.869417	-0.929077	-1.01222	-1.22238	1.19563	-0.807533	-0.840437	-0.888232	-0.970649	-0.0133718	-0.823985	0	0	0	0
DDB0232428	809925	DDB0232428_809925	DDB_G0267768	DDB_G0267768	65.1365	25.0763	1	30.4043	100	1	1	1	1	1	1	1	1	-0.928982	-0.891692	-0.951669	-1.03548	-1.24449	-1.27173	-0.830747	-0.862979	-0.910337	-0.993573	-1.25811	-0.846863	0	0	0	0
DDB0232428	810055	DDB0232428_810055	DDB_G0267768	DDB_G0267768	13.4312	54.9782	1	23.1365	100	1	1	1	1	1	1	1	1	-0.790603	-0.751176	-0.809147	-0.888767	-1.10497	-1.12911	-0.684298	-0.720772	-0.77089	-0.848957	-1.11704	-0.702535	0	0	0	0
DDB0232428	822278	DDB0232428_822278	NA	NA	71.2591	28.8679	87.1057	62.4109	100	156.167	1	227.006	31.5414	182.216	107.248	1.03414	954.019	1.26533	-1.26162	1.50349	0.43186	1.04673	0.793649	-1.19829	2.33416	0.00185678	0.967675	0.920191	0.567932	0	0	0	0
DDB0232428	824060	DDB0232428_824060	NA	NA	11.9887	1	1	4.6629	100	1	1	1	1	18.1918	28.7925	1	368.108	0.0207942	0.0727522	0.0265424	-0.0285111	1.19479	1.46144	0.174419	3.18884	0.0467732	-0.000984375	1.32811	1.68163	0	0	0	0
DDB0232428	826191	DDB0232428_826191	DDB_G0267774	abkC	17.2458	1	1	6.41526	100	1	1	1	1	1	1	1	1	-0.14082	-0.0913582	-0.139911	-0.199857	-0.449821	-0.459412	0.00337941	-0.0530122	-0.116089	-0.169884	-0.454617	-0.0248164	0	0	0	0
DDB0232428	826835	DDB0232428_826835	DDB_G0267774	abkC	56.3534	82.4243	137.893	92.2236	100	1	1	1	1	1	1	1	1	-1.49108	-1.46247	-1.5306	-1.63142	-1.81123	-1.85106	-1.42563	-1.44063	-1.47678	-1.58101	-1.83115	-1.43313	0	0	0	0
DDB0232428	835820	DDB0232428_835820	DDB_G0294679	tRNA-Pro-UGG-2	1	1	1	1	100	1	1	1	1	1	1	1	1	0.800717	0.86472	0.829815	0.798374	0.499493	0.510985	0.999827	0.914574	0.832718	0.814095	0.505239	0.9572	0	0	0	0
DDB0232428	837280	DDB0232428_837280	DDB_G0267780	DDB_G0267780_RTE	8.75112	29.7296	1	13.1602	100	1	1	1	1	1	1	1	1	-0.504796	-0.460954	-0.514783	-0.585749	-0.816803	-0.834545	-0.381823	-0.427057	-0.482875	-0.550266	-0.825674	-0.40444	0	0	0	0
DDB0232428	843311	DDB0232428_843311	DDB_G0268524	DDB_G0268524_RTE	149.506	302.94	208.639	220.362	1000	736.265	1	1	317.564	286.774	387.347	24.5807	374.975	1.38724	-0.858273	-1.0721	1.15226	0.733403	0.85561	0.711394	1.58715	0.264484	0.0400789	0.794507	1.14927	0	0	0	0
DDB0232428	844087	DDB0232428_844087	DDB_G0268524	DDB_G0268524_RTE	1	1	1	1	100	1	1	1	1	1	1	1	1	0.800717	0.86472	0.829815	0.798374	0.499493	0.510985	0.999827	0.914574	0.832718	0.814095	0.505239	0.9572	0	0	0	0
DDB0232428	850496	DDB0232428_850496	DDB_G0267784	DDB_G0267784	1	1	1	1	100	1	1	1	51.6132	1	1	1	1	0.800717	0.86472	0.829815	2.91644	0.499493	0.510985	0.999827	0.914574	0.832718	1.87313	0.505239	0.9572	0	0	0	0
DDB0232428	857893	DDB0232428_857893	DDB_G0267790	DDB_G0267790	49.3653	60.6226	37.3362	49.108	100	292.157	1	1	33.8711	141.001	40.6984	1	1	1.70405	-1.13831	-1.20181	0.598877	1.0382	0.41292	-1.08778	-1.11256	0.282873	-0.301464	0.72556	-1.10017	0	0	0	0
DDB0232428	860292	DDB0232428_860292	NA	NA	1	39.2517	1	13.7506	100	85.6154	1	1	1	1	24.476	1	1	1.72711	-0.483526	-0.537676	-0.609315	-0.839214	0.812029	-0.405347	-0.4499	0.621793	-0.573496	-0.0135926	-0.427623	0	0	0	0
DDB0232428	868163	DDB0232428_868163	DDB_G0268348	DDB_G0268348	1	1	41.0444	14.3481	100	1	387.063	1	1	1	1	1	1	-0.548572	2.5596	-0.55987	-0.632162	-0.86094	-0.879663	-0.428152	-0.472045	1.00552	-0.596016	-0.870302	-0.450098	0	0	0	0
DDB0232428	868298	DDB0232428_868298	DDB_G0268348	DDB_G0268348	125.785	358.479	204.567	229.611	1000	983.506	1	76.1957	59.6777	1	180.676	699.714	1071.36	1.47484	-0.872543	0.631704	0.386816	-1.81516	0.467487	2.02279	1.97294	0.301148	0.50926	-0.673836	1.99787	0	0	0	1
DDB0232428	871004	DDB0232428_871004	DDB_G0268348	DDB_G0268348	1	38.0884	1	13.3628	100	1	1	1	1	1	1	1	1	-0.512533	-0.468811	-0.522752	-0.593952	-0.824603	-0.842519	-0.390011	-0.435008	-0.490672	-0.558352	-0.833561	-0.41251	0	0	0	0
DDB0232428	871946	DDB0232428_871946	DDB_G0268348	DDB_G0268348	96.4867	130.767	125.896	117.717	1000	1	1	1	91.9359	1	1	1	1	-0.7195	-0.640653	-0.823214	0.878497	-1.51643	-1.7194	-0.309527	-0.439849	-0.680076	0.0276416	-1.61791	-0.374688	-1	0	0	0
DDB0232428	875554	DDB0232428_875554	DDB_G0268526	DDB_G0268526	1	1	22.8671	8.28902	100	1	1	1	1	1	1	1	1	-0.270628	-0.22317	-0.273604	-0.337481	-0.5807	-0.593199	-0.133998	-0.186411	-0.246899	-0.305542	-0.58695	-0.160204	0	0	0	0
DDB0232428	879849	DDB0232428_879849	DDB_G0267798	DDB_G0267798	2.94909	1.42185	2.61753	2.32949	100	10.6415	1.14747	1	1	4.77161	1	1	1	1.57024	0.500489	0.388615	0.344205	0.865715	0.0694799	0.546469	0.474348	1.03536	0.36641	0.467598	0.510409	0	0	0	0
DDB0232428	885122	DDB0232428_885122	DDB_G0268352	DDB_G0268352	1	1	31.265	11.0883	100	1	1	1	1	1	1	1	1	-0.418018	-0.372836	-0.425407	-0.493746	-0.729308	-0.745106	-0.289984	-0.337878	-0.395427	-0.459576	-0.737207	-0.313931	0	0	0	0
DDB0232428	887815	DDB0232428_887815	DDB_G0268352	DDB_G0268352	1	20.5522	33.2281	18.2601	100	1	1	1	1	1	1	1	1	-0.670704	-0.629425	-0.685658	-0.761648	-0.984081	-1.00554	-0.557407	-0.597556	-0.650065	-0.723653	-0.99481	-0.577481	0	0	0	0
DDB0232428	889674	DDB0232428_889674	DDB_G0267800	DDB_G0267800	103.731	80.9163	33.4462	72.6979	100	1	1	1	1	1	1	1	1	-1.37057	-1.3401	-1.40647	-1.50365	-1.68972	-1.72685	-1.29809	-1.31678	-1.35533	-1.45506	-1.70829	-1.30743	0	0	0	0
DDB0232428	890860	DDB0232428_890860	DDB_G0267800	DDB_G0267800	123.061	86.8622	1	70.3076	100	1	1	1	1	1	1	1	1	-1.35363	-1.3229	-1.38903	-1.4857	-1.67265	-1.7094	-1.28016	-1.29938	-1.33827	-1.43736	-1.69102	-1.28977	0	0	0	0
DDB0232428	891329	DDB0232428_891329	DDB_G0267800	DDB_G0267800	311.963	173.983	117.498	201.148	1000	1	1	107.918	1	1	1	1	1	-0.908418	-0.826608	0.822404	-1.38134	-1.75598	-1.97812	-0.521945	-0.644758	-0.867513	-0.279469	-1.86705	-0.583351	-1	0	0	0
DDB0232428	891427	DDB0232428_891427	DDB_G0267800	DDB_G0267800	331.837	184.194	264.153	260.061	1000	1	1	1	1	1	14.0405	1	1	-0.998997	-0.915767	-1.13786	-1.49614	-1.87084	-0.826358	-0.623792	-0.743003	-0.957382	-1.317	-1.3486	-0.683398	-1	-1	0	0
DDB0232428	892966	DDB0232428_892966	DDB_G0268354	gxcGG	10.9629	29.0402	1	13.6677	100	1	1	1	60.5738	1	1	1	1	-0.523962	-0.480417	-0.534523	1.59797	-0.836127	-0.854299	-0.402107	-0.446754	-0.50219	0.531723	-0.845213	-0.424431	0	0	0	0
DDB0232428	898586	DDB0232428_898586	NA	NA	33.3376	1.46494	1	11.9342	100	1	210.144	1	1	1	1	1	349.074	-0.455257	2.34017	-0.463761	-0.533227	-0.766854	-0.783487	-0.329395	2.67198	0.942459	-0.498494	-0.775171	1.17129	0	0	0	0
DDB0232428	902731	DDB0232428_902731	DDB_G0267806	ampA_ps	18.1433	39.8549	106.41	54.8027	100	1	1	1	1	55.2911	183.76	1	1	-1.22743	-1.19475	-1.25905	-1.35189	0.504024	1.14266	-1.1466	-1.16968	-1.21109	-1.30547	0.82334	-1.15814	0	0	0	0
DDB0232428	905540	DDB0232428_905540	NA	NA	1	38.6485	1	13.5495	100	2.00391	1	1	1	1	12.2854	1	1	-0.167449	-0.475948	-0.529991	-0.601404	-0.83169	0.459854	-0.39745	-0.442232	-0.321699	-0.565697	-0.185918	-0.419841	0	0	0	0
DDB0232428	906084	DDB0232428_906084	DDB_G0267810	DDB_G0267810	20.9642	1	1	7.65474	100	1	1	1	1	1	1	1	1	-0.230302	-0.182222	-0.232071	-0.294727	-0.540042	-0.551637	-0.0913207	-0.144969	-0.206262	-0.263399	-0.545839	-0.118145	0	0	0	0
DDB0232428	910134	DDB0232428_910134	NA	NA	46.288	186.435	104.338	112.354	1000	1	2.60789	1	35.1256	495.651	378.714	1	763.294	-0.703057	-0.29177	-0.804704	0.469359	1.27926	1.17002	-0.29104	2.11663	-0.497414	-0.167673	1.22464	0.912797	0	0	0	0
DDB0232428	920510	DDB0232428_920510	DDB_G0267820	DDB_G0267820	1	27.5322	1	9.84407	100	1	1	1	1	1	1	1	1	-0.357725	-0.311612	-0.363309	-0.429822	-0.668517	-0.682966	-0.226175	-0.275917	-0.334669	-0.396566	-0.675741	-0.251046	0	0	0	0
DDB0232428	921486	DDB0232428_921486	DDB_G0267822	DDB_G0267822	61.0014	1	46.0977	36.033	100	1	1	1	1	1	1	1	1	-1.01502	-0.979061	-1.04029	-1.1267	-1.33124	-1.36041	-0.921806	-0.951401	-0.997042	-1.08349	-1.34583	-0.936603	0	0	0	0
DDB0232428	921866	DDB0232428_921866	DDB_G0267822	DDB_G0267822	292.666	118.918	217.982	209.855	1000	1	1	1	1	1	1	973.523	673.033	-0.923361	-0.841317	-1.05271	-1.40028	-1.77493	-1.99858	2.18939	1.82955	-0.882339	-1.22649	-1.88676	2.00947	-1	-1	0	1
DDB0232428	923973	DDB0232428_923973	DDB_G0267824	DDB_G0267824	506.796	1183.11	1023.56	904.49	1000	910.122	916.778	460.02	118.101	661.882	461.344	1	2869.32	0.964063	1.01904	0.801195	0.0791766	0.475987	0.258123	-1.11798	1.82538	0.991552	0.440186	0.367055	0.353696	0	0	0	0
DDB0232428	929222	DDB0232428_929222	DDB_G0267828	DDB_G0267828	17.4061	1	72.1276	30.1779	100	1	1	1	1	1	1	1	1	-0.925196	-0.887847	-0.947769	-1.03146	-1.24068	-1.26783	-0.826741	-0.859088	-0.906522	-0.989617	-1.25425	-0.842915	0	0	0	0
DDB0232428	930870	DDB0232428_930870	DDB_G0267830	gemA	197.686	173.035	238.232	202.984	1000	1	197.939	170.94	99.8213	105.93	26.3733	506.569	216.822	-0.911622	1.00562	1.00137	0.671786	0.324826	-0.402272	1.94359	1.40906	0.0470001	0.83658	-0.0387227	1.67633	0	0	0	1
DDB0232428	941586	DDB0232428_941586	DDB_G0267836	DDB_G0267836	59.3666	24.9901	23.9213	36.0927	100	1	1	1	27.9571	1	15.9378	1	1	-1.01586	-0.979912	-1.04115	0.661199	-1.33209	0.0842329	-0.922693	-0.952262	-0.997887	-0.189975	-0.623928	-0.937477	0	0	0	0
DDB0232428	953294	DDB0232428_953294	NA	NA	1	42.9141	1	14.9714	100	1	1	77.2496	38.5307	1	1	1	1	-0.570111	-0.527278	1.68592	1.30607	-0.882657	-0.901862	-0.450947	-0.494179	-0.548695	1.496	-0.892259	-0.472563	0	0	0	0
DDB0232428	954666	DDB0232428_954666	DDB_G0267840	DDB_G0267840	1	27.8769	1	9.95897	100	1	1	1	1	14.0166	1	1	1	-0.363603	-0.317581	-0.369363	-0.436055	0.674051	-0.689024	-0.232396	-0.281958	-0.340592	-0.402709	-0.00748672	-0.257177	0	0	0	0
DDB0232428	961864	DDB0232428_961864	DDB_G0267844	expl6	386.396	443.187	532.268	453.95	1000	1	1	154.815	84.0506	1563.72	526.803	1	1	-1.19543	-1.10912	0.642551	0.235258	1.16865	0.655103	-0.844658	-0.956062	-1.15227	0.438904	0.911875	-0.90036	0	0	-1	0
DDB0232428	963004	DDB0232428_963004	DDB_G0267846	expl1	128.67	72.2128	187.154	129.346	1000	80.9166	1	1	122.223	34.7731	239.352	1	488.979	0.796473	-0.673351	-0.86061	0.96365	0.0282477	0.880432	-0.346879	1.89245	0.0615612	0.05152	0.45434	0.772785	0	0	0	0
DDB0232428	963484	DDB0232428_963484	DDB_G0267846	expl1	118.541	61.0534	16.4686	65.3543	100	1	61.1811	1	1	1	1	1	1	-1.31662	0.830778	-1.35092	-1.44646	-1.63534	-1.67126	-1.241	-1.26135	-0.242923	-1.39869	-1.6533	-1.25117	0	0	0	0
DDB0232428	964971	DDB0232428_964971	DDB_G0267848	DDB_G0267848	191.787	172.13	186.463	183.46	1000	1	1	137.11	117.563	1	344.229	1	1	-0.875962	-0.794661	0.953979	0.790089	-1.71483	0.887125	-0.485452	-0.609554	-0.835311	0.872034	-0.413852	-0.547503	0	0	0	0
DDB0232428	965039	DDB0232428_965039	DDB_G0267848	DDB_G0267848	1	6.11827	1	2.70609	100	1	1	1	1	48.1933	1	1	1	0.296432	0.352647	0.310432	0.263724	1.9703	-0.00875734	0.466132	0.396337	0.324539	0.287078	0.98077	0.431235	0	0	0	0
DDB0232428	965132	DDB0232428_965132	DDB_G0267848	DDB_G0267848	1	14.6494	1	5.54979	100	1	1	1	1	1	16.5545	1	1	-0.0674095	-0.0168136	-0.064302	-0.122026	-0.375804	1.08158	0.0810716	0.0224297	-0.0421116	-0.093164	0.352886	0.0517507	0	0	0	0
DDB0232428	974813	DDB0232428_974813	DDB_G0267856	DDB_G0267856	66.3546	35.0292	1.85409	34.4127	100	228.031	1	126.782	1	143.566	1	454.305	1	1.75866	-0.955394	1.51017	-1.10199	1.22903	-1.33639	2.38316	-0.927448	0.401631	0.204092	-0.0536812	0.727857	0	0	0	0
DDB0232428	997816	DDB0232428_997816	NA	NA	171.625	109.353	61.0758	114.018	1000	1	1	1	77.599	23.0827	142.966	1	1	-0.708242	-0.629572	-0.810541	0.817	-0.0985721	0.692487	-0.29687	-0.427639	-0.668907	0.00322943	0.296958	-0.362254	0	0	0	0
DDB0232428	999743	DDB0232428_999743	NA	NA	165.053	208.237	112.336	161.875	1000	1	1	1	1	214.126	243.337	1	1	-0.831824	-0.751216	-0.949662	-1.28427	0.740699	0.78007	-0.435824	-0.561681	-0.79152	-1.11697	0.760385	-0.498752	0	-1	0	0
DDB0232428	1000222	DDB0232428_1000222	NA	NA	89.6268	114.351	184.536	129.505	1000	1	1	1	51.4339	1	88.5594	1	1	-0.753152	-0.673778	-0.861098	0.576299	-1.5591	0.399703	-0.347366	-0.47635	-0.713465	-0.1424	-0.5797	-0.411858	0	0	0	0
DDB0232428	1001201	DDB0232428_1001201	NA	NA	32.5042	1	1	11.5014	100	1	1	1	1	14.2552	1	1	1	-0.436545	-0.39165	-0.444489	-0.513389	0.609126	-0.764202	-0.309592	-0.356918	-0.414097	-0.478939	-0.0775377	-0.333255	0	0	0	0
DDB0232428	1009617	DDB0232428_1009617	DDB_G0268374	dcd2B	86.5816	52.6085	115.244	84.8114	100	1	1	155.237	76.5237	61.9117	99.659	1	255.085	-1.44864	-1.41937	1.14521	0.743148	0.33875	0.595211	-1.38071	1.48782	-1.43401	0.94418	0.466981	0.0535538	0	0	0	0
DDB0232428	1010211	DDB0232428_1010211	DDB_G0268472	naprt	22.9517	1	1	8.31722	100	1	1	1	1	1	1	1	1	-0.272348	-0.224917	-0.275376	-0.339305	-0.582435	-0.594972	-0.135819	-0.188179	-0.248633	-0.30734	-0.588703	-0.161999	0	0	0	0
DDB0232428	1010422	DDB0232428_1010422	DDB_G0268472	naprt	14.457	1	1	5.48566	100	1	1	1	1	18.9672	1	1	1	-0.0615216	-0.0108348	-0.0582378	-0.115783	1.13311	-0.377683	0.0873029	0.0284806	-0.0361782	-0.0870106	0.377714	0.0578917	0	0	0	0
DDB0232428	1011859	DDB0232428_1011859	DDB_G0268472	naprt	35.0045	1	1	12.3348	100	1	1	1	1	1	1	1	1	-0.471984	-0.427636	-0.480988	-0.550961	-0.783719	-0.800727	-0.347097	-0.393337	-0.44981	-0.515975	-0.792223	-0.370217	0	0	0	0
DDB0232428	1013739	DDB0232428_1013739	DDB_G0267872	DDB_G0267872	20.836	51.8329	129.168	67.279	100	1	1	1	1	1	6.78307	1	1	-1.33133	-1.30025	-1.36606	-1.46205	-1.65016	-0.686906	-1.25656	-1.27646	-1.31579	-1.41405	-1.16853	-1.26651	0	0	0	0
DDB0232428	1013757	DDB0232428_1013757	DDB_G0267872	DDB_G0267872	151.141	32.4871	35.4821	73.0368	100	614.855	798.223	1	1	1	22.8632	1	1	1.87991	2.09483	-1.4089	-1.50615	-1.6921	-0.0953872	-1.30058	-1.3192	1.98737	-1.45753	-0.893744	-1.30989	0	0	1	0
DDB0232428	1014311	DDB0232428_1014311	DDB_G0267872	DDB_G0267872	1	13.0552	1	5.01839	100	1	1	1	1	1	1	1	1	-0.0164236	0.0349596	-0.0117897	-0.06797	-0.324397	-0.331203	0.135031	0.0748262	0.00926798	-0.0398798	-0.3278	0.104929	0	0	0	0
DDB0232428	1026930	DDB0232428_1026930	DDB_G0267878	DDB_G0267878	5.22503	1	1	2.40834	100	1	1	53.5373	1	1	23.7645	1	1	0.35548	0.412606	2.44792	0.326327	0.0505783	1.70618	0.528624	0.457019	0.384043	1.38713	0.87838	0.492821	0	0	0	0
DDB0232428	1027215	DDB0232428_1027215	DDB_G0267878	DDB_G0267878	92.608	112.283	104.41	103.101	1000	1	1	68.8186	1	90.0045	158.525	1	1	-0.672751	-0.594637	0.909115	-1.08267	0.554878	0.790977	-0.256964	-0.389144	-0.633694	-0.0867784	0.672927	-0.323054	0	0	0	0
DDB0232428	1028853	DDB0232428_1028853	DDB_G0267880	DDB_G0267880	190.665	235.596	132.731	186.331	1000	149.948	1	144.171	292.295	38.5904	103.786	1	391.262	0.885273	-0.80005	0.967749	1.19017	-0.0883986	0.300635	-0.491608	1.66757	0.0426116	1.07896	0.106118	0.587981	0	0	0	0
DDB0232428	1035771	DDB0232428_1035771	DDB_G0267424	amtC	1	1	1.78138	1.26046	100	1	1	1	1	1	1	1	1	0.68346	0.745652	0.709048	0.674057	0.381268	0.390134	0.875731	0.794073	0.714556	0.691552	0.385701	0.834902	0	0	0	0
DDB0232428	1035878	DDB0232428_1035878	DDB_G0267424	amtC	109.373	25.5933	26.5025	53.8229	100	1	1	50.6918	1	1	1	1	1	-1.21829	-1.18547	0.798545	-1.3422	-1.53619	-1.56991	-1.13693	-1.16029	-1.20188	-0.27183	-1.55305	-1.14861	0	0	0	0
DDB0232428	1041996	DDB0232428_1041996	DDB_G0267888	DDB_G0267888	72.6695	1	1	24.8898	100	1	1	1	1	24.8124	1	1	1	-0.827607	-0.788751	-0.847259	-0.927999	0.497901	-1.16725	-0.723461	-0.7588	-0.808179	-0.887629	-0.334675	-0.74113	0	0	0	0
DDB0232428	1050161	DDB0232428_1050161	NA	NA	1	1	1	1	100	1	1	1	1	1	1	1	1	0.800717	0.86472	0.829815	0.798374	0.499493	0.510985	0.999827	0.914574	0.832718	0.814095	0.505239	0.9572	0	0	0	0
DDB0232428	1054288	DDB0232428_1054288	DDB_G0267898	DDB_G0267898	18.1433	1	2.21763	7.12033	100	1	1	1	53.4053	1	260.413	1	1	-0.193641	-0.144995	-0.194313	1.88054	-0.503078	2.39015	-0.0525219	-0.107294	-0.169318	0.843112	0.943537	-0.0799081	0	0	0	0
DDB0232428	1055475	DDB0232428_1055475	DDB_G0267898	DDB_G0267898	340.813	407.554	606.868	451.745	1000	1571.9	449.027	1	1	330.494	1087.52	1	1194.58	1.40156	1.01226	-1.35705	-1.74291	0.475877	1.00748	-0.842727	1.75576	1.20691	-1.54998	0.741678	0.456516	0	-1	0	0
DDB0232428	1055482	DDB0232428_1055482	DDB_G0267898	DDB_G0267898	18.9768	1	3.96265	7.97981	100	1	1	1	48.2081	1	583.202	1	1	-0.25137	-0.203615	-0.25377	1.76435	-0.561284	2.7516	-0.113617	-0.16662	-0.227492	0.755288	1.09516	-0.140119	0	0	0	0
DDB0232428	1065484	DDB0232428_1065484	DDB_G0302588	DDB_G0302588	11.2194	1	1	4.40646	100	1	1	1	1	1	1	1	1	0.0494487	0.101849	0.0560547	0.00186879	-0.25798	-0.263311	0.204745	0.142521	0.0756489	0.0289618	-0.260646	0.173633	0	0	0	0
DDB0232428	1069786	DDB0232428_1069786	NA	NA	8.0459	72.6006	1	27.2155	100	1	1	1	1	1	1	1	1	-0.872857	-0.8347	-0.893863	-0.975973	-1.1879	-1.21389	-0.771349	-0.805301	-0.853778	-0.934918	-1.2009	-0.788325	0	0	0	0
DDB0232428	1071918	DDB0232428_1071918	DDB_G0267902	DDB_G0267902	89.4666	142.401	52.5688	94.812	100	1	1	1	1	1	1	1	1	-1.5051	-1.47671	-1.54504	-1.64629	-1.82537	-1.86551	-1.44047	-1.45504	-1.49091	-1.59566	-1.84544	-1.44775	0	0	0	0
DDB0232428	1073371	DDB0232428_1073371	DDB_G0267902	DDB_G0267902	44.9737	1	1	15.6579	100	1	1	1	1	28.1525	1	1	1	-0.592824	-0.550342	-0.605446	-0.679078	0.799128	-0.925271	-0.474984	-0.51752	-0.571583	-0.642262	-0.0630714	-0.496252	0	0	0	0
DDB0232428	1074381	DDB0232428_1074381	DDB_G0267902	DDB_G0267902	49.9743	1	49.4059	33.4601	100	1	1	1	1	115.056	93.7772	1	1	-0.977496	-0.940955	-1.00163	-1.08691	1.1303	1.04903	-0.88209	-0.912835	-0.959225	-1.04427	1.08967	-0.897463	0	0	0	0
DDB0232428	1075895	DDB0232428_1075895	NA	NA	1	1	1	1	100	1	195.644	1	1	1	1	1	1	0.800717	3.57877	0.829815	0.798374	0.499493	0.510985	0.999827	0.914574	2.18974	0.814095	0.505239	0.9572	0	0	0	0
DDB0232428	1080300	DDB0232428_1080300	DDB_G0267904	DDB_G0267904	1	1	2.07221	1.3574	100	1	1	1	1	1	1	1	1	0.645925	0.707537	0.670388	0.634261	0.343422	0.351448	0.836007	0.755499	0.676731	0.652325	0.347435	0.795753	0	0	0	0
DDB0232428	1096144	DDB0232428_1096144	DDB_G0268546	DDB_G0268546	56.0649	129.475	117.353	100.964	1000	1	1	1	1	19.0864	48.6674	1	1	-0.665368	-0.587369	-0.762275	-1.07331	-0.129207	0.230825	-0.248662	-0.381135	-0.626368	-0.917795	0.0508094	-0.314899	0	0	0	0
DDB0232428	1104285	DDB0232428_1104285	DDB_G0268386	DDB_G0268386	50.2949	1	1.23606	17.5103	100	1	1	60.1767	4.3011	93.285	42.5958	717.772	1	-0.649465	-0.607858	1.47389	0.0443784	1.3539	0.975105	2.99058	-0.575729	-0.628661	0.759132	1.1645	1.20742	0	0	0	0
DDB0232428	1104374	DDB0232428_1104374	DDB_G0268386	DDB_G0268386	45.7751	55.7538	22.3944	41.3078	100	598.34	1	128.574	54.6598	1	1	1	1	2.15481	-1.04933	1.42221	0.948794	-1.40102	-1.43174	-0.995046	-1.02252	0.55274	1.1855	-1.41638	-1.00878	0	0	0	0
DDB0232428	1104665	DDB0232428_1104665	DDB_G0268386	DDB_G0268386	12.8542	1	38.4995	17.4512	100	1	1	1	92.832	111	56.9683	1	1	-0.647753	-0.60612	-0.66202	1.69601	1.44443	1.12866	-0.533117	-0.57397	-0.626936	0.516997	1.28655	-0.553543	0	0	0	0
DDB0232428	1105042	DDB0232428_1105042	DDB_G0268386	DDB_G0268386	18.3036	1	1	6.76787	100	1	1	1	1	1	1	1	1	-0.167925	-0.118881	-0.167827	-0.228594	-0.477149	-0.487348	-0.0253058	-0.0808665	-0.143403	-0.19821	-0.482249	-0.0530862	0	0	0	0
DDB0232428	1106779	DDB0232428_1106779	DDB_G0267910	DDB_G0267910	24.3941	1	24.2485	16.5476	100	469.883	705.747	1	1	1	59.8144	1	1	2.4958	2.79522	-0.634278	-0.708757	-0.933783	1.18187	-0.504611	-0.546289	2.64551	-0.671518	0.124046	-0.52545	0	0	1	0
DDB0232428	1107217	DDB0232428_1107217	DDB_G0267910	DDB_G0267910	1	1	33.5917	11.8639	100	1	1	1	1	1	1	1	1	-0.452265	-0.407612	-0.460679	-0.530055	-0.763837	-0.780403	-0.326228	-0.373073	-0.429938	-0.495367	-0.77212	-0.34965	0	0	0	0
DDB0232428	1114830	DDB0232428_1114830	DDB_G0267916	mtmr15	116.521	1	3.49004	40.3371	100	1	1	1	1	23.5598	1	1	1	-1.07218	-1.0371	-1.09916	-1.1873	0.22485	-1.41932	-0.982298	-1.01014	-1.05464	-1.14323	-0.597236	-0.996219	0	0	0	0
DDB0232428	1115121	DDB0232428_1115121	DDB_G0267916	mtmr15	56.9624	109.913	137.384	101.42	1000	1	1	1	1	1	147.947	1	1	-0.666956	-0.588933	-0.764064	-1.07533	-1.4498	0.765565	-0.250448	-0.382859	-0.627945	-0.919696	-0.342119	-0.316653	0	0	0	0
DDB0232428	1117011	DDB0232428_1117011	DDB_G0267916	mtmr15	1	1	1	1	100	1	1	1	1	1	1	1	1	0.800717	0.86472	0.829815	0.798374	0.499493	0.510985	0.999827	0.914574	0.832718	0.814095	0.505239	0.9572	0	0	0	0
DDB0232428	1121692	DDB0232428_1121692	DDB_G0267920	DDB_G0267920	13.6235	13.8307	1.16335	9.53921	100	1	1	1	1	1	19.78	1	1	-0.341789	-0.29543	-0.346896	-0.412927	-0.652449	0.891725	-0.209309	-0.259541	-0.31861	-0.379911	0.119638	-0.234425	0	0	0	0
DDB0232428	1129123	DDB0232428_1129123	DDB_G0267924	DDB_G0267924	21.6374	1	1	7.87913	100	328.503	1	1	1	17.7743	1	1	1	2.69036	-0.197083	-0.247145	-0.310244	0.915002	-0.566721	-0.10681	-0.16001	1.24664	-0.278694	0.174141	-0.13341	0	0	0	0
DDB0232428	1129686	DDB0232428_1129686	DDB_G0267924	DDB_G0267924	6.21874	1	32.7919	13.3369	100	1	1	1	1	1	47.5764	1	1	-0.511549	-0.467812	-0.521738	-0.592909	-0.823612	1.17498	-0.38897	-0.433997	-0.489681	-0.557324	0.175685	-0.411484	0	0	0	0
DDB0232428	1130417	DDB0232428_1130417	DDB_G0267924	DDB_G0267924	259.04	401.091	157.343	272.491	1000	1	1	1	1	56.5436	64.8424	1	1	-1.01546	-0.931972	-1.15639	-1.517	-0.0875376	-0.110053	-0.642303	-0.76086	-0.973716	-1.3367	-0.0987953	-0.701581	0	-1	0	0
DDB0232428	1131343	DDB0232428_1131343	DDB_G0267924	DDB_G0267924	129.985	37.4852	27.375	64.9483	100	68.4785	1	1	44.9823	44.6742	55.6876	1	1	0.827529	-1.28211	-1.34766	0.601099	0.308375	0.430671	-1.23766	-1.2581	-0.227293	-0.373283	0.369523	-1.24788	0	0	0	0
DDB0232428	1138345	DDB0232428_1138345	DDB_G0268394	DDB_G0268394	365.015	351.025	693.501	469.847	1000	1	1	1	1	61.9117	19.2582	1	1	-1.20757	-1.12107	-1.37265	-1.76047	-0.290582	-0.959396	-0.858304	-0.969226	-1.16432	-1.56656	-0.624989	-0.913765	0	-1	-1	0
DDB0232428	1141762	DDB0232428_1141762	DDB_G0267928	tmem144B	28.7857	133.999	1	54.5948	100	1	354.777	89.8962	107.348	54.9332	1	1	1	-1.2255	1.82742	1.09001	1.1615	0.502649	-1.57734	-1.14456	-1.1677	0.300958	1.12576	-0.537346	-1.15613	0	0	0	0
DDB0232428	1148793	DDB0232428_1148793	DDB_G0267934	fnkB	154.218	1	32.6101	62.6095	100	1	5.11146	1	1	31.9102	265.821	1	1	-1.29489	-0.424037	-1.32853	-1.42342	0.155254	1.26588	-1.21799	-1.23901	-0.859463	-1.37597	0.710565	-1.2285	0	0	0	0
DDB0232428	1152606	DDB0232428_1152606	DDB_G0267936	DDB_G0267936	1	1	1	1	100	1.52021	1	1	1	1	1	1	1	1.01289	0.86472	0.829815	0.798374	0.499493	0.510985	0.999827	0.914574	0.938805	0.814095	0.505239	0.9572	0	0	0	0
DDB0232428	1154982	DDB0232428_1154982	DDB_G0267938	DDB_G0267938	45.5186	45.6285	59.6943	50.2805	100	659.356	243.473	1	1	1	112.941	1	318.072	2.10443	1.6761	-1.21412	-1.30564	-1.50142	0.933484	-1.10043	1.87486	1.89027	-1.25988	-0.283966	0.387218	0	0	1	0
DDB0232428	1162795	DDB0232428_1162795	DDB_G0267942	DDB_G0267942	40.1654	99.5727	25.121	54.953	100	1	1	1	1	21.9494	1	1	1	-1.22881	-1.19615	-1.26048	-1.35336	0.0307615	-1.58076	-1.14807	-1.17111	-1.21248	-1.30692	-0.774997	-1.15959	0	0	0	0
DDB0232428	1162847	DDB0232428_1162847	DDB_G0267942	DDB_G0267942	188.518	171.742	113.063	157.774	1000	1	3100.99	1	1	1	164.264	1	1	-0.822776	2.04809	-0.939476	-1.2728	-1.64739	0.602694	-0.42565	-0.551867	0.612658	-1.10614	-0.522347	-0.488759	0	-1	0	0
DDB0232428	1164929	DDB0232428_1164929	DDB_G0267942	DDB_G0267942	354.308	461.024	566.15	460.494	1000	1	1	1	1	47.6565	266.01	1	1	-1.20048	-1.11409	-1.36467	-1.75148	-0.398601	0.318227	-0.850333	-0.961536	-1.15728	-1.55807	-0.0401875	-0.905934	0	-1	-1	0
DDB0232428	1166422	DDB0232428_1166422	NA	NA	110.399	35.6325	1	49.0104	100	1	1	1	1	16.641	59.9092	1	241.154	-1.17084	-1.13728	-1.20077	-1.2919	-0.0521962	0.61582	-1.08671	1.74406	-1.15406	-1.24633	0.281812	0.328676	0	0	0	0
DDB0232428	1167158	DDB0232428_1167158	DDB_G0267946	DDB_G0267946	18.7524	46.4471	1	22.0665	100	85.4081	1	1	1	1	14.7994	1	1	1.48629	-0.72682	-0.784444	-0.863337	-1.08079	0.302425	-0.658914	-0.696123	0.379734	-0.82389	-0.389181	-0.677519	0	0	0	0
DDB0232428	1167641	DDB0232428_1167641	NA	NA	1	4.56716	1	2.18905	100	1	1	1	29.0324	1	46.2482	1	1	0.403841	0.461715	0.421057	2.18666	0.0993391	2.10365	0.579805	0.506718	0.432778	1.30386	1.10149	0.543262	0	0	0	0
DDB0232428	1168308	DDB0232428_1168308	NA	NA	1	1	1	1	100	1	1	72.7179	1	1	1	1	1	0.800717	0.86472	3.06625	0.798374	0.499493	0.510985	0.999827	0.914574	0.832718	1.93231	0.505239	0.9572	0	0	0	0
DDB0232428	1169111	DDB0232428_1169111	DDB_G0267452	sonA	77.2214	77.9433	83.3975	79.5207	100	1	1	1	83.1545	136.766	55.2133	1	206.815	-1.41601	-1.38624	-1.45328	0.822372	0.776448	0.320519	-1.34618	1.41215	-1.40112	-0.315452	0.548484	0.0329842	0	0	0	0
DDB0232428	1173228	DDB0232428_1173228	DDB_G0267950	copE	1	49.6355	1	17.2118	100	1	1	1	1	1	1	1	1	-0.640756	-0.599014	-0.654813	-0.729896	-0.953885	-0.974672	-0.525712	-0.566779	-0.619885	-0.692355	-0.964279	-0.546245	0	0	0	0
DDB0232428	1181654	DDB0232428_1181654	DDB_G0267958	DDB_G0267958	36.8316	76.6507	47.6973	53.7265	100	1	1	1	1	1	1	1	1	-1.21738	-1.18454	-1.2487	-1.34124	-1.53527	-1.56897	-1.13596	-1.15936	-1.20096	-1.29497	-1.55212	-1.14766	0	0	0	0
DDB0232428	1188004	DDB0232428_1188004	DDB_G0267960	cog4	69.3037	44.3359	137.384	83.6746	100	1	261.78	104.861	91.3983	1	149.892	1	1	-1.4418	1.45141	0.947571	0.845793	-1.76155	0.815352	-1.37347	-1.38999	0.00480489	0.896682	-0.473098	-1.38173	0	0	0	0
DDB0232428	1198893	DDB0232428_1198893	DDB_G0267962	tsuA	1	28.437	9.30678	12.9146	100	1	1	1	1	1	1	1	1	-0.495251	-0.451262	-0.504953	-0.57563	-0.807179	-0.824707	-0.371721	-0.417249	-0.473257	-0.540291	-0.815943	-0.394485	0	0	0	0
DDB0232428	1200158	DDB0232428_1200158	DDB_G0267474	sigD	70.618	42.0523	38.2087	50.293	100	141.103	1	1	140.144	65.3114	108.482	1	351.625	1.3233	-1.15057	-1.21425	1.34876	0.632951	0.912324	-1.10056	1.92694	0.086363	0.0672577	0.772638	0.41319	0	0	0	0
DDB0232428	1200193	DDB0232428_1200193	DDB_G0267474	sigD	1	20.7676	137.093	52.9536	100	1	1	1	1	1	1	1	1	-1.21004	-1.17709	-1.24114	-1.33346	-1.52787	-1.56141	-1.1282	-1.15181	-1.19357	-1.2873	-1.54464	-1.14	0	0	0	0
DDB0232428	1200344	DDB0232428_1200344	DDB_G0267474	sigD	75.1378	37.6575	221.109	111.301	1000	1224.25	189.229	498.592	1	219.435	412.392	1	1	1.80739	1.19856	1.66483	-1.11688	0.919137	1.2157	-0.287309	-0.418417	1.50298	0.273977	1.06742	-0.352863	0	0	1	0
DDB0232428	1203227	DDB0232428_1203227	DDB_G0267966	pyd1	19.8102	51.0574	1	23.9559	100	1	1	1	1	105.154	1	753.331	1	-0.808233	-0.769078	-0.827305	-0.907458	1.255	-1.14728	2.84847	-0.738889	-0.788655	-0.867381	0.053857	1.05479	0	0	0	0
DDB0232428	1206705	DDB0232428_1206705	DDB_G0268406	DDB_G0268406	54.0774	1	1	18.6925	100	438.788	1	1	1.79212	21.6512	1	1	1	2.39937	-0.641463	-0.697868	-0.460892	0.574542	-1.01776	-0.569953	-0.609738	0.878956	-0.57938	-0.221607	-0.589846	0	0	0	0
DDB0232428	1207150	DDB0232428_1207150	NA	NA	1.92332	1	26.3207	9.74802	100	1	1	1	1	1	1	1	441.69	-0.352758	-0.306569	-0.358193	-0.424557	-0.663509	-0.677847	-0.220918	2.89982	-0.329663	-0.391375	-0.670678	1.33945	0	0	0	0
DDB0232428	1207156	DDB0232428_1207156	NA	NA	24.33	23.5252	30.5015	26.1189	100	1	1	1	1	1	15.4161	1	1	-0.852024	-0.813545	-0.872406	-0.953885	-1.1669	0.235714	-0.749301	-0.783891	-0.832784	-0.913146	-0.465592	-0.766596	0	0	0	0
DDB0232428	1220948	DDB0232428_1220948	DDB_G0267978	krsB	30.5488	18.958	1	16.8356	100	1	1	1	1	1	1	1	1	-0.62956	-0.587645	-0.643282	-0.718026	-0.942597	-0.963133	-0.513863	-0.555273	-0.608602	-0.680654	-0.952865	-0.534568	0	0	0	0
DDB0232428	1222802	DDB0232428_1222802	DDB_G0267978	krsB	1	1	1	1	100	1	1	1	1	1	1	1	1	0.800717	0.86472	0.829815	0.798374	0.499493	0.510985	0.999827	0.914574	0.832718	0.814095	0.505239	0.9572	0	0	0	0
DDB0232428	1228702	DDB0232428_1228702	DDB_G0268410	drnB	1	1	21.5219	7.84064	100	1	1	1	1	1	1	1	1	-0.242457	-0.194565	-0.244591	-0.307614	-0.552298	-0.564165	-0.104185	-0.157461	-0.218511	-0.276102	-0.558231	-0.130823	0	0	0	0
DDB0232428	1229185	DDB0232428_1229185	DDB_G0268410	drnB	31.7348	115.17	1	49.3016	100	1	1	1	1	1	1	1	1	-1.17384	-1.14033	-1.20386	-1.29508	-1.49137	-1.5241	-1.08989	-1.11461	-1.15709	-1.24947	-1.50774	-1.10225	0	0	0	0
DDB0232428	1236222	DDB0232428_1236222	DDB_G0267984	DDB_G0267984	39.364	41.0613	221.836	100.754	1000	1	1	1	1	1	1	1	1	-0.664632	-0.586645	-0.761447	-1.07238	-1.44686	-1.64426	-0.247835	-0.380338	-0.625639	-0.916915	-1.54556	-0.314086	-1	0	0	0
DDB0232428	1236441	DDB0232428_1236441	DDB_G0267984	DDB_G0267984	257.661	307.163	159.815	241.546	1000	239.226	497.638	1	1	691.824	356.989	1	364.576	0.95847	1.26524	-1.10854	-1.46313	1.08612	0.771872	-0.594509	1.54129	1.11185	-1.28583	0.928997	0.47339	0	-1	0	0
DDB0232428	1236468	DDB0232428_1236468	DDB_G0267984	DDB_G0267984	95.525	269.247	137.093	167.288	1000	285.454	1	96.2195	44.4447	55.5893	106.489	1	1	1.1503	-0.762633	0.850026	0.396626	0.123001	0.365113	-0.448866	-0.574262	0.193833	0.623326	0.244057	-0.511564	0	0	0	0
DDB0232428	1250996	DDB0232428_1250996	DDB_G0267406	lmpA	115.111	4.99802	1	40.3696	100	77.9453	1	1	1	57.0208	1	1	1	1.134	-1.03752	-1.09958	-1.18773	0.675873	-1.41974	-0.98273	-1.01056	0.048241	-1.14365	-0.371935	-0.996645	0	0	0	0
DDB0232428	1251619	DDB0232428_1251619	DDB_G0267406	lmpA	33.1132	1	53.2595	29.1242	100	158.585	1	1	1	1	11.6688	1	1	1.6592	-0.869567	-0.929228	-1.01238	-1.22252	0.0334541	-0.807688	-0.840588	0.394816	-0.970803	-0.594535	-0.824138	0	0	0	0
DDB0232428	1255849	DDB0232428_1255849	DDB_G0268412	DDB_G0268412	95.0121	1	46.2067	47.4063	100	1212.02	1	1	1	1	149.56	150.348	51.4095	2.44263	-1.12017	-1.18341	-1.27403	-1.47135	1.11084	1.6186	0.956776	0.661233	-1.22872	-0.180258	1.28769	0	0	0	0
DDB0232428	1260422	DDB0232428_1260422	DDB_G0267434	DDB_G0267434	100.846	71.5665	14.8327	62.4151	100	1	1	1	1	47.8354	214.402	9.14815	1.17732	-1.29331	-1.26165	-1.32691	-1.42175	0.363613	1.15527	-0.0296315	-1.15241	-1.27748	-1.37433	0.75944	-0.591022	0	0	0	0
DDB0232428	1270810	DDB0232428_1270810	DDB_G0295829	DDB_G0295829	36.9599	124.649	1	54.2029	100	1124.4	1	1	1	1	1	1	1	2.33675	-1.18908	-1.25331	-1.34598	-1.53978	-1.57358	-1.1407	-1.16395	0.573834	-1.29964	-1.55668	-1.15232	0	0	0	0
DDB0232428	1276032	DDB0232428_1276032	NA	NA	42.3131	1	54.023	32.4454	100	1	1	1	1	106.109	95.0104	1	1	-0.961896	-0.925114	-0.985568	-1.07037	1.10468	1.07193	-0.86558	-0.896803	-0.943505	-1.02797	1.08831	-0.881192	0	0	0	0
DDB0232428	1276269	DDB0232428_1276269	NA	NA	37.0881	66.7839	41.1171	48.3297	100	2.21121	350.918	4.5317	95.6994	1	1	1	9.02609	-0.761777	1.88449	-0.405089	1.16528	-1.4812	-1.5137	-1.07921	0.0410842	0.561357	0.380095	-1.49745	-0.519064	0	0	0	0
DDB0232428	1276279	DDB0232428_1276279	NA	NA	44.0441	1	1	15.348	100	1	1	1	1	1	1	1	1	-0.582698	-0.54006	-0.595018	-0.668343	-0.895348	-0.914835	-0.464268	-0.507115	-0.561379	-0.63168	-0.905092	-0.485692	0	0	0	0
DDB0232428	1276997	DDB0232428_1276997	DDB_G0268000	psiB	1	1	32.2465	11.4155	100	1	1	1	1	1	1	2.06828	1	-0.432749	-0.387795	-0.440579	-0.509364	-0.744161	-0.760289	0.084022	-0.353017	-0.410272	-0.474972	-0.752225	-0.134498	0	0	0	0
DDB0232428	1278463	DDB0232428_1278463	DDB_G0268000	psiB	82.1579	97.8061	1.27241	60.4122	100	1	1	1	1	1	1	1	1	-1.27679	-1.24487	-1.30989	-1.40423	-1.59517	-1.6302	-1.19884	-1.22041	-1.26083	-1.35706	-1.61269	-1.20963	0	0	0	0
DDB0232428	1279558	DDB0232428_1279558	DDB_G0268002	DDB_G0268002_ps	46.6406	96.9013	72.9637	72.1685	100	1	418.827	172.204	188.173	1	66.218	2024.37	248.218	-1.36687	1.76924	1.28355	1.31307	-1.68599	0.466058	2.7872	1.55764	0.201188	1.29831	-0.609967	2.17242	0	0	0	1
DDB0232428	1280056	DDB0232428_1280056	DDB_G0268002	DDB_G0268002_ps	42.4093	1	106.628	50.0125	100	1	1	1	1	1	1	1	1	-1.18109	-1.1477	-1.21133	-1.30277	-1.49869	-1.53157	-1.09756	-1.12206	-1.16439	-1.25705	-1.51513	-1.10981	0	0	0	0
DDB0232428	1284655	DDB0232428_1284655	NA	NA	1	36.2787	1	12.7596	100	1	1	1	1	41.692	28.6502	1	1	-0.489134	-0.445051	-0.498652	-0.569144	1.10423	0.933292	-0.365247	-0.410962	-0.467092	-0.533898	1.01876	-0.388105	0	0	0	0
DDB0232428	1291192	DDB0232428_1291192	DDB_G0268008	DDB_G0268008	51.3848	20.3799	1	24.2549	100	1	1	1	1	1	1	1	1	-0.814517	-0.775459	-0.833776	-0.91412	-1.12908	-1.15376	-0.709606	-0.745347	-0.794988	-0.873948	-1.14142	-0.727477	0	0	0	0
DDB0232428	1291656	DDB0232428_1291656	DDB_G0268008	DDB_G0268008	1	32.8749	10.7246	14.8665	100	1	1	1	1	1	1	1	1	-0.566551	-0.523664	-0.578387	-0.651223	-0.879068	-0.898193	-0.44718	-0.490521	-0.545107	-0.614805	-0.88863	-0.46885	0	0	0	0
DDB0232428	1293716	DDB0232428_1293716	DDB_G0268558	DDB_G0268558	195.858	183.419	131.277	170.185	1000	1	1	1	1	26.3035	3.17808	717.136	1	-0.849475	-0.76859	-0.969533	-1.30664	-0.219257	-1.33903	2.15128	-0.580826	-0.809033	-1.13809	-0.779141	0.785229	0	-1	0	0
DDB0232428	1301842	DDB0232428_1301842	DDB_G0268010	DDB_G0268010	1	56.5294	1	19.5098	100	1	1	12.6466	1	1	1	1	1	-0.704237	-0.663476	0.603631	-0.7972	-1.01789	-1.0401	-0.592896	-0.632016	-0.683857	-0.0967844	-1.029	-0.612456	0	0	0	0
DDB0232428	1304947	DDB0232428_1304947	NA	NA	14.1364	1	1	5.37881	100	1	1	1	1	1	1	1	1	-0.0515572	-0.000716569	-0.0479751	-0.105219	-0.359821	-0.367413	0.0978483	0.0387206	-0.0261369	-0.0765971	-0.363617	0.0682845	0	0	0	0
DDB0232428	1305686	DDB0232428_1305686	NA	NA	153.032	181.049	186.39	173.491	1000	1	1	1	36.9177	68.2341	81.7763	1	1	-0.856259	-0.775268	-0.97717	0.297436	0.198365	0.220018	-0.463299	-0.588185	-0.815764	-0.339867	0.209192	-0.525742	0	0	0	0
DDB0232428	1306252	DDB0232428_1306252	NA	NA	1	1	1	1	100	1	1	1	1	1	1	1	1	0.800717	0.86472	0.829815	0.798374	0.499493	0.510985	0.999827	0.914574	0.832718	0.814095	0.505239	0.9572	0	0	0	0
DDB0232428	1307737	DDB0232428_1307737	NA	NA	308.212	305.31	473.01	362.178	1000	1	1	9233.7	1	342.781	1	1	1	-1.11579	-1.03073	2.35511	-1.64415	0.591007	-2.26211	-0.755112	-0.869681	-1.07326	0.355476	-0.835553	-0.812397	0	0	-1	0
DDB0232428	1312630	DDB0232428_1312630	DDB_G0267444	phg1A	11.2835	1	1	4.42783	100	1	1	1	1	1	1	1	1	0.0469979	0.0993606	0.0535306	-0.000729544	-0.260451	-0.265837	0.202151	0.140002	0.0731792	0.0264005	-0.263144	0.171077	0	0	0	0
DDB0232428	1316328	DDB0232428_1316328	DDB_G0268018	DDB_G0268018	214.13	173.121	154.325	180.525	1000	1	1	1	74.1939	783.022	657.863	1	200.732	-0.870276	-0.789064	-0.992948	0.591595	1.27169	1.20768	-0.479058	1.42442	-0.82967	-0.200677	1.23969	0.47268	0	0	0	0
DDB0232428	1316457	DDB0232428_1316457	DDB_G0268018	DDB_G0268018	1	1	1	1	100	1	1	1	1	1	1	1	1	0.800717	0.86472	0.829815	0.798374	0.499493	0.510985	0.999827	0.914574	0.832718	0.814095	0.505239	0.9572	0	0	0	0
DDB0232428	1316481	DDB0232428_1316481	DDB_G0268018	DDB_G0268018	350.013	51.2297	21.013	140.752	1000	1	1	1	1	1	1	1	1	-0.782519	-0.702683	-0.894157	-1.22178	-1.59634	-1.8057	-0.380385	-0.508202	-0.742601	-1.05797	-1.70102	-0.444294	-1	-1	0	0
DDB0232428	1316794	DDB0232428_1316794	DDB_G0268020	bkdB	426.305	458.052	598.324	494.227	1000	699.849	29.8864	169.043	362.905	291.665	333.936	1	1	1.08454	0.0405727	0.643707	0.85094	0.379806	0.393907	-0.878361	-0.988574	0.562556	0.747323	0.386857	-0.933468	0	0	0	0
DDB0232428	1317137	DDB0232428_1317137	DDB_G0268020	bkdB	1	1	1	1	100	1	1	1	1	1	1	1	1	0.800717	0.86472	0.829815	0.798374	0.499493	0.510985	0.999827	0.914574	0.832718	0.814095	0.505239	0.9572	0	0	0	0
DDB0232428	1323476	DDB0232428_1323476	DDB_G0268026	DDB_G0268026	215.893	207.633	320.684	248.07	1000	1266.61	1	1	62.1867	91.9728	438.718	3.81836	1	1.53678	-0.899382	-1.11912	0.370663	0.171967	0.858554	-0.0738644	-0.724949	0.318697	-0.374227	0.51526	-0.399407	0	0	0	0
DDB0232428	1325094	DDB0232428_1325094	NA	NA	9.48839	1	1	3.82946	100	1	1	1	1	1	67.4513	1	1	0.120543	0.174042	0.129278	0.0772442	-0.186299	2.00869	0.279986	0.215582	0.147292	0.103261	0.911198	0.247784	0	0	0	0
DDB0232428	1332200	DDB0232428_1332200	DDB_G0267392	plbG	200.346	32.4871	236.123	156.319	1000	1	261.624	1	1	152.99	31.5911	1	1	-0.819508	1.19311	-0.935797	-1.26866	0.605994	-0.188948	-0.421976	-0.548322	0.186802	-1.10223	0.208523	-0.485149	0	-1	0	0
DDB0232428	1332515	DDB0232428_1332515	DDB_G0267392	plbG	21.6694	1	80.3437	34.3377	100	163.906	1	1	1	107.123	1	1	448.558	1.5925	-0.954272	-1.01514	-1.10082	1.08058	-1.33525	-0.895971	2.25235	0.319113	-1.05798	-0.127334	0.678189	0	0	0	0
DDB0232428	1334475	DDB0232428_1334475	DDB_G0268030	DDB_G0268030	32.2477	58.0374	175.52	88.6017	100	1	1	1	1	72.7074	1	1	1	-1.47079	-1.44186	-1.50969	-1.60991	0.398514	-1.83014	-1.40415	-1.41977	-1.45632	-1.5598	-0.715815	-1.41196	0	0	0	0
DDB0232428	1338756	DDB0232428_1338756	DDB_G0268422	DDB_G0268422	101.263	131.931	162.432	131.875	1000	1186.25	1	235.859	1	553.865	208.615	1	1	1.73646	-0.680074	1.30036	-1.19267	1.25728	0.804705	-0.354558	-0.483288	0.528195	0.0538414	1.03099	-0.418923	0	0	0	0
DDB0232428	1352059	DDB0232428_1352059	NA	NA	85.5879	1	1	29.196	100	1	1	1	1	1	22.294	1	1	-0.90844	-0.870832	-0.930511	-1.0137	-1.22378	0.370172	-0.809007	-0.841868	-0.889636	-0.972105	-0.426804	-0.825438	0	0	0	0
DDB0232428	1361272	DDB0232428_1361272	DDB_G0268052	DDB_G0268052	228.715	396.223	291.6	305.513	1000	1	1	108.339	64.158	183.23	74.8984	1	248.414	-1.05579	-0.971674	0.658044	0.291532	0.387023	-0.095668	-0.687654	1.30471	-1.01373	0.474788	0.145677	0.308528	0	0	-1	0
DDB0232428	1369711	DDB0232428_1369711	DDB_G0268424	DDB_G0268424	1	1	1	1	100	1	1	1	1	1	1	1	1	0.800717	0.86472	0.829815	0.798374	0.499493	0.510985	0.999827	0.914574	0.832718	0.814095	0.505239	0.9572	0	0	0	0
DDB0232428	1373361	DDB0232428_1373361	NA	NA	1	19.0442	9.81575	9.95331	100	1	1	1	1	1	1	1	1	-0.363315	-0.317289	-0.369067	-0.43575	-0.674154	-0.688727	-0.232091	-0.281663	-0.340302	-0.402408	-0.68144	-0.256877	0	0	0	0
DDB0232428	1375742	DDB0232428_1375742	DDB_G0268426	zntA	1	1	28.6474	10.2158	100	1	1	1	1	1	1	1	1	-0.376502	-0.330679	-0.382648	-0.44973	-0.687449	-0.702318	-0.246047	-0.295214	-0.353591	-0.416189	-0.694884	-0.27063	0	0	0	0
DDB0232428	1375772	DDB0232428_1375772	DDB_G0268426	zntA	55.552	1	96.6306	51.0609	100	1	1	82.8352	1	171.003	75.8471	1	1	-1.1916	-1.15837	1.08225	-1.31391	1.11681	0.717577	-1.10868	-1.13286	-1.17498	-0.115833	0.917194	-1.12077	0	0	0	0
DDB0232428	1375778	DDB0232428_1375778	DDB_G0268426	zntA	300.679	251.668	453.851	335.399	1000	248.9	1	12990.8	10204	2879.73	1197.62	1795.27	1	0.856699	-1.00407	2.52111	2.51518	1.57701	1.19785	2.24612	-0.840304	-0.0736844	2.51814	1.38743	0.70291	0	1	0	0
DDB0232428	1380303	DDB0232428_1380303	DDB_G0268566	DDB_G0268566	1	1	77.9443	26.6481	100	1	1	1	66.1294	1	1	1	1	-0.862184	-0.823862	-0.882871	1.28651	-1.17714	-1.20289	-0.760054	-0.794333	-0.843023	0.201819	-1.19002	-0.777194	0	0	0	0
DDB0232428	1381772	DDB0232428_1381772	DDB_G0268060	DDB_G0268060	58.5011	81.5195	1	47.0068	100	1	1	1	1	1	1	1	1	-1.1497	-1.11581	-1.17899	-1.26948	-1.46703	-1.49921	-1.06433	-1.0898	-1.13276	-1.22424	-1.48312	-1.07707	0	0	0	0
DDB0232428	1382393	DDB0232428_1382393	DDB_G0268060	DDB_G0268060	69.432	38.907	28.3202	45.5531	100	1	1	1	94.6241	1	1	1	1	-1.13378	-1.09966	-1.1626	1.19099	-1.45098	-1.48281	-1.04749	-1.07345	-1.11672	0.0141932	-1.4669	-1.06047	0	0	0	0
DDB0232428	1386787	DDB0232428_1386787	NA	NA	129.6	59.4592	1.45418	63.5044	100	1	1	1	1	36.7414	92.0221	1	1	-1.30208	-1.27055	-1.33594	-1.43104	0.22001	0.704638	-1.2256	-1.2464	-1.28631	-1.38349	0.462324	-1.236	0	0	0	0
DDB0232428	1391291	DDB0232428_1391291	DDB_G0268062	DDB_G0268062	1	1.8958	1	1.2986	100	1	1	1	1	3.81729	1.99223	1	1	0.668359	0.730317	0.693494	0.658046	1.05021	0.734423	0.859749	0.778554	0.699338	0.67577	0.892315	0.819152	0	0	0	0
DDB0232428	1404238	DDB0232428_1404238	DDB_G0268428	DDB_G0268428	1	133.611	1	45.2036	100	1	1	1	1	1	1	1	1	-1.12988	-1.09569	-1.15858	-1.24847	-1.44705	-1.47879	-1.04336	-1.06944	-1.11279	-1.20353	-1.46292	-1.0564	0	0	0	0
DDB0232428	1408930	DDB0232428_1408930	DDB_G0268074	DDB_G0268074	1	62.346	1	21.4487	100	1	1	1	1	1	1	1	1	-0.752232	-0.712212	-0.769627	-0.848085	-1.06628	-1.08957	-0.64369	-0.681339	-0.732222	-0.808856	-1.07792	-0.662515	0	0	0	0
DDB0232428	1414730	DDB0232428_1414730	DDB_G0268076	DDB_G0268076	42.858	89.3181	1	44.3921	100	1	1	1	1	154.66	1	1	1	-1.1207	-1.08637	-1.14913	-1.23874	1.13699	-1.46933	-1.03365	-1.06001	-1.10354	-1.19394	-0.166171	-1.04683	0	0	0	0
DDB0232428	1414762	DDB0232428_1414762	DDB_G0268076	DDB_G0268076	170.663	341.158	227.398	246.406	1000	34.2047	200.755	1	1	323.933	253.061	1	662.437	0.265591	0.943242	-1.11644	-1.47203	0.737933	0.596096	-0.602407	1.76207	0.604416	-1.29424	0.667015	0.579833	0	-1	0	0
DDB0232428	1416078	DDB0232428_1416078	NA	NA	62.54	77.4693	122.551	87.5203	100	1	1	104.44	1	20.5776	54.6915	1	1	-1.46456	-1.43554	0.922025	-1.60331	-0.239898	0.265518	-1.39756	-1.41338	-1.45005	-0.340642	0.0128101	-1.40547	0	0	0	0
DDB0232428	1416210	DDB0232428_1416210	NA	NA	1	1	1	1	100	1	1	1	1	1	1	1	1	0.800717	0.86472	0.829815	0.798374	0.499493	0.510985	0.999827	0.914574	0.832718	0.814095	0.505239	0.9572	0	0	0	0
DDB0232428	1425337	DDB0232428_1425337	DDB_G0268430	DDB_G0268430	1	1	1.89044	1.29681	100	1	1	1	1	1	1	1	1	0.669056	0.731026	0.694213	0.658786	0.366745	0.375289	0.860488	0.779271	0.700041	0.676499	0.371017	0.819879	0	0	0	0
DDB0232428	1432558	DDB0232428_1432558	DDB_G0268086	DDB_G0268086	15.9315	21.0693	16.7958	17.9322	100	12.6454	3.80752	3.16165	4.65952	8.29068	12.7598	45.9794	1	0.623772	0.0676177	-0.0756464	0.0745801	0.105469	0.333318	1.50462	-0.588122	0.345695	-0.000533124	0.219393	0.458249	0	0	0	0
DDB0232428	1433114	DDB0232428_1433114	DDB_G0268088	lvsG	1	1	23.1215	8.37385	100	1	1	1	1	25.5281	1	1	1	-0.275785	-0.228407	-0.278916	-0.342949	1.06881	-0.598514	-0.139457	-0.191711	-0.252096	-0.310933	0.235145	-0.165584	0	0	0	0
DDB0232428	1433635	DDB0232428_1433635	DDB_G0268088	lvsG	51.6092	61.3119	83.9428	65.6213	100	1	1	1	42.2941	1	1	1	1	-1.31869	-1.28742	-1.35304	0.562467	-1.63742	-1.67339	-1.24318	-1.26347	-1.30305	-0.395288	-1.6554	-1.25333	0	0	0	0
DDB0232428	1435405	DDB0232428_1435405	DDB_G0268088	lvsG	20.5796	1	2.36305	7.98087	100	1	1	1	1	1	1	1	1	-0.251437	-0.203683	-0.253839	-0.317134	-0.561351	-0.57342	-0.113688	-0.166689	-0.22756	-0.285487	-0.567385	-0.140189	0	0	0	0
DDB0232428	1439186	DDB0232428_1439186	DDB_G0268088	lvsG	1	1	1	1	100	1	1	1	1	1	1	1	1	0.800717	0.86472	0.829815	0.798374	0.499493	0.510985	0.999827	0.914574	0.832718	0.814095	0.505239	0.9572	0	0	0	0
DDB0232428	1445069	DDB0232428_1445069	NA	NA	1	38.0884	58.3128	32.4671	100	240.815	1	1	1	1	1	1	1	1.81577	-0.925458	-0.985917	-1.07073	-1.27802	-1.306	-0.865939	-0.897151	0.445155	-1.02832	-1.29201	-0.881545	0	0	0	0
DDB0232428	1449186	DDB0232428_1449186	DDB_G0268096	DDB_G0268096	1	1	50.5329	17.511	100	1	1	144.804	1	28.4507	55.071	1	1	-0.649484	-0.607877	1.93199	-0.739149	0.747382	1.10919	-0.534949	-0.575748	-0.62868	0.596421	0.928287	-0.555348	0	0	0	0
DDB0232428	1456575	DDB0232428_1456575	DDB_G0268102	DDB_G0268102	2.27593	1.5942	3.56275	2.47763	100	1	2.60789	2.21315	1	1	2.2294	14.7166	1	0.341112	0.891077	0.770921	0.311095	0.0360922	0.455869	1.95499	0.442254	0.616095	0.541008	0.245981	1.19862	0	0	0	0
DDB0232428	1462200	DDB0232428_1462200	DDB_G0268104	gabT	1	125.769	27.1205	51.2966	100	1	1	1	1	1	54.6441	1	1	-1.19394	-1.16074	-1.22455	-1.31638	-1.51163	0.54399	-1.11115	-1.13526	-1.17734	-1.27047	-0.483822	-1.12321	0	0	0	0
DDB0232428	1465031	DDB0232428_1465031	DDB_G0268108	DDB_G0268108	1	1	1	1	100	1	1	1	1	1	1	1	1	0.800717	0.86472	0.829815	0.798374	0.499493	0.510985	0.999827	0.914574	0.832718	0.814095	0.505239	0.9572	0	0	0	0
DDB0232428	1465699	DDB0232428_1465699	DDB_G0268108	DDB_G0268108	23.6889	68.3781	72.2366	54.7679	100	1	548.491	1	159.141	54.9332	36.8088	1	293.544	-1.2271	2.0499	-1.25872	1.37125	0.501032	0.303525	-1.14626	1.78858	0.411397	0.056268	0.402278	0.321163	0	0	0	0
DDB0232428	1466171	DDB0232428_1466171	DDB_G0268108	DDB_G0268108	74.5608	67.4302	123.06	88.3505	100	305.7	1	84.7322	116.667	37.8747	108.956	1	1	1.42951	-1.4404	0.807998	0.947686	0.0668761	0.620433	-1.40263	-1.41829	-0.00544575	0.877842	0.343654	-1.41046	0	0	0	0
DDB0232428	1478356	DDB0232428_1478356	DDB_G0268432	DDB_G0268432	1	35.5463	1	12.5154	100	1	1	1	1	1	1	1	1	-0.479347	-0.435113	-0.488572	-0.558768	-0.791143	-0.808316	-0.35489	-0.400904	-0.45723	-0.52367	-0.799729	-0.377897	0	0	0	0
DDB0232428	1479519	DDB0232428_1479519	NA	NA	1	1	1	1	100	1	139.105	1	1	8.40997	11.0996	1	1	0.800717	3.40333	0.829815	0.798374	1.58708	1.76761	0.999827	0.914574	2.10202	0.814095	1.67735	0.9572	0	0	0	0
DDB0232428	1507910	DDB0232428_1507910	DDB_G0268128	DDB_G0268128_RTE	1	1	1	1	100	1	1	1	1	1	1.09098	1	1	0.800717	0.86472	0.829815	0.798374	0.499493	0.556449	0.999827	0.914574	0.832718	0.814095	0.527971	0.9572	0	0	0	0
DDB0232428	1508797	DDB0232428_1508797	NA	NA	28.4011	1	52.7506	27.3839	100	1	1	1	1	1	1	1	1	-0.875981	-0.837872	-0.897081	-0.979285	-1.19105	-1.21711	-0.774655	-0.808512	-0.856927	-0.938183	-1.20408	-0.791584	0	0	0	0
DDB0232428	1511234	DDB0232428_1511234	NA	NA	71.7079	35.5032	48.0608	51.7573	100	1	1	1	1	1	1	1	1	-1.19846	-1.16534	-1.22922	-1.32119	-1.5162	-1.54948	-1.11595	-1.13992	-1.1819	-1.2752	-1.53284	-1.12793	0	0	0	0
DDB0232428	1513759	DDB0232428_1513759	DDB_G0268130	DDB_G0268130	46.2559	61.0534	66.6017	57.9703	100	1.45111	1	86.84	1	1	27.322	1	1	-1.06728	-1.22365	1.04066	-1.38207	-1.5741	0.11825	-1.17672	-1.19893	-1.14547	-0.170704	-0.727926	-1.18783	0	0	0	0
DDB0232428	1515724	DDB0232428_1515724	DDB_G0268444	DDB_G0268444	1	33.392	1	11.7973	100	1	1	1	1	1	1	1	1	-0.449414	-0.404718	-0.457743	-0.527033	-0.760964	-0.777465	-0.323211	-0.370144	-0.427066	-0.492388	-0.769215	-0.346677	0	0	0	0
DDB0232428	1528596	DDB0232428_1528596	DDB_G0268138	DDB_G0268138	1	1	17.5593	6.51976	100	1	1	6.42869	1	1	1	1	1	-0.149005	-0.0996693	0.822476	-0.208535	-0.458073	-0.467848	-0.00528261	-0.0614233	-0.124337	0.30697	-0.462961	-0.0333529	0	0	0	0
DDB0232428	1535659	DDB0232428_1535659	NA	NA	22.1182	39.3379	1	20.8187	100	1	1	1	1	1	1	1	1	-0.737131	-0.696878	-0.754074	-0.832074	-1.05106	-1.074	-0.627708	-0.66582	-0.717004	-0.793074	-1.06253	-0.646764	0	0	0	0
DDB0232428	1535837	DDB0232428_1535837	NA	NA	29.7794	1	19.1589	16.6461	100	1	1	128.363	1	104.797	1	1	1	-0.623826	-0.581823	1.89554	-0.711947	1.43919	-0.957223	-0.507794	-0.54938	-0.602824	0.591797	0.240982	-0.528587	0	0	0	0
DDB0232428	1537812	DDB0232428_1537812	DDB_G0268148	DDB_G0268148	83.3119	35.8048	118.989	79.3685	100	1	1	1	48.7458	19.3847	1	1	1	-1.41504	-1.38525	-1.45228	0.536565	-0.220464	-1.77269	-1.34515	-1.36248	-1.40015	-0.457856	-0.996576	-1.35382	0	0	0	0
DDB0232428	1539654	DDB0232428_1539654	DDB_G0268150	DDB_G0268150_ps	70.4577	1	1	24.1526	100	1	1	1	1	1	1	1	1	-0.812376	-0.773284	-0.831571	-0.91185	-1.12692	-1.15155	-0.70734	-0.743147	-0.79283	-0.87171	-1.13924	-0.725243	0	0	0	0
DDB0232428	1540919	DDB0232428_1540919	DDB_G0268446	cbhA	467.688	187.641	203.622	286.317	1000	1	1	1	34.7672	173.925	424.677	1	1	-1.03291	-0.949151	-1.17604	0.046735	0.392735	0.773604	-0.661926	-0.77979	-0.991032	-0.56465	0.583169	-0.720858	0	0	0	0
DDB0232428	1552969	DDB0232428_1552969	DDB_G0268572	DDB_G0268572	179.158	120.944	1	100.367	1000	1	1	115.189	143.908	64.2378	213.596	1	1	-0.663276	-0.585311	1.12425	1.14999	0.41609	0.947943	-0.24631	-0.378867	-0.624293	1.13712	0.682016	-0.312589	0	0	0	0
DDB0232428	1553318	DDB0232428_1553318	DDB_G0268572	DDB_G0268572	101.391	228.444	292.291	207.375	1000	1	1	1.68621	1	310.393	163.078	1	321.407	-0.919169	-0.837191	-0.840587	-1.39497	0.795951	0.467186	-0.534034	1.55143	-0.87818	-1.11778	0.631569	0.508696	0	-1	0	0
DDB0232428	1554371	DDB0232428_1554371	DDB_G0268572	DDB_G0268572	38.9152	1	1	13.6384	100	1	1	1	1	1	1	1	1	-0.522875	-0.479313	-0.533403	-0.604917	-0.835031	-0.853178	-0.400956	-0.445636	-0.501094	-0.56916	-0.844104	-0.423296	0	0	0	0
DDB0232428	1554592	DDB0232428_1554592	DDB_G0268572	DDB_G0268572	1	1	128.659	43.553	100	282.966	1	121.618	109.32	39.0676	18.0724	1	1	1.74867	-1.07656	1.36558	1.29263	0.443982	0.0517586	-1.02342	-1.05007	0.336056	1.32911	0.24787	-1.03675	0	0	0	0
DDB0232428	1555958	DDB0232428_1555958	NA	NA	6.47519	17.4931	1	8.32276	100	1	1	1	1	1	1	1	1	-0.272685	-0.225259	-0.275723	-0.339662	-0.582775	-0.595319	-0.136176	-0.188525	-0.248972	-0.307693	-0.589047	-0.16235	0	0	0	0
DDB0232428	1566602	DDB0232428_1566602	DDB_G0268578	gefV	145.628	81.1317	175.629	134.129	1000	1	591.469	33045.5	19015.7	7874.65	4402.36	4.13656	2.74707	-0.765525	1.52937	3.25554	3.20293	2.43661	2.26909	0.201668	-0.103278	0.381922	3.22924	2.35285	0.0491949	1	1	0	0
DDB0232428	1567730	DDB0232428_1567730	DDB_G0268578	gefV	1.05783	1	1	1.01928	100	1	1	1	1	1	2.2294	1	1	0.791046	0.854899	0.819854	0.788121	0.489742	0.919594	0.989591	0.904635	0.822972	0.803987	0.704668	0.947113	0	0	0	0
DDB0232428	1571088	DDB0232428_1571088	DDB_G0267426	cshA	133.639	118.272	89.1779	113.696	1000	1	1	1	1	1	1	1	1	-0.707247	-0.628591	-0.80942	-1.12639	-1.50089	-1.70262	-0.29575	-0.426559	-0.667919	-0.967905	-1.60175	-0.361155	-1	0	0	0
DDB0232428	1573541	DDB0232428_1573541	NA	NA	32.3759	55.0644	22.9034	36.7813	100	1	1	1	1	1	17.3609	1	1	-1.02543	-0.989633	-1.05101	-1.13774	-1.34174	0.119016	-0.932825	-0.9621	-1.00753	-1.09437	-0.611362	-0.947462	0	0	0	0
DDB0232428	1575141	DDB0232428_1575141	DDB_G0268158	DDB_G0268158	1	43.1295	1	15.0432	100	1	1	1	1	1	1	1	1	-0.572535	-0.52974	-0.58455	-0.657567	-0.885101	-0.90436	-0.453512	-0.49667	-0.551137	-0.621059	-0.894731	-0.475091	0	0	0	0
DDB0232428	1575777	DDB0232428_1575777	DDB_G0268158	DDB_G0268158	76.3559	1	70.7824	49.3795	100	1	1	1	42.6525	1	24.4285	1	1	-1.17464	-1.14114	-1.20468	0.719723	-1.49218	0.143548	-1.09073	-1.11543	-1.15789	-0.242479	-0.674316	-1.10308	0	0	0	0
DDB0232428	1575783	DDB0232428_1575783	DDB_G0268158	DDB_G0268158	125.753	173.681	151.926	150.453	1000	1	1	176.42	54.839	1	47.1495	1	13.1467	-0.806023	-0.725819	1.13278	0.537941	-1.62614	0.0228984	-0.406813	0.451593	-0.765921	0.835359	-0.801623	0.0223901	0	0	0	0
DDB0232428	1578397	DDB0232428_1578397	DDB_G0268160	gnt12	42.6337	41.7076	89.0688	57.8034	100	1	213.795	1	1	1	1	1	1	-1.25443	1.53752	-1.28686	-1.38052	-1.57263	-1.60716	-1.17518	-1.19743	0.141545	-1.33369	-1.58989	-1.1863	0	0	0	0
DDB0232428	1578662	DDB0232428_1578662	DDB_G0268160	gnt12	15.2584	34.1675	1.12699	16.851	100	95.2895	1	1	29.57	38.1729	33.441	747.842	1	1.67834	-0.588114	-0.643758	1.1004	0.917139	0.868813	3.03316	-0.555747	0.545114	0.228319	0.892976	1.2387	0	0	0	0
DDB0232428	1581175	DDB0232428_1581175	DDB_G0268162	DDB_G0268162	79.6256	109.784	151.926	113.779	1000	167.568	1	141.642	1	1	133.005	1	1	1.09839	-0.628842	1.15653	-1.12671	-1.50122	0.658626	-0.296037	-0.426836	0.234772	0.0149081	-0.421295	-0.361436	0	0	0	0
DDB0232428	1587316	DDB0232428_1587316	DDB_G0268450	DDB_G0268450	1	1	1	1	100	1	1	1	1	1	1	1	1	0.800717	0.86472	0.829815	0.798374	0.499493	0.510985	0.999827	0.914574	0.832718	0.814095	0.505239	0.9572	0	0	0	0
DDB0232428	1590811	DDB0232428_1590811	DDB_G0268166	DDB_G0268166	1	35.5463	1	12.5154	100	1	1	1	1	1	1	1	1	-0.479347	-0.435113	-0.488572	-0.558768	-0.791143	-0.808316	-0.35489	-0.400904	-0.45723	-0.52367	-0.799729	-0.377897	0	0	0	0
DDB0232428	1593225	DDB0232428_1593225	DDB_G0268168	png	13.5274	1	1	5.17579	100	1	1	1	1	1	1	1	1	-0.0320674	0.0190742	-0.0279018	-0.0845557	-0.34017	-0.347326	0.118475	0.0587496	-0.00649658	-0.0562288	-0.343748	0.0886122	0	0	0	0
DDB0232428	1602653	DDB0232428_1602653	DDB_G0268178	jcdB	2.21182	1	1	1.40394	100	1	206.754	1	1	1	1	1	1	0.628849	3.43266	0.652802	0.616158	0.326205	0.333849	0.817936	0.737951	2.03075	0.63448	0.330027	0.777943	0	0	0	0
DDB0232428	1603294	DDB0232428_1603294	DDB_G0268178	jcdB	1	31.927	1	11.309	100	1	1	87.3669	1	1	1	1	1	-0.428	-0.382973	1.8965	-0.50433	-0.739373	-0.755395	-0.300549	-0.348137	-0.405487	0.696084	-0.747384	-0.324343	0	0	0	0
DDB0232428	1604080	DDB0232428_1604080	DDB_G0267410	pslA	10.3859	1	1	4.12865	100	1	1	1	1	1	1	1	1	0.082437	0.135347	0.0900307	0.0368435	-0.22472	-0.229312	0.239657	0.176422	0.108892	0.0634371	-0.227016	0.208039	0	0	0	0
DDB0232428	1606976	DDB0232428_1606976	DDB_G0267410	pslA	39.4922	1	86.7058	42.3993	100	1	1	1	1	1	47.1969	1	1	-1.09744	-1.06275	-1.12517	-1.21408	-1.41434	0.566951	-1.00903	-1.0361	-1.08009	-1.16962	-0.423695	-1.02256	0	0	0	0
DDB0232428	1618462	DDB0232428_1618462	DDB_G0294817	tRNA-Pro-UGG-5	13.3991	1	1	5.13305	100	1	1	1	1	99.4881	31.7808	1	1	-0.027867	0.0233396	-0.0235756	-0.0801024	2.01352	1.46284	0.12292	0.0630662	-0.0022637	-0.051839	1.73818	0.0929932	0	0	0	0
DDB0232428	1629154	DDB0232428_1629154	NA	NA	1	15.2526	78.3078	31.5201	100	1	1	1	1	1	1	1	1	-0.947241	-0.910232	-0.970474	-1.05484	-1.2629	-1.29055	-0.850071	-0.881743	-0.928736	-1.01265	-1.27673	-0.865907	0	0	0	0
DDB0232428	1631385	DDB0232428_1631385	DDB_G0268462	DDB_G0268462	52.9875	1	47.0429	33.6768	100	1	1	1	1	68.4726	110	1	1	-0.980766	-0.944275	-1.005	-1.09038	0.861931	1.12897	-0.885551	-0.916196	-0.962521	-1.04769	0.995449	-0.900874	0	0	0	0
DDB0232428	1632198	DDB0232428_1632198	DDB_G0268462	DDB_G0268462	21.8938	1	1	7.96461	100	1	1	1	1	1	33.4885	1	1	-0.250404	-0.202634	-0.252775	-0.316039	-0.560309	1.26081	-0.112595	-0.165627	-0.226519	-0.284407	0.350249	-0.139111	0	0	0	0
DDB0232428	1633191	DDB0232428_1633191	DDB_G0268188	DDB_G0268188	12.0208	1	1	4.67359	100	1.86571	1	64.3923	1	7.81352	28.3656	1	1	0.335548	0.0715748	2.19834	-0.0297404	0.761979	1.45244	0.173192	0.111882	0.203562	1.0843	1.10721	0.142537	0	0	0	0
DDB0232428	1638344	DDB0232428_1638344	DDB_G0268190	fut11	37.024	100.305	76.3447	71.2246	100	1	1	1	73.1186	122.213	1	1	1	-1.3602	-1.32956	-1.39579	0.81247	0.775258	-1.71617	-1.28711	-1.30612	-1.34488	-0.291661	-0.470453	-1.29662	0	0	0	0
DDB0232428	1639734	DDB0232428_1639734	DDB_G0268190	fut11	10.1936	1	49.6968	20.2968	100	1	1	313.636	1	76.9423	51.4185	1	1	-0.72427	-0.683818	2.25819	-0.818439	1.18011	0.996287	-0.614097	-0.652604	-0.704044	0.719873	1.0882	-0.63335	0	0	0	0
DDB0232428	1639788	DDB0232428_1639788	DDB_G0268190	fut11	1	1	14.2874	5.42912	100	1	1	1	1	1	1	1	1	-0.0562737	-0.00550584	-0.0528328	-0.11022	-0.364576	-0.372274	0.0928569	0.0338736	-0.0308898	-0.0815262	-0.368425	0.0633652	0	0	0	0
DDB0232428	1640822	DDB0232428_1640822	DDB_G0268192	DDB_G0268192	1	118.229	1	40.0764	100	1	203.363	1	1	82.2507	67.7359	1	213.879	-1.0689	1.70019	-1.09577	-1.18382	0.866712	0.784993	-0.978821	1.78634	0.315646	-1.13979	0.825852	0.403762	0	0	0	0
DDB0232428	1651377	DDB0232428_1651377	DDB_G0268584	DDB_G0268584	58.0523	90.5676	140.22	96.2799	100	107.589	1	105.704	95.341	189.433	232.759	2.46602	1	0.856977	-1.48461	0.878538	0.793111	0.845154	0.971857	-0.964811	-1.46304	-0.313817	0.835825	0.908505	-1.21392	0	0	0	0
DDB0232428	1652818	DDB0232428_1652818	DDB_G0268584	DDB_G0268584	11.6682	32.3148	1	14.9943	100	1	1	1	1	1	20.6813	1	1	-0.570887	-0.528067	-0.582853	-0.655821	-0.88344	0.678867	-0.451769	-0.494977	-0.549477	-0.619337	-0.102287	-0.473373	0	0	0	0
DDB0232428	1668499	DDB0232428_1668499	NA	NA	16.9252	80.1838	85.906	61.005	100	1	1	71.664	1	65.8483	14.6097	1	1	-1.28174	-1.2499	0.913831	-1.40948	0.538512	-0.235222	-1.20408	-1.22549	-1.26582	-0.247822	0.151645	-1.21479	0	0	0	0
DDB0232428	1681328	DDB0232428_1681328	DDB_G0268594	DDB_G0268594	1	45.6285	30.2107	25.6131	100	1	1	1	1	1	1	1	1	-0.842117	-0.803485	-0.862203	-0.943382	-1.15691	-1.18221	-0.738816	-0.77371	-0.822801	-0.902792	-1.16956	-0.756263	0	0	0	0
DDB0232428	1681589	DDB0232428_1681589	DDB_G0268594	DDB_G0268594	28.0485	1	71.5459	33.5314	100	1	1	133	1	17.1182	1	1	1	-0.978575	-0.94205	1.54869	-1.08806	0.156096	-1.32285	-0.883232	-0.913944	-0.960313	0.230315	-0.583375	-0.898588	0	0	0	0
DDB0232428	1686466	DDB0232428_1686466	DDB_G0268206	DDB_G0268206	230.542	246.54	134.476	203.853	1000	1	1	165.46	154.66	235.718	490.468	1	1	-0.913128	-0.831244	0.986744	0.865547	0.680559	1.0072	-0.527241	-0.649866	-0.872186	0.926145	0.84388	-0.588554	0	0	0	0
DDB0232428	1687010	DDB0232428_1687010	DDB_G0268206	DDB_G0268206	35.0045	1	1	12.3348	100	1	1	1	1	1	14.6097	1	1	-0.471984	-0.427636	-0.480988	-0.550961	-0.783719	0.599354	-0.347097	-0.393337	-0.44981	-0.515975	-0.0921829	-0.370217	0	0	0	0
DDB0232428	1688514	DDB0232428_1688514	DDB_G0268596	DDB_G0268596_RTE	18.3677	47.352	1	22.2399	100	1	1	1	1	1	1	1	1	-0.770583	-0.730846	-0.788527	-0.86754	-1.08478	-1.10848	-0.66311	-0.700197	-0.750714	-0.828034	-1.09663	-0.681654	0	0	0	0
DDB0232428	1695503	DDB0232428_1695503	DDB_G0268210	DDB_G0268210	62.5721	92.7219	137.53	97.6079	100	1	1	1	1	324.112	115.549	1	1	-1.51982	-1.49166	-1.5602	-1.6619	1.11245	0.599083	-1.45605	-1.47017	-1.50574	-1.61105	0.855769	-1.46311	0	0	0	0
DDB0232428	1695583	DDB0232428_1695583	DDB_G0268212	DDB_G0268212	38.8511	141.108	1.01793	60.3257	100	1	1	1	29.3908	40.0219	1	1	1	-1.27607	-1.24414	-1.30914	0.412185	0.289918	-1.62946	-1.19807	-1.21967	-1.2601	-0.44848	-0.669769	-1.20887	0	0	0	0
DDB0232428	1695590	DDB0232428_1695590	DDB_G0268212	DDB_G0268212	1	1	23.4851	8.49503	100	1	1	1	1	1	63.5617	1	1	-0.283064	-0.235798	-0.286412	-0.350665	-0.593239	1.56171	-0.147159	-0.199191	-0.259431	-0.318539	0.484234	-0.173175	0	0	0	0
DDB0232428	1697663	DDB0232428_1697663	DDB_G0268214	enoB	96.1982	321.381	114.953	177.511	1000	1	510.938	1	50.0003	1	1	1	1	-0.864338	1.3813	-0.986264	0.422755	-1.70009	-1.91775	-0.472382	-0.596947	0.258483	-0.281754	-1.80892	-0.534664	-1	0	0	0
DDB0232428	1698695	DDB0232428_1698695	DDB_G0268214	enoB	58.3728	32.1855	54.0957	48.218	100	1	1	104.334	1	1	1	1	1	-1.16258	-1.1289	1.23252	-1.28315	-1.48002	-1.51249	-1.07797	-1.10304	-1.14574	-0.0253124	-1.49626	-1.09051	0	0	0	0
DDB0232428	1699023	DDB0232428_1699023	DDB_G0268214	enoB	22.7914	1	78.7078	34.1664	100	1	1	1	1	15.5077	1	1	1	-0.988077	-0.951699	-1.01253	-1.09813	0.0960531	-1.33264	-0.893289	-0.923709	-0.969888	-1.05533	-0.618293	-0.908499	0	0	0	0
DDB0232428	1703224	DDB0232428_1703224	DDB_G0268216	fncD2	1	1	34.4278	12.1426	100	1	1	1	1	1	41.2676	1	1	-0.464028	-0.419557	-0.472794	-0.542526	-0.775698	1.14969	-0.338677	-0.385161	-0.441792	-0.50766	0.186995	-0.361919	0	0	0	0
DDB0232428	1711135	DDB0232428_1711135	DDB_G0268218	DDB_G0268218	1	1	1	1	100	1	1	1	1	1	1	1	1	0.800717	0.86472	0.829815	0.798374	0.499493	0.510985	0.999827	0.914574	0.832718	0.814095	0.505239	0.9572	0	0	0	0
DDB0232428	1719763	DDB0232428_1719763	DDB_G0268224	DDB_G0268224	103.186	157.955	246.775	169.305	1000	92.4563	1	1	683.695	245.678	139.741	61.412	223.886	0.748553	-0.766792	-0.967477	1.61273	0.782094	0.490551	1.17893	1.49071	-0.00911973	0.322627	0.636323	1.33482	0	0	0	0
DDB0232428	1720564	DDB0232428_1720564	DDB_G0268224	DDB_G0268224	39.4922	58.2959	18.3591	38.7157	100	127.352	1	1	39.4267	1	1	1	1	1.40389	-1.016	-1.07775	0.808148	-1.36792	-1.3979	-0.960304	-0.988783	0.193943	-0.134802	-1.38291	-0.974544	0	0	0	0
DDB0232428	1723033	DDB0232428_1723033	NA	NA	32.44	28.2216	1	20.5539	100	1	1	1	53.9429	1	12.6175	1	1	-0.730646	-0.690293	-0.747395	1.31658	-1.04452	0.256222	-0.620845	-0.659156	-0.710469	0.28459	-0.394148	-0.64	0	0	0	0
DDB0232428	1726168	DDB0232428_1726168	NA	NA	836.133	686.323	648.457	723.638	1000	489.231	407.196	352.418	66.8462	290.591	756.953	1	238.21	0.82384	0.814784	0.783979	-0.0754752	0.207668	0.604964	-1.02954	0.958871	0.819312	0.354252	0.406316	-0.0353333	0	0	0	0
DDB0232428	1726731	DDB0232428_1726731	DDB_G0268230	DDB_G0268230	47.6984	1	1	16.5661	100	1	1	1	1	1	1	1	1	-0.621386	-0.579345	-0.634864	-0.70936	-0.934356	-0.954709	-0.505213	-0.546873	-0.600366	-0.672112	-0.944532	-0.526043	0	0	0	0
DDB0232428	1727571	DDB0232428_1727571	DDB_G0268230	DDB_G0268230	158.45	202.937	14.8327	125.406	1000	1282.57	1	1	89.427	1	10.815	1	1	1.78173	-0.662616	-0.848333	0.837853	-1.54472	-0.600193	-0.334617	-0.464052	0.559557	-0.00524003	-1.07246	-0.399334	-1	0	0	0
DDB0232428	1735856	DDB0232428_1735856	DDB_G0268236	DDB_G0268236	30.677	81.6487	46.643	52.9896	100	115.259	1	96.5357	865.596	1	95.2002	1	1	1.19436	-1.17744	1.14276	2.29857	-1.52822	0.816871	-1.12856	-1.15217	0.00846161	1.72066	-0.355674	-1.14036	0	0	0	0
DDB0232428	1735859	DDB0232428_1735859	DDB_G0268236	DDB_G0268236	1	1	1	1	100	1	1	1	1	1	1	1	1	0.800717	0.86472	0.829815	0.798374	0.499493	0.510985	0.999827	0.914574	0.832718	0.814095	0.505239	0.9572	0	0	0	0
DDB0232428	1738182	DDB0232428_1738182	NA	NA	251.442	180.144	67.5105	166.366	1000	1	152.04	6.53407	129.929	1	71.4831	1	52.3906	-0.841473	0.983105	-0.215428	0.878492	-1.6711	0.175305	-0.446673	0.941918	0.070816	0.331532	-0.747895	0.247623	0	0	0	0
DDB0232428	1743948	DDB0232428_1743948	DDB_G0267376	acrA	32.6644	139.772	67.9468	80.1278	100	138.823	1	1	60.753	1	1	2277.02	304.533	1.07911	-1.39015	-1.45724	0.649711	-1.73943	-1.77766	2.79417	1.60962	-0.15552	-0.403767	-1.75854	2.2019	0	0	0	1
DDB0232428	1746345	DDB0232428_1746345	DDB_G0268604	DDB_G0268604	72.926	1	72.5638	48.8299	100	1	1	1	1	22.9037	1	1	1	-1.16897	-1.13539	-1.19884	-1.28992	0.112836	-1.51908	-1.08473	-1.10961	-1.15218	-1.24438	-0.703122	-1.09717	0	0	0	0
DDB0232428	1746363	DDB0232428_1746363	DDB_G0268604	DDB_G0268604	63.5658	21.7586	22.3217	35.8821	100	48.0939	1	1	1	28.3911	1	1	1	0.949098	-0.976902	-1.0381	-1.12445	0.379896	-1.35822	-0.919556	-0.949215	-0.0139019	-1.08127	-0.489162	-0.934385	0	0	0	0
DDB0232428	1759875	DDB0232428_1759875	NA	NA	184.767	274.288	314.395	257.817	1000	1501.97	1	74.6149	80.8248	106.944	61.0951	638.939	3.72817	1.58328	-0.912758	0.577389	0.470589	0.222167	-0.112067	1.94082	-0.236399	0.335263	0.523989	0.0550503	0.852213	0	0	0	0
DDB0232428	1759948	DDB0232428_1759948	NA	NA	29.4268	1	1	10.4756	100	1	1	1	1	1	1	1	1	-0.389223	-0.343597	-0.39575	-0.463218	-0.700275	-0.71543	-0.25951	-0.308287	-0.36641	-0.429484	-0.707852	-0.283899	0	0	0	0
DDB0232428	1760320	DDB0232428_1760320	NA	NA	1	30.5483	1	10.8494	100	1	1	1	1	23.6791	1	1	1	-0.406984	-0.361632	-0.414043	-0.482048	0.898121	-0.733735	-0.278307	-0.32654	-0.384308	-0.448045	0.0821933	-0.302423	0	0	0	0
DDB0232428	1764274	DDB0232428_1764274	DDB_G0268246	DDB_G0268246	1	1	1	1	100	1	1	1	1	1	1	1	1	0.800717	0.86472	0.829815	0.798374	0.499493	0.510985	0.999827	0.914574	0.832718	0.814095	0.505239	0.9572	0	0	0	0
DDB0232428	1765216	DDB0232428_1765216	DDB_G0268246	DDB_G0268246	41.5117	1	1	14.5039	100	1	1	1	1	1	1	1	1	-0.554042	-0.510962	-0.565504	-0.637961	-0.866456	-0.885301	-0.433941	-0.477666	-0.532502	-0.601733	-0.875878	-0.455804	0	0	0	0
DDB0232428	1765357	DDB0232428_1765357	DDB_G0268246	DDB_G0268246	1	1	1	1	100	1	1	1	1	1	1	1	1	0.800717	0.86472	0.829815	0.798374	0.499493	0.510985	0.999827	0.914574	0.832718	0.814095	0.505239	0.9572	0	0	0	0
DDB0232428	1767537	DDB0232428_1767537	DDB_G0268248	DDB_G0268248	773.432	817.909	851.134	814.159	1000	747.666	756.08	391.412	187.098	1469.42	525.285	2974.98	1460.07	0.931832	0.988671	0.77885	0.331805	0.879635	0.371612	2.09477	1.60723	0.960251	0.555327	0.625624	1.851	0	0	0	1
DDB0232428	1767945	DDB0232428_1767945	DDB_G0268248	DDB_G0268248	58.7255	171.829	189.262	139.939	1000	417.021	1	66.2892	1	1	39.0382	1	1	1.34691	-0.700672	0.772981	-1.2192	-1.59375	-0.0332787	-0.378088	-0.505986	0.323118	-0.223107	-0.813514	-0.442037	0	0	0	0
DDB0232428	1772077	DDB0232428_1772077	DDB_G0268252	DDB_G0268252	16.3803	40.1134	60.8576	39.1171	100	1126.54	1	68.2916	1	1	1	1	1	2.50294	-1.02131	1.12054	-1.17081	-1.37319	-1.40329	-0.965834	-0.994153	0.740819	-0.0251351	-1.38824	-0.979993	0	0	0	0
DDB0232428	1784933	DDB0232428_1784933	DDB_G0268254	DDB_G0268254_ps	1	1	1	1	100	1	1	1	1	1	1	1	1	0.800717	0.86472	0.829815	0.798374	0.499493	0.510985	0.999827	0.914574	0.832718	0.814095	0.505239	0.9572	0	0	0	0
DDB0232428	1788652	DDB0232428_1788652	DDB_G0268612	DDB_G0268612_ps	8.30234	30.5483	1.92679	13.5925	100	28.884	1	1	1	1	1	1	1	1.18255	-0.477577	-0.531643	-0.603104	-0.833307	-0.851416	-0.399147	-0.44388	0.352486	-0.567374	-0.842362	-0.421513	0	0	0	0
DDB0232428	1798725	DDB0232428_1798725	NA	NA	52.1541	64.7589	70.528	62.4803	100	1	1	1	1	59.4066	144.721	1	1	-1.29384	-1.26219	-1.32745	-1.42231	0.473728	0.949519	-1.21689	-1.23793	-1.27802	-1.37488	0.711623	-1.22741	0	0	0	0
DDB0232428	1801195	DDB0232428_1801195	DDB_G0268640	DDB_G0268640	404.475	321.597	497.622	407.898	1000	547.068	942.596	55.2235	191.04	81.7735	407.364	1	1	1.06539	1.30509	0.275815	0.649985	-0.10295	0.582595	-0.802246	-0.915149	1.18524	0.4629	0.239823	-0.858698	0	0	0	0
DDB0232428	1801210	DDB0232428_1801210	DDB_G0268640	DDB_G0268640	1	1	21.7764	7.92547	100	1	1	1	1	1	1	1	1	-0.247909	-0.2001	-0.250205	-0.313394	-0.557794	-0.569783	-0.109954	-0.163063	-0.224004	-0.281799	-0.563788	-0.136508	0	0	0	0
DDB0232428	1801327	DDB0232428_1801327	DDB_G0268640	DDB_G0268640	1	1	1	1	100	1	1	1	1	1	1	1	1	0.800717	0.86472	0.829815	0.798374	0.499493	0.510985	0.999827	0.914574	0.832718	0.814095	0.505239	0.9572	0	0	0	0
DDB0232428	1801348	DDB0232428_1801348	DDB_G0268640	DDB_G0268640	109.245	48.4291	148.836	102.17	1000	203.086	363.175	1	1	21.7108	1	1	348.29	1.20412	1.45455	-0.766988	-1.07862	-0.0769098	-1.651	-0.253369	1.85289	1.32934	-0.922804	-0.863954	0.79976	0	0	0	0
DDB0232428	1817245	DDB0232428_1817245	NA	NA	22.3426	1	1	8.1142	100	1	1	1	1	1	1	1	1	-0.25983	-0.212206	-0.262483	-0.326033	-0.569813	-0.58207	-0.122571	-0.175314	-0.236018	-0.294258	-0.575942	-0.148942	0	0	0	0
DDB0232428	1818766	DDB0232428_1818766	DDB_G0269040	DDB_G0269040	1	35.4601	1	12.4867	100	1	1	1	1	1	1	1	1	-0.478183	-0.433931	-0.487373	-0.557534	-0.78997	-0.807116	-0.353658	-0.399708	-0.456057	-0.522454	-0.798543	-0.376683	0	0	0	0
DDB0232428	1820800	DDB0232428_1820800	DDB_G0269040	DDB_G0269040	87.415	1	93.8313	60.7488	100	1	1	1	1	1	1	1	1	-1.27961	-1.24773	-1.31279	-1.40721	-1.59801	-1.6331	-1.20182	-1.2233	-1.26367	-1.36	-1.61556	-1.21256	0	0	0	0
DDB0232428	1821507	DDB0232428_1821507	DDB_G0269040	DDB_G0269040	1	1	43.0802	15.0267	100	1	1	1	1	17.476	11.7162	1	1	-0.571982	-0.529178	-0.58398	-0.656981	0.576615	0.38106	-0.452927	-0.496102	-0.55058	-0.62048	0.478837	-0.474514	0	0	0	0
DDB0232428	1822266	DDB0232428_1822266	DDB_G0269040	DDB_G0269040	781.927	925.668	461.922	723.172	1000	1283.06	404.275	26.2417	98.0292	993.808	2262.32	1	365.361	1.16405	0.812509	-0.246843	0.0959119	0.75776	1.13398	-1.02928	1.12271	0.988278	-0.0754656	0.94587	0.0467127	0	0	0	0
DDB0232428	1824743	DDB0232428_1824743	DDB_G0269042	DDB_G0269042_ps	31.8951	99.2711	1	44.0554	100	1	1	1	61.1114	1	1	1	1	-1.11685	-1.08246	-1.14516	0.974129	-1.43391	-1.46536	-1.02957	-1.05604	-1.09965	-0.0855149	-1.44963	-1.04281	0	0	0	0
DDB0232428	1824932	DDB0232428_1824932	DDB_G0269042	DDB_G0269042_ps	580.459	319.313	472.501	457.424	1000	112.081	1554.3	1012.25	120.789	612.675	241.582	1	199.555	0.465958	1.43891	1.38489	0.393904	0.746281	0.27494	-0.847681	1.06658	0.952432	0.889395	0.51061	0.109449	0	0	0	0
DDB0232428	1834601	DDB0232428_1834601	DDB_G0268638	dstB	11.604	66.1807	1	26.2616	100	1	1	1	72.0434	20.0408	1	1	1	-0.854783	-0.816347	-0.875248	1.34036	0.361419	-1.19526	-0.752221	-0.786727	-0.835565	0.232556	-0.416921	-0.769474	0	0	0	0
DDB0232428	1839538	DDB0232428_1839538	NA	NA	64.816	43.6034	12.9422	40.4539	100	1	1	61.2306	41.7565	1	1	1	1	-1.07365	-1.03859	1.04606	0.815395	-1.39035	-1.42083	-0.983848	-1.01165	-1.05612	0.930729	-1.40559	-0.997747	0	0	0	0
DDB0232428	1844232	DDB0232428_1844232	DDB_G0268650	DDB_G0268650	90.7488	47.9121	233.906	124.189	1000	1	1	1	1	1	1	1	292.171	-0.738373	-0.65923	-0.84446	-1.16584	-1.54036	-1.74524	-0.330748	1.71105	-0.698801	-1.00515	-1.6428	0.69015	-1	-1	0	0
DDB0232428	1851579	DDB0232428_1851579	DDB_G0269044	DDB_G0269044	14.7134	1	14.4328	10.0487	100	1	1	1	1	1	1	1	1	-0.368149	-0.322197	-0.374045	-0.440874	-0.679027	-0.693709	-0.237206	-0.28663	-0.345173	-0.407459	-0.686368	-0.261918	0	0	0	0
DDB0232428	1852888	DDB0232428_1852888	DDB_G0269044	DDB_G0269044	35.9661	36.8389	1	24.6017	100	1	1	1	1	1	1	1	1	-0.821708	-0.782761	-0.841183	-0.921744	-1.13633	-1.16117	-0.717217	-0.752737	-0.802235	-0.881464	-1.14875	-0.734977	0	0	0	0
DDB0232428	1853651	DDB0232428_1853651	DDB_G0269046	DDB_G0269046	168.772	151.061	83.143	134.325	1000	77.8071	196.061	1	53.7637	66.8026	74.092	1	1	0.769335	1.14561	-0.875605	0.579764	0.303288	0.295921	-0.361856	-0.490328	0.957474	-0.147921	0.299604	-0.426092	0	0	0	0
DDB0232428	1858235	DDB0232428_1858235	NA	NA	47.1535	40.8028	107.864	65.2735	100	1	1	1	2.68819	1	7.73175	1	1	-1.316	-1.28468	-1.35027	-0.914711	-1.6347	-0.602763	-1.24033	-1.2607	-1.30034	-1.13249	-1.11873	-1.25052	0	0	0	0
DDB0232428	1860927	DDB0232428_1860927	NA	NA	1	69.0244	37.4089	35.8111	100	286.283	107.602	1	1	1	1	1	1	1.85372	1.43063	-1.03706	-1.12338	-1.32809	-1.35719	-0.918494	-0.948185	1.64218	-1.08022	-1.34264	-0.93334	0	0	1	0
DDB0232428	1863520	DDB0232428_1863520	NA	NA	26.1892	1	1	9.39642	100	1	1	1	1	73.6021	1	1	1	-0.334149	-0.287672	-0.339027	-0.404827	1.55079	-0.658667	-0.201224	-0.251689	-0.310911	-0.371927	0.446059	-0.226457	0	0	0	0
DDB0232428	1863549	DDB0232428_1863549	NA	NA	1	66.6977	1	22.8992	100	1	1	1	1	252.12	95.4374	1	1	-0.785382	-0.745874	-0.80377	-0.883231	1.72467	1.2562	-0.678773	-0.715407	-0.765628	-0.843501	1.49044	-0.69709	0	0	0	0
DDB0232428	1863689	DDB0232428_1863689	NA	NA	44.3326	35.6325	214.565	98.1767	100	1	1	11.5927	58.7817	41.9902	1	1	357.119	-1.52277	-1.49465	-0.284801	0.522893	0.0656995	-1.88372	-1.45916	1.5868	-1.50871	0.119046	-0.90901	0.063817	0	0	0	0
DDB0232428	1863717	DDB0232428_1863717	NA	NA	13.3991	1	1	5.13305	100	1	1	1	1	1	86.0928	1	1	-0.027867	0.0233396	-0.0235756	-0.0801024	-0.335935	1.98314	0.12292	0.0630662	-0.0022637	-0.051839	0.823601	0.0929932	0	0	0	0
DDB0232428	1863735	DDB0232428_1863735	NA	NA	32.6324	1	1	11.5441	100	1	1	1	1	1	1	1	1	-0.438424	-0.393558	-0.446424	-0.515381	-0.749883	-0.766138	-0.31158	-0.358849	-0.415991	-0.480902	-0.75801	-0.335215	0	0	0	0
DDB0232428	1863745	DDB0232428_1863745	NA	NA	69.7205	37.916	124.842	77.4927	100	1	1	1	120.61	285.581	135.424	1	1	-1.40292	-1.37295	-1.4398	1.03596	1.16568	0.802431	-1.33233	-1.35003	-1.38794	-0.201919	0.984056	-1.34118	0	0	0	0
DDB0232428	1865391	DDB0232428_1865391	DDB_G0268656	DDB_G0268656	146.397	102.503	141.892	130.264	1000	1	1	1	55.9143	303.952	238.309	1	1	-0.755213	-0.675806	-0.863418	0.611011	0.994476	0.874905	-0.349683	-0.478586	-0.71551	-0.126203	0.934691	-0.414135	0	0	0	0
DDB0232428	1865571	DDB0232428_1865571	DDB_G0268656	DDB_G0268656	14.4249	89.6197	13.015	39.0199	100	1	205.502	1	1	1	21.6299	1	1	-1.05536	1.71931	-1.08183	-1.16947	-1.37192	0.202956	-0.964499	-0.992857	0.331974	-1.12565	-0.58448	-0.978678	0	0	0	0
DDB0232428	1898087	DDB0232428_1898087	NA	NA	1	1	29.8835	10.6278	100	1	1	1	1	1	1	1	1	-0.396531	-0.351018	-0.403277	-0.470965	-0.707644	-0.722961	-0.267244	-0.315797	-0.373774	-0.437121	-0.715302	-0.291521	0	0	0	0
DDB0232428	1899435	DDB0232428_1899435	DDB_G0269052	DDB_G0269052	1	1	65.5837	22.5279	100	1	1	1	1	1	1	1	1	-0.777101	-0.737465	-0.79524	-0.874451	-1.09136	-1.1152	-0.670008	-0.706896	-0.757283	-0.834845	-1.10328	-0.688452	0	0	0	0
DDB0232428	1906546	DDB0232428_1906546	DDB_G0268680	DDB_G0268680	15.3545	1	1	5.78484	100	1	1	1	1	1	1	1	1	-0.088422	-0.0381507	-0.0859436	-0.144304	-0.39699	-0.405408	0.0588336	0.000835884	-0.0632863	-0.115124	-0.401199	0.0298348	0	0	0	0
DDB0232428	1923163	DDB0232428_1923163	DDB_G0268686	DDB_G0268686	519.329	255.071	103.393	292.598	1000	147.253	776.943	1	1	29.7629	58.6285	2128.97	364.576	0.719751	1.35331	-1.18465	-1.54882	-0.406316	-0.193079	2.36785	1.46796	1.03653	-1.36673	-0.299697	1.9179	0	-1	0	1
DDB0232428	1930000	DDB0232428_1930000	DDB_G0268694	DDB_G0268694	65.9059	1	2.10857	23.0048	100	1	1	60.0713	1	1	1	1	1	-0.787712	-0.74824	1.33058	-0.885701	-1.10206	-1.12613	-0.681239	-0.717801	-0.767976	0.222442	-1.11409	-0.69952	0	0	0	0
DDB0232428	1956814	DDB0232428_1956814	DDB_G0294695	tRNA-Asn-GUU-3	19.1371	17.7516	1	12.6296	100	253.253	1	1	1	25.051	1	1	1	2.31957	-0.439782	-0.493308	-0.563643	0.849289	-0.813055	-0.359756	-0.40563	0.939893	-0.528476	0.0181171	-0.382693	0	0	0	0
DDB0232428	1963428	DDB0232428_1963428	DDB_G0268708	DDB_G0268708	227.753	189.709	208.53	208.664	1000	1	200.025	153.656	40.1436	71.3953	105.019	716.658	226.83	-0.921354	0.999682	0.948105	0.252375	0.136072	0.251673	2.0702	1.41576	0.0391641	0.60024	0.193872	1.74298	0	0	0	1
DDB0232428	1966400	DDB0232428_1966400	DDB_G0268710	DDB_G0268710	50.1987	53.6857	58.8945	54.2596	100	891.81	1	143.75	1669.72	128.476	47.2443	1	1	2.21882	-1.18962	1.33813	2.6387	0.939735	0.438703	-1.14126	-1.1645	0.514601	1.98841	0.689219	-1.15288	0	1	0	0
DDB0232428	1968195	DDB0232428_1968195	DDB_G0268710	DDB_G0268710	116.457	253.305	127.75	165.837	1000	75.8723	1	1	41.2188	127.163	41.2202	1	2.55085	0.686144	-0.759609	-0.959261	0.366846	0.49689	-0.0890139	-0.445412	-0.212781	-0.0367327	-0.296208	0.203938	-0.329097	0	0	0	0
DDB0232428	1969446	DDB0232428_1969446	DDB_G0268710	DDB_G0268710	1	1	3.1265	1.70883	100	1	1	1	1	1	1	1	1	0.529296	0.589107	0.550268	0.51061	0.22583	0.231244	0.712576	0.635643	0.559201	0.530439	0.228537	0.67411	0	0	0	0
DDB0232428	1970519	DDB0232428_1970519	DDB_G0294697	tRNA-Asn-GUU-4	43.1786	134.3	101.684	93.0543	100	1	1	163.984	87.0972	154.839	102.885	1	1	-1.49562	-1.46708	1.12542	0.762843	0.759566	0.563416	-1.43043	-1.4453	-1.48135	0.944131	0.661491	-1.43787	0	0	0	0
DDB0232428	1975896	DDB0232428_1975896	NA	NA	44.2685	28.2216	1	24.4967	100	1	1	1	1	1	1	1	1	-0.819542	-0.780561	-0.838952	-0.919448	-1.13415	-1.15894	-0.714925	-0.750511	-0.800052	-0.8792	-1.14654	-0.732718	0	0	0	0
DDB0232428	1979688	DDB0232428_1979688	DDB_G0268712	DDB_G0268712	85.5238	70.1447	60.4577	72.042	100	1	1	96.8519	38.1722	44.4953	76.4163	24.2625	1	-1.36598	-1.33543	0.984211	0.457262	0.253381	0.541761	0.416374	-1.31206	-1.35071	0.720737	0.397571	-0.447845	0	0	0	0
DDB0232428	1980589	DDB0232428_1980589	DDB_G0268946	DDB_G0268946	240.576	147.829	125.605	171.337	1000	69.9296	152.405	1	69.176	343.318	127.503	1	1	0.64588	0.973718	-0.972211	0.583646	0.926386	0.440533	-0.458346	-0.583407	0.809799	-0.194282	0.68346	-0.520876	0	0	0	0
DDB0232428	1980965	DDB0232428_1980965	DDB_G0268946	DDB_G0268946	1	71.9974	33.5553	35.5176	100	1	292.501	1	117.384	199.036	187.934	1	1	-1.00772	1.94927	-1.03277	1.44039	1.37974	1.38082	-0.914082	-0.9439	0.470773	0.203813	1.38028	-0.928991	0	0	0	0
DDB0232428	1981477	DDB0232428_1981477	DDB_G0268946	DDB_G0268946	102.193	152.095	121.206	125.165	1000	356.627	1	86.9454	1	73.8407	156.77	1	1	1.33109	-0.661946	0.924946	-1.16933	0.379659	0.691953	-0.333851	-0.463313	0.33457	-0.122194	0.535806	-0.398582	0	0	0	0
DDB0232428	1982817	DDB0232428_1982817	DDB_G0268948	DDB_G0268948	1	1	2.10857	1.36952	100	1	1	1	1	39.843	1	1	1	0.641422	0.702965	0.665751	0.629488	2.22095	0.346808	0.831242	0.750872	0.672194	0.64762	1.28388	0.791057	0	0	0	0
DDB0232428	1994782	DDB0232428_1994782	DDB_G0268720	selk	165.374	158.041	123.969	149.128	1000	152.436	1	1	130.287	1	371.836	67.6168	1	0.96961	-0.722747	-0.917103	0.928605	-1.62219	1.02443	1.2674	-0.530311	0.123431	0.00575078	-0.298877	0.368545	0	0	0	0
DDB0232428	1996884	DDB0232428_1996884	DDB_G0294701	tRNA-Thr-AGU-7	168.74	214.355	238.45	207.181	1000	1663.45	222.766	143.644	246.417	174.164	1	1	338.282	1.69639	1.03953	0.92419	1.06647	0.537997	-1.99239	-0.533663	1.57135	1.36796	0.995328	-0.727197	0.518846	0	0	0	0
DDB0232428	1997125	DDB0232428_1997125	DDB_G0294701	tRNA-Thr-AGU-7	72.2208	30.936	1	34.7189	100	1	1	1	1	1	9.29708	1	1	-0.996204	-0.959952	-1.0209	-1.10675	-1.31227	-0.176912	-0.90189	-0.932061	-0.978078	-1.06383	-0.744591	-0.916975	0	0	0	0
DDB0232428	2003344	DDB0232428_2003344	DDB_G0269066	DDB_G0269066	97.0316	135.507	180.246	137.595	1000	1	331.202	1	1	1	138.223	1	1	-0.77452	1.31925	-0.885152	-1.21165	-1.5862	0.585427	-0.371391	-0.499526	0.272363	-1.0484	-0.500385	-0.435459	0	-1	0	0
DDB0232428	2023692	DDB0232428_2023692	DDB_G0269078	DDB_G0269078	12.149	14.8217	11.5608	12.8438	100	1	1	1	1	1	1	1	1	-0.492467	-0.448436	-0.502085	-0.572678	-0.804372	-0.821838	-0.368775	-0.414388	-0.470452	-0.537382	-0.813105	-0.391582	0	0	0	0
DDB0232428	2024368	DDB0232428_2024368	DDB_G0269078	DDB_G0269078	55.4238	1	28.8656	28.4298	100	1	1	79.252	74.3731	1	7.58945	237.056	1	-0.894969	-0.857153	1.36469	1.31485	-1.2102	-0.178527	2.13683	-0.828024	-0.876061	1.33977	-0.694362	0.654403	0	0	0	0
DDB0232428	2025974	DDB0232428_2025974	NA	NA	12.9824	1	108.809	40.9306	100	1	1	1	84.5882	1	11.9534	1	1	-1.07958	-1.04462	-1.10678	1.18824	-1.39633	-0.131636	-0.990129	-1.01774	-1.0621	0.0407316	-0.763985	-1.00394	0	0	0	0
DDB0232428	2033724	DDB0232428_2033724	DDB_G0268746	DDB_G0268746	43.1786	69.4984	1	37.8923	100	1	115.79	16.9675	1	1	1	1	1	-1.04051	1.4393	0.410634	-1.15372	-1.35694	-1.38668	-0.948779	-0.977592	0.199397	-0.371544	-1.37181	-0.963186	0	0	0	0
DDB0232428	2036017	DDB0232428_2036017	DDB_G0268748	DDB_G0268748	84.4659	39.6826	148.509	90.8857	100	1	1	1	1	131.995	162.889	1	1	-1.48368	-1.45495	-1.52297	-1.62357	0.690083	0.815606	-1.41779	-1.43302	-1.46932	-1.57327	0.752844	-1.42541	0	0	0	0
DDB0232428	2041076	DDB0232428_2041076	NA	NA	180.953	180.446	135.203	165.534	1000	1	1	1	78.6742	464.815	155.489	1	1	-0.839705	-0.758973	-0.958534	0.656541	1.07727	0.552998	-0.444685	-0.570229	-0.799339	-0.150996	0.815132	-0.507457	0	0	0	0
DDB0232428	2045124	DDB0232428_2045124	DDB_G0268754	DDB_G0268754	1	1	72.5638	24.8546	100	1	1	1	1	1	1	1	1	-0.82689	-0.788023	-0.84652	-0.927238	-1.14156	-1.16651	-0.722701	-0.758062	-0.807456	-0.886879	-1.15403	-0.740382	0	0	0	0
DDB0232428	2048626	DDB0232428_2048626	DDB_G0268756	DDB_G0268756	348.923	385.58	401.101	378.535	1000	1	1	729.498	283.335	471.793	522.154	1	26.2934	-1.13137	-1.04606	1.33	0.859509	0.714092	0.738557	-0.772626	0.363816	-1.08871	1.09475	0.726325	-0.204405	0	0	-1	0
DDB0232428	2064577	DDB0232428_2064577	DDB_G0268978	DDB_G0268978_RTE	91.1014	163.858	133.276	129.412	1000	1	204.824	1	1	1	350.016	1	1	-0.752899	1.17372	-0.860813	-1.18425	-1.55878	1.06371	-0.347081	-0.476076	0.210412	-1.02253	-0.247536	-0.411578	0	-1	0	0
DDB0232428	2064580	DDB0232428_2064580	DDB_G0268978	DDB_G0268978_RTE	1	1	52.4961	18.1654	100	1	1	1	1	1	1	1	1	-0.668069	-0.626749	-0.682944	-0.758854	-0.981424	-1.00282	-0.554618	-0.594847	-0.647409	-0.720899	-0.992123	-0.574733	0	0	0	0
DDB0232428	2064585	DDB0232428_2064585	DDB_G0268978	DDB_G0268978_RTE	103.026	50.5403	46.5703	66.7122	100	1	1	1	1	1	82.0609	1	1	-1.32704	-1.2959	-1.36165	-1.45751	-1.64584	0.619097	-1.25202	-1.27205	-1.31147	-1.40958	-0.513371	-1.26204	0	0	0	0
DDB0232428	2068150	DDB0232428_2068150	NA	NA	15.066	33.8659	62.0573	36.9964	100	1	1	1	1	1	1	1	1	-1.02839	-0.992634	-1.05405	-1.14087	-1.34472	-1.37419	-0.935952	-0.965136	-1.01051	-1.09746	-1.35945	-0.950544	0	0	0	0
DDB0232428	2077723	DDB0232428_2077723	DDB_G0268988	DDB_G0268988	1	1	1	1	100	1	1	1	1	1	1	1	1	0.800717	0.86472	0.829815	0.798374	0.499493	0.510985	0.999827	0.914574	0.832718	0.814095	0.505239	0.9572	0	0	0	0
DDB0232428	2080349	DDB0232428_2080349	DDB_G0268992	anapc10	538.402	372.956	550.663	487.34	1000	140.136	1	6.74485	75.6276	343.079	146.761	12.8074	1	0.52239	-1.13375	-0.629462	0.156349	0.458674	0.00366616	0.138233	-0.983207	-0.305682	-0.236556	0.23117	-0.422487	0	0	0	0
DDB0232428	2086645	DDB0232428_2086645	DDB_G0269082	DDB_G0269082	10.1936	1	1	4.06454	100	1	1	1	1	1	38.0421	1	205.638	0.0903648	0.143397	0.0981958	0.0452486	-0.216726	1.67858	0.248047	2.95722	0.116881	0.0717222	0.730929	1.60263	0	0	0	0
DDB0232428	2086798	DDB0232428_2086798	DDB_G0269082	DDB_G0269082	1	1	1	1	100	1	1	1	1	1	1	1	1	0.800717	0.86472	0.829815	0.798374	0.499493	0.510985	0.999827	0.914574	0.832718	0.814095	0.505239	0.9572	0	0	0	0
DDB0232428	2099623	DDB0232428_2099623	DDB_G0294807	tRNA-Val-AAC-5	1	21.3278	1	7.77592	100	1	1	1	1	1	1	1	1	-0.238259	-0.190301	-0.240266	-0.303163	-0.548064	-0.559837	-0.0997413	-0.153146	-0.21428	-0.271714	-0.553951	-0.126444	0	0	0	0
DDB0232428	2102762	DDB0232428_2102762	NA	NA	1	65.4913	92.2317	52.9077	100	1	206.754	1	104.66	1	36.9037	1	1	-1.2096	1.56582	-1.24069	1.16474	-1.52743	0.32291	-1.12773	-1.15136	0.178108	-0.0379723	-0.602259	-1.13955	0	0	0	0
DDB0232428	2109941	DDB0232428_2109941	DDB_G0268786	DDB_G0268786	1	29.3849	1	10.4616	100	1	1	1	39.2475	1	1	1	1	-0.388547	-0.342911	-0.395054	1.50847	-0.699594	-0.714733	-0.258795	-0.307593	-0.365729	0.556706	-0.707163	-0.283194	0	0	0	0
DDB0232428	2115643	DDB0232428_2115643	DDB_G0269086	DDB_G0269086	12.8222	1	1	4.94072	100	143.176	1	1	1	1	1	1	1	2.50609	0.0429836	-0.00365113	-0.0595922	-0.31643	-0.323058	0.143394	0.0829468	1.27454	-0.0316217	-0.319744	0.11317	0	0	0	0
DDB0232428	2116002	DDB0232428_2116002	DDB_G0269086	DDB_G0269086	33.2735	1	97.2486	43.8407	100	1	1	1	1	1	1	1	1	-1.11437	-1.07995	-1.14261	-1.23203	-1.43142	-1.46281	-1.02695	-1.0535	-1.09716	-1.18732	-1.44711	-1.04023	0	0	0	0
DDB0232428	2116087	DDB0232428_2116087	DDB_G0269086	DDB_G0269086	49.0127	216.164	99.9025	121.693	1000	1	1	1	54.1221	1	1	1	1	-0.731215	-0.652184	-0.836402	0.626868	-1.53128	-1.73544	-0.3227	-0.452556	-0.691699	-0.104767	-1.63336	-0.387628	-1	0	0	0
DDB0232428	2118995	DDB0232428_2118995	DDB_G0268790	DDB_G0268790	69.1755	103.149	1	57.7748	100	7.46284	1	1	1	55.5893	203.16	899.542	1	-0.236021	-1.22191	-1.2866	-1.38026	0.479798	1.16748	2.47161	-1.19717	-0.728966	-1.33343	0.82364	0.63722	0	0	0	0
DDB0232428	2134234	DDB0232428_2134234	DDB_G0269088	DDB_G0269088	287.024	419.015	205.876	303.972	1000	1	1	1	1	1	99.991	1	1	-1.05401	-0.969919	-1.19979	-1.56586	-1.9406	0.0463081	-0.685649	-0.802674	-1.01196	-1.38282	-0.947147	-0.744162	0	-1	-1	0
DDB0232428	2135604	DDB0232428_2135604	NA	NA	1	82.3381	1	28.1127	100	1	1	1	1	1	1	1	1	-0.889287	-0.851384	-0.910785	-0.993393	-1.20447	-1.23082	-0.788737	-0.822186	-0.870335	-0.952089	-1.21765	-0.805462	0	0	0	0
DDB0232428	2136147	DDB0232428_2136147	NA	NA	104.468	121.159	37.8088	87.8121	100	1	275.185	437.678	253.944	225.28	53.0313	1	1	-1.46625	1.45227	1.66786	1.36869	0.980689	0.247687	-1.39935	-1.41511	-0.00698898	1.51827	0.614188	-1.40723	0	1	0	0
DDB0232428	2136449	DDB0232428_2136449	NA	NA	15.3545	1	1	5.78484	100	1	1	1	1	1	1	1	1	-0.088422	-0.0381507	-0.0859436	-0.144304	-0.39699	-0.405408	0.0588336	0.000835884	-0.0632863	-0.115124	-0.401199	0.0298348	0	0	0	0
DDB0232428	2140652	DDB0232428_2140652	DDB_G0268806	DDB_G0268806_ps	8.9114	1	1	3.63713	100	209.098	1	1	1	1	1	1	1	2.85311	0.200548	0.156162	0.104919	-0.15998	-0.163134	0.307611	0.242407	1.52683	0.13054	-0.161557	0.275009	0	0	0	0
DDB0232428	2140888	DDB0232428_2140888	DDB_G0268806	DDB_G0268806_ps	1	1	1.27241	1.0908	100	1	1	1	43.1902	91.7939	8.87017	1	1	0.756689	0.820012	0.784469	2.77407	2.76344	1.60517	0.953231	0.869328	0.788351	1.77927	2.18431	0.91128	0	0	0	0
DDB0232428	2141513	DDB0232428_2141513	DDB_G0268806	DDB_G0268806_ps	2.82087	93.7991	42.4985	46.3728	100	1	1	1	1	179.174	41.5522	1	1	-1.14282	-1.10883	-1.17191	-1.26219	1.18984	0.45368	-1.05705	-1.08273	-1.12582	-1.21705	0.82176	-1.06989	0	0	0	0
DDB0232428	2149037	DDB0232428_2149037	DDB_G0268810	DDB_G0268810	1	43.0002	17.2321	20.4108	100	1	1	1	1	1	1	1	1	-0.727107	-0.686699	-0.74375	-0.821447	-1.04095	-1.06367	-0.617099	-0.655519	-0.706903	-0.782598	-1.05231	-0.636309	0	0	0	0
DDB0232428	2150270	DDB0232428_2150270	DDB_G0269004	DDB_G0269004	71.8041	1	33.0827	35.2956	100	1	1	147.227	1	1	1	1	1	-1.00455	-0.968425	1.57496	-1.11559	-1.32068	-1.34962	-0.910721	-0.940636	-0.986487	0.229682	-1.33515	-0.925678	0	0	0	0
DDB0232428	2152300	DDB0232428_2152300	DDB_G0269004	DDB_G0269004	33.562	1	21.5583	18.7068	100	82.0222	158.821	18.0214	2.32976	61.1363	59.5298	1	1	1.54947	1.96493	0.810341	-0.320395	1.10433	1.11535	-0.570362	-0.610136	1.7572	0.244973	1.10984	-0.590249	0	0	0	0
DDB0232428	2152684	DDB0232428_2152684	DDB_G0269004	DDB_G0269004	59.6871	59.6316	30.6469	49.9885	100	1	1	1	1	1	76.606	1	1	-1.18085	-1.14745	-1.21108	-1.30251	-1.49844	0.733856	-1.0973	-1.12182	-1.16415	-1.25679	-0.382292	-1.10956	0	0	0	0
DDB0232428	2160804	DDB0232428_2160804	DDB_G0268816	DDB_G0268816	1081.36	1194.66	1627.31	1301.11	10000	522.399	1571.98	1333.06	312.546	840.281	1710.24	4228.67	882.987	0.153541	0.540906	0.739901	-0.234236	0.169943	0.559923	1.10868	0.644206	0.347223	0.252833	0.364933	0.876442	0	0	0	0
DDB0232428	2160807	DDB0232428_2160807	DDB_G0268816	DDB_G0268816	1	74.2379	21.1947	32.1442	100	1	1	1	1	1	1	1	662.633	-0.957172	-0.920317	-0.980703	-1.06537	-1.27292	-1.30079	-0.860581	2.48983	-0.938744	-1.02303	-1.28685	0.814626	0	0	0	0
DDB0232428	2164843	DDB0232428_2164843	DDB_G0269090	DDB_G0269090	27.9843	25.8088	1	18.2644	100	1	1	54.5911	5.7348	1	59.0554	1	1	-0.670822	-0.629545	1.40107	0.176239	-0.9842	1.12367	-0.557532	-0.597677	-0.650184	0.788652	0.0697351	-0.577604	0	0	0	0
DDB0232428	2164950	DDB0232428_2164950	NA	NA	65.3609	15.8989	35.5912	38.9503	100	1	1	1	1	1	27.4169	1	1	-1.05446	-1.01911	-1.0809	-1.16851	-1.37101	0.327665	-0.963543	-0.991928	-1.03678	-1.12471	-0.521671	-0.977735	0	0	0	0
DDB0232428	2166425	DDB0232428_2166425	DDB_G0294705	tRNA-Met-CAU-3	784.876	723.335	678.486	728.899	1000	658.803	872.339	111.185	1079.75	907.561	1149.94	1	1520.31	0.926221	1.07671	0.323166	1.16457	0.713641	0.803401	-1.03241	1.665	1.00147	0.743867	0.758521	0.316295	0	0	0	0
DDB0232428	2167030	DDB0232428_2167030	DDB_G0268818	DDB_G0268818	40.1333	30.0743	4.28985	24.8325	100	1	3.85968	57.542	1	8.46961	55.9722	1	1	-0.826439	-0.0928444	1.26826	-0.92676	-0.0499007	0.935289	-0.722224	-0.757599	-0.459642	0.170748	0.442694	-0.739911	0	0	0	0
DDB0232428	2169023	DDB0232428_2169023	NA	NA	13.6876	1	1	5.22922	100	1	1	1	1	1	1	1	1	-0.0372695	0.0137919	-0.0332596	-0.090071	-0.345415	-0.352687	0.112969	0.0534036	-0.0117388	-0.0616653	-0.349051	0.0831865	0	0	0	0
DDB0232428	2169030	DDB0232428_2169030	NA	NA	1	16.0281	1	6.00938	100	1	1	1	1	1	1	1	1	-0.107712	-0.0577387	-0.105811	-0.164755	-0.416439	-0.425289	0.0384185	-0.018988	-0.0827255	-0.135283	-0.420864	0.00971526	0	0	0	0
DDB0232428	2169928	DDB0232428_2169928	NA	NA	40.2616	3.7916	84.4518	42.835	100	475.411	4.85068	1	1	1	1	1	1	2.01992	-0.255734	-1.1305	-1.21957	-1.41956	-1.45069	-1.01451	-1.04142	0.882095	-1.17504	-1.43513	-1.02796	0	0	0	0
DDB0232428	2171542	DDB0232428_2171542	DDB_G0269006	DDB_G0269006	1	22.1033	1	8.03444	100	1	1	1	1	1	1	1	1	-0.254826	-0.207124	-0.257329	-0.320728	-0.564768	-0.576913	-0.117275	-0.170172	-0.230975	-0.289028	-0.57084	-0.143723	0	0	0	0
DDB0232428	2181131	DDB0232428_2181131	DDB_G0268822	DDB_G0268822	30.8693	1	1	10.9564	100	1	1	1	1	1	1	1	1	-0.411957	-0.366682	-0.419164	-0.48732	-0.723197	-0.73886	-0.283569	-0.33165	-0.389319	-0.453242	-0.731028	-0.307609	0	0	0	0
DDB0232428	2182921	DDB0232428_2182921	DDB_G0268824	DDB_G0268824	1	36.4511	1	12.817	100	1	1	1	1	1	1	1	1	-0.49141	-0.447362	-0.500996	-0.571557	-0.803306	-0.820748	-0.367656	-0.413301	-0.469386	-0.536276	-0.812027	-0.390478	0	0	0	0
DDB0232428	2188871	DDB0232428_2188871	NA	NA	1	1	1	1	100	1	1	1	1	1	1	1	1	0.800717	0.86472	0.829815	0.798374	0.499493	0.510985	0.999827	0.914574	0.832718	0.814095	0.505239	0.9572	0	0	0	0
DDB0232428	2190058	DDB0232428_2190058	NA	NA	114.149	220.861	65.0748	133.362	1000	385.718	1	1	108.423	51.2352	33.8679	297.196	1.37354	1.33637	-0.683964	-0.872748	0.896448	0.187876	-0.0786394	1.8987	-0.366185	0.326202	0.0118502	0.0546182	0.76626	0	0	0	0
DDB0232428	2194040	DDB0232428_2194040	DDB_G0268830	DDB_G0268830	11.9887	25.4641	1	12.8176	100	1	1	1	1	1	1	1	1	-0.491432	-0.447384	-0.501019	-0.57158	-0.803328	-0.820771	-0.367679	-0.413323	-0.469408	-0.5363	-0.812049	-0.390501	0	0	0	0
DDB0232428	2197079	DDB0232428_2197079	NA	NA	1	1	1	1	100	1	1	1	1	1	1	1	1	0.800717	0.86472	0.829815	0.798374	0.499493	0.510985	0.999827	0.914574	0.832718	0.814095	0.505239	0.9572	0	0	0	0
DDB0232428	2197602	DDB0232428_2197602	NA	NA	2.0836	61.2689	144.364	69.2389	100	1	5.00715	1	1	58.6908	13.7559	1.11369	1	-1.34587	-0.486414	-1.38104	-1.47747	0.415077	-0.332762	-1.21422	-1.2914	-0.916143	-1.42926	0.0411577	-1.25281	0	0	0	0
DDB0232428	2198561	DDB0232428_2198561	DDB_G0268838	DDB_G0268838	117.996	326.336	131.386	191.906	1000	1	1	1	1	1	30.9744	370.54	1	-0.891832	-0.810283	-1.01722	-1.36032	-1.73495	-0.297515	1.84186	-0.626768	-0.851058	-1.18877	-1.01623	0.607547	-1	-1	0	0
DDB0232428	2199262	DDB0232428_2199262	DDB_G0268636	roco11	64.3031	259.122	96.7033	140.043	1000	356.282	773.083	1	1	40.9166	207.856	1	1	1.29114	1.60734	-0.892152	-1.21953	0.0654629	0.773927	-0.378383	-0.50627	1.44924	-1.05584	0.419695	-0.442327	0	-1	0	0
DDB0232428	2199793	DDB0232428_2199793	DDB_G0268636	roco11	63.4697	27.1875	2.50847	31.0552	100	1	1	1	1	58.5119	13.4713	1	1	-0.939713	-0.902588	-0.962721	-1.04685	0.823032	0.0749325	-0.842104	-0.874007	-0.921151	-1.00479	0.448982	-0.858056	0	0	0	0
DDB0232428	2201967	DDB0232428_2201967	DDB_G0268636	roco11	32.7927	1	168.976	67.5896	100	1	1	1	1	488.971	1	1319.32	1	-1.33366	-1.30262	-1.36846	-1.46452	1.51018	-1.68882	2.59282	-1.27885	-1.31814	-1.41649	-0.089317	0.656983	0	0	0	0
DDB0232428	2203587	DDB0232428_2203587	DDB_G0268636	roco11	16.797	207.073	73.3636	99.078	100	160.935	1	1	1	295.721	90.5516	1	1	1.04645	-1.49935	-1.568	-1.66993	1.058	0.464004	-1.46406	-1.47795	-0.22645	-1.61896	0.761001	-1.471	0	0	0	0
DDB0232428	2213734	DDB0232428_2213734	DDB_G0269014	DDB_G0269014	13.7838	16.5452	27.3023	19.2104	100	1	5.58088	86.7346	6.09322	3.0419	35.2435	41.0474	1	-0.696405	0.228885	1.61627	0.181675	-0.441797	0.827804	1.40688	-0.623967	-0.23376	0.898971	0.193003	0.391455	0	0	0	0
DDB0232428	2213768	DDB0232428_2213768	DDB_G0269014	DDB_G0269014	1	63.811	43.9527	36.2546	100	1	1	1	1	28.8086	1	1	1	-1.01813	-0.982214	-1.04348	-1.12999	0.382077	-1.36361	-0.925092	-0.954591	-1.00017	-1.08674	-0.490767	-0.939842	0	0	0	0
DDB0232428	2214157	DDB0232428_2214157	DDB_G0269034	udkA	1	13.5722	1	5.19074	100	1	1	1	1	1	1	1	1	-0.0335283	0.0175907	-0.0294065	-0.0861046	-0.341643	-0.348832	0.116929	0.0572482	-0.0079688	-0.0577556	-0.345237	0.0870885	0	0	0	0
DDB0232428	2215582	DDB0232428_2215582	DDB_G0269034	udkA	1	21.2416	39.1539	20.4652	100	1	1	1	1	1	1	1	1	-0.728455	-0.688068	-0.745138	-0.822876	-1.04231	-1.06506	-0.618526	-0.656904	-0.708262	-0.784007	-1.05368	-0.637715	0	0	0	0
DDB0232428	2220837	DDB0232428_2220837	DDB_G0268844	DDB_G0268844	1	1	37.3362	13.1121	100	1	1	1	1	1	1	1	1	-0.502938	-0.459068	-0.512869	-0.583779	-0.814929	-0.83263	-0.379856	-0.425148	-0.481003	-0.548324	-0.823779	-0.402502	0	0	0	0
DDB0232428	2222959	DDB0232428_2222959	DDB_G0268846	DDB_G0268846	1	1	1	1	100	1	1	1	1	1	10.2932	1	1	0.800717	0.86472	0.829815	0.798374	0.499493	1.72823	0.999827	0.914574	0.832718	0.814095	1.11386	0.9572	0	0	0	0
DDB0232428	2229599	DDB0232428_2229599	DDB_G0268848	DDB_G0268848	1	1	1	1	100	1	1	1	1	1	1	1	1.17732	0.800717	0.86472	0.829815	0.798374	0.499493	0.510985	0.999827	0.999552	0.832718	0.814095	0.505239	0.999689	0	0	0	0
DDB0232428	2246252	DDB0232428_2246252	DDB_G0268852	DDB_G0268852	226.503	261.578	626.935	371.672	1000	104.134	253.017	1	1	244.426	66.5974	1	1	0.51323	0.880884	-1.27961	-1.65572	0.428226	-0.247053	-0.765372	-0.879579	0.697057	-1.46766	0.0905867	-0.822475	0	-1	0	0
DDB0232428	2248155	DDB0232428_2248155	DDB_G0268852	DDB_G0268852	175.728	212.976	164.832	184.512	1000	1	1	66.9216	169.535	22.4862	1	1	269.213	-0.877977	-0.796645	0.666988	0.951131	-0.325508	-1.93643	-0.487718	1.52833	-0.837311	0.80906	-1.13097	0.520305	-1	0	0	0
DDB0232428	2251444	DDB0232428_2251444	DDB_G0268852	DDB_G0268852	29.9718	19.0011	1	16.6576	100	1	1	1	1	1	26.8477	1	1	-0.624176	-0.582178	-0.637737	-0.712318	-0.937169	0.760185	-0.508165	-0.54974	-0.603177	-0.675028	-0.088492	-0.528953	0	0	0	0
DDB0232428	2253177	DDB0232428_2253177	DDB_G0268854	gnt4	41.4797	25.3779	1	22.6192	100	1	1	1	40.1436	78.3737	10.3881	1	1	-0.779149	-0.739544	-0.79735	1.10647	1.13419	0.104726	-0.672176	-0.709001	-0.759347	0.15456	0.619459	-0.690588	0	0	0	0
DDB0232428	2262471	DDB0232428_2262471	DDB_G0268856	DDB_G0268856	480.029	220.516	329.373	343.306	1000	418.265	224.591	133.105	298.926	381.61	846.508	994.364	138.335	1.03151	0.867075	0.69347	0.927102	0.662914	1.01905	2.00264	1.0362	0.949294	0.810286	0.840982	1.51942	0	0	0	1
DDB0232428	2262588	DDB0232428_2262588	DDB_G0268856	DDB_G0268856	253.879	181.049	242.158	225.695	1000	1066.63	269.76	432.724	151.614	1002.99	1	1	1	1.50952	1.07626	1.32796	0.811168	1.28254	-2.03372	-0.567598	-0.688796	1.29289	1.06956	-0.375591	-0.628197	0	0	0	0
DDB0232428	2265167	DDB0232428_2265167	DDB_G0268858	DDB_G0268858	1	15.9851	1	5.99502	100	1	1	1	50.3587	1	1	1	1	-0.1065	-0.0565079	-0.104563	1.94138	-0.415217	-0.42404	0.0397013	-0.0177423	-0.081504	0.918408	-0.419629	0.0109795	0	0	0	0
DDB0232428	2268809	DDB0232428_2268809	DDB_G0268860	rngB	48.4357	42.0523	50.751	47.0797	100	1	1	1	1	60.3609	1	1	1	-1.15048	-1.11661	-1.1798	-1.27031	0.626413	-1.50002	-1.06516	-1.09061	-1.13355	-1.22506	-0.436804	-1.07788	0	0	0	0
DDB0232428	2270449	DDB0232428_2270449	NA	NA	29.6192	21.5432	20.3949	23.8524	100	1	1	58.2797	1	146.131	18.2621	1	1	-0.806041	-0.766852	1.29591	-0.905134	1.42528	0.371557	-0.700637	-0.736637	-0.786447	0.195388	0.898418	-0.718637	0	0	0	0
DDB0232428	2272460	DDB0232428_2272460	DDB_G0268862	DDB_G0268862	1	39.7687	74.7087	38.4925	100	1	1	1	1	144.997	1	1	1	-1.04847	-1.01303	-1.07473	-1.16216	1.17687	-1.39488	-0.957204	-0.985773	-1.03075	-1.11845	-0.109006	-0.971488	0	0	0	0
DDB0232428	2278032	DDB0232428_2278032	NA	NA	9060.81	9437.17	9096.91	9198.29	10000	10566	12247.9	7355.26	4526.01	4145.82	6391.22	10517.3	9455.42	0.56835	0.579479	0.604719	0.29563	-0.048998	0.0916343	0.78705	0.788581	0.573914	0.450174	0.0213181	0.787815	0	0	0	0
DDB0232428	2278257	DDB0232428_2278257	NA	NA	13.6556	51.7899	1	22.1485	100	1	1	1	1	1	1	1	1	-0.768496	-0.728727	-0.786378	-0.865328	-1.08268	-1.10633	-0.660902	-0.698053	-0.748612	-0.825853	-1.0945	-0.679478	0	0	0	0
DDB0232428	2285003	DDB0232428_2285003	NA	NA	1	1	74.9996	25.6665	100	1	1	1	1	1	43.5919	1	1	-0.843173	-0.804557	-0.86329	-0.944502	-1.15797	0.787528	-0.739934	-0.774796	-0.823865	-0.903896	-0.185223	-0.757365	0	0	0	0
DDB0232428	2285210	DDB0232428_2285210	NA	NA	16.7329	30.5913	18.8317	22.052	100	1	1	1	1	1	1	1	1	-0.766284	-0.726481	-0.7841	-0.862983	-1.08045	-1.10405	-0.658561	-0.69578	-0.746383	-0.823541	-1.09225	-0.677171	0	0	0	0
DDB0232428	2286894	DDB0232428_2286894	DDB_G0268870	DDB_G0268870	48.5318	147.829	65.7655	87.3756	100	1	1	1	1	1	15.4635	816.333	1	-1.46373	-1.43469	-1.50242	-1.60242	-1.78365	-0.393135	2.19781	-1.41252	-1.44921	-1.55242	-1.08839	0.392646	0	0	0	0
DDB0232428	2289849	DDB0232428_2289849	DDB_G0268872	DDB_G0268872	1	1	1	1	100	1	1	1	1	1	1	1	1	0.800717	0.86472	0.829815	0.798374	0.499493	0.510985	0.999827	0.914574	0.832718	0.814095	0.505239	0.9572	0	0	0	0
DDB0232428	2296430	DDB0232428_2296430	DDB_G0268874	DDB_G0268874	99.3717	88.7149	203.55	130.545	1000	1	1	1	98.3876	1043.19	400.012	1	1	-0.755975	-0.676555	-0.864275	0.86258	1.5449	1.12397	-0.350539	-0.479411	-0.716265	-0.000847508	1.33444	-0.414975	0	0	0	0
DDB0232428	2298634	DDB0232428_2298634	DDB_G0268876	DDB_G0268876	156.174	174.371	256.046	195.53	1000	1	224.748	60.2821	1	330.911	260.935	1	1	-0.898429	1.0627	0.602489	-1.36868	0.850871	0.722574	-0.510714	-0.633924	0.0821332	-0.383097	0.786722	-0.572319	0	0	0	0
DDB0232428	2300167	DDB0232428_2300167	DDB_G0268876	DDB_G0268876	78.5036	296.262	108.519	161.095	1000	1	172.069	270.743	247.851	16.4024	159.995	1	1	-0.83012	1.03723	1.27567	1.1815	-0.405882	0.579921	-0.433908	-0.559833	0.103556	1.22858	0.0870195	-0.49687	0	0	0	0
DDB0232428	2300189	DDB0232428_2300189	DDB_G0268876	DDB_G0268876	30.9976	72.9022	19.7406	41.2134	100	1	1	1	1	1	1	1	1	-1.08307	-1.04816	-1.11037	-1.19884	-1.39985	-1.43054	-0.99382	-1.02133	-1.06561	-1.15461	-1.4152	-1.00757	0	0	0	0
DDB0232428	2303639	DDB0232428_2303639	NA	NA	395.179	456.285	250.592	367.352	1000	105.033	335.375	98.4327	72.4018	389.841	299.594	258.217	805.481	0.520381	0.982748	0.546808	0.263178	0.642186	0.484767	1.44123	1.68412	0.751565	0.404993	0.563477	1.56267	0	0	0	1
DDB0232428	2304793	DDB0232428_2304793	DDB_G0268878	DDB_G0268878	254.167	222.412	224.453	233.678	1000	1	1	1	45.6992	50.5791	113.747	1	1	-0.961275	-0.878637	-1.09539	0.259705	-0.0686729	0.235553	-0.581378	-0.702089	-0.919956	-0.417843	0.08344	-0.641734	0	0	0	0
DDB0232428	2304985	DDB0232428_2304985	DDB_G0268878	DDB_G0268878	66.4508	7.84173	1	25.0975	100	1	1	58.7013	1	1	1	1	1	-0.831816	-0.793025	1.27312	-0.932461	-1.14652	-1.17159	-0.727915	-0.763125	-0.812421	0.170331	-1.15906	-0.74552	0	0	0	0
DDB0232428	2305018	DDB0232428_2305018	DDB_G0268878	DDB_G0268878	13.0786	1	1	5.0262	100	1	1	1	1	1	1	1	1	-0.0172109	0.0341602	-0.0126005	-0.0688047	-0.325191	-0.332014	0.134198	0.0740171	0.00847465	-0.0407026	-0.328602	0.104107	0	0	0	0
DDB0232428	2310727	DDB0232428_2310727	NA	NA	32.3118	44.4221	1	25.9113	100	1	1	1.7916	1.07527	7.51529	1	1	1	-0.847981	-0.80944	-0.564018	-0.910621	-0.132678	-1.18825	-0.745022	-0.779737	-0.82871	-0.73732	-0.660464	-0.76238	0	0	0	0
DDB0232428	2311992	DDB0232428_2311992	DDB_G0268886	vps13E	1	46.361	1	16.1203	100	1	1	390.464	1	1	1	1	1	-0.607567	-0.565313	2.49269	-0.694709	-0.920423	-0.940466	-0.490588	-0.532672	-0.58644	0.898993	-0.930445	-0.51163	0	0	0	0
DDB0232428	2313410	DDB0232428_2313410	DDB_G0268886	vps13E	1	31.2807	1	11.0936	100	1	1	1	1	1	1	1	1	-0.418257	-0.37308	-0.425654	-0.494	-0.729549	-0.745354	-0.290238	-0.338125	-0.395669	-0.459827	-0.737452	-0.314181	0	0	0	0
DDB0232428	2319893	DDB0232428_2319893	DDB_G0268886	vps13E	120.528	86.5175	56.8586	87.9681	100	1	1	1	136.022	1	1	1	1	-1.46715	-1.43817	-1.50595	1.03245	-1.7871	-1.8264	-1.4003	-1.41604	-1.45266	-0.236749	-1.80675	-1.40817	0	0	0	0
DDB0232428	2320742	DDB0232428_2320742	DDB_G0268886	vps13E	110.655	22.448	46.2431	59.7821	100	1	1	1	1	1	34.532	1	1	-1.27148	-1.23948	-1.30442	-1.3986	-1.58982	0.224452	-1.19322	-1.21495	-1.25548	-1.35151	-0.682684	-1.20409	0	0	0	0
DDB0232428	2324790	DDB0232428_2324790	DDB_G0268888	zizD	49.8782	64.1987	183.991	99.3559	100	1	1	1	40.1436	1	1	1	1	-1.52882	-1.50079	-1.56946	0.311662	-1.84928	-1.88995	-1.46556	-1.47941	-1.5148	-0.628899	-1.86962	-1.47248	0	0	0	0
DDB0232428	2328646	DDB0232428_2328646	DDB_G0268888	zizD	63.9825	219.525	80.8527	121.453	1000	1	1	1	26.8819	1	1	1	1	-0.730519	-0.651499	-0.835619	0.315022	-1.5304	-1.73449	-0.321918	-0.451802	-0.691009	-0.260299	-1.63245	-0.38686	-1	0	0	0
DDB0232428	2339305	DDB0232428_2339305	DDB_G0269026	abcG23	1	29.945	1	10.6483	100	1	1	1	1	1	1	1	1	-0.397508	-0.35201	-0.404283	-0.472001	-0.708629	-0.723968	-0.268278	-0.316801	-0.374759	-0.438142	-0.716298	-0.29254	0	0	0	0
DDB0232428	2341076	DDB0232428_2341076	DDB_G0268896	DDB_G0268896	114.726	62.82	81.6525	86.3996	100	1	242.951	1	37.6346	1	1	1	1	-1.45804	1.39653	-1.49656	0.352042	-1.77792	-1.817	-1.39065	-1.40667	-0.0307524	-0.57226	-1.79746	-1.39866	0	0	0	0
DDB0232428	2348824	DDB0232428_2348824	DDB_G0268902	DDB_G0268902	207.334	258.561	128.114	198.003	1000	306.391	1	364.327	48.925	388.29	169.672	1	163.843	1.11582	-0.821139	1.31163	0.364217	0.916748	0.508659	-0.515697	1.31141	0.14734	0.837922	0.712704	0.397857	0	0	0	0
DDB0232428	2354934	DDB0232428_2354934	DDB_G0268904	DDB_G0268904	125.914	124.52	173.884	141.439	1000	1	277.062	149.019	139.248	1	1	660.894	2.15841	-0.784236	1.24773	1.0903	0.981985	-1.59852	-1.80805	2.19226	-0.215809	0.231747	1.03614	-1.70329	0.988224	-1	0	0	0
DDB0232428	2356304	DDB0232428_2356304	DDB_G0268906	DDB_G0268906	26.8304	44.5513	169.049	80.1436	100	1	1	1	1	6.32239	1	1	1	-1.41996	-1.39025	-1.45735	-1.55602	-0.797661	-1.77776	-1.35036	-1.36754	-1.40511	-1.50668	-1.28771	-1.35895	0	0	0	0
DDB0232428	2357256	DDB0232428_2357256	DDB_G0268626	DDB_G0268626	50.2949	64.7589	1.38148	38.8117	100	1	1301.75	1	47.6705	132.71	1	1	1	-1.05265	2.67162	-1.07904	0.908789	1.12743	-1.3992	-0.961632	-0.990073	0.809485	-0.085127	-0.135884	-0.975852	0	0	0	0
DDB0232428	2360443	DDB0232428_2360443	DDB_G0268626	DDB_G0268626	1	18.7857	1.63596	7.14054	100	1	1	1	1	1	1	875.12	1	-0.195078	-0.146453	-0.195792	-0.257381	-0.504526	-0.515333	3.57773	-0.10877	-0.170765	-0.226587	-0.50993	1.73448	0	0	0	0
DDB0232428	2366187	DDB0232428_2366187	DDB_G0268910	rabT1	38.21	22.7496	23.2306	28.0634	100	1	174.833	1	1	1	34.4846	1	1	-0.888398	1.80572	-0.90987	-0.99245	-1.20357	0.61856	-0.787797	-0.821272	0.45866	-0.95116	-0.292507	-0.804535	0	0	0	0
DDB0232428	2367279	DDB0232428_2367279	NA	NA	291.351	325.216	440.4	352.322	1000	1	1	1	262.188	25.9456	1	2760.83	1	-1.10606	-1.02115	-1.25838	0.856914	-0.550743	-2.24879	2.39724	-0.85913	-1.06361	-0.200734	-1.39977	0.769057	-1	0	-1	0
DDB0232428	2368126	DDB0232428_2368126	DDB_G0269028	DDB_G0269028	216.374	238.311	487.334	314.006	1000	154.923	1	200.238	102.33	567.166	509.157	1	241.939	0.712757	-0.981191	0.890984	0.48791	0.87998	0.816638	-0.698526	1.28412	-0.134217	0.689447	0.848309	0.292797	0	0	0	0
DDB0232428	2368271	DDB0232428_2368271	DDB_G0269028	DDB_G0269028	1665.44	2263.76	1800.43	1909.87	10000	1090.34	216.559	352.418	54.6598	675.183	1667.5	1	186.605	0.292441	-0.397964	-0.195031	-1.80634	-0.196845	0.259393	-1.58013	-0.0296843	-0.0527614	-1.00069	0.0312737	-0.804905	0	-1	0	0
DDB0232428	2368377	DDB0232428_2368377	DDB_G0294801	tRNA-Glu-UUC-6	1	21.5432	1	7.84773	100	1	1	1	1	1	1	1	1	-0.242915	-0.19503	-0.245062	-0.3081	-0.552759	-0.564637	-0.10467	-0.157932	-0.218973	-0.276581	-0.558698	-0.131301	0	0	0	0
DDB0232428	2373481	DDB0232428_2373481	DDB_G0268914	DDB_G0268914	61.8348	136.541	1	66.4585	100	1	266.683	1	57.8856	1	1	1	1	-1.32511	1.57945	-1.35966	0.724201	-1.64389	-1.68001	-1.24998	-1.27007	0.127168	-0.317729	-1.66195	-1.26002	0	0	0	0
DDB0232428	2374716	DDB0232428_2374716	DDB_G0268914	DDB_G0268914	161.271	74.7549	132.985	123.004	1000	1	1	1	1	1	1	5.32979	1	-0.734991	-0.655901	-0.840653	-1.16155	-1.53607	-1.74061	0.336487	-0.456652	-0.695446	-1.0011	-1.63834	-0.0600824	-1	-1	0	0
DDB0232428	2378904	DDB0232428_2378904	DDB_G0268914	DDB_G0268914	80.0423	84.1047	23.6669	62.6046	100	1	1	1	1	1	1	1	1	-1.29485	-1.26321	-1.32849	-1.42338	-1.61338	-1.64882	-1.21795	-1.23897	-1.27903	-1.37593	-1.6311	-1.22846	0	0	0	0
DDB0232428	2390376	DDB0232428_2390376	DDB_G0294797	tRNA-Asn-GUU-7	345.974	97.3753	337.516	260.288	1000	527.029	211.604	75.3526	296.417	351.489	269.331	1	1	1.21063	0.942486	0.577507	1.04705	0.749932	0.599719	-0.624137	-0.743337	1.07656	0.812277	0.674825	-0.683737	0	0	0	0
DDB0232428	2396006	DDB0232428_2396006	DDB_G0306367	DDB_G0306367	1	39.6826	1	13.8942	100	1	1	1	54.1221	1	14.752	1	1	-0.532287	-0.48887	-0.543097	1.52866	-0.844521	0.542263	-0.410917	-0.455309	-0.510579	0.492782	-0.151129	-0.433113	0	0	0	0
DDB0232428	2419986	DDB0232428_2419986	DDB_G0269264	DDB_G0269264_RTE	1	1	1	1	100	1.24381	1	1	1	1	1	1	1	0.911237	0.86472	0.829815	0.798374	0.499493	0.510985	0.999827	0.914574	0.887978	0.814095	0.505239	0.9572	0	0	0	0
DDB0232428	2424612	DDB0232428_2424612	DDB_G0269268	DDB_G0269268_RTE	20.7719	81.2179	116.553	72.8476	100	1	1	1	44.6239	1	1	1	1	-1.37161	-1.34115	-1.40755	0.535159	-1.69078	-1.72793	-1.29919	-1.31785	-1.35638	-0.436194	-1.70935	-1.30852	0	0	0	0
DDB0232428	2428573	DDB0232428_2428573	DDB_G0269270	DDB_G0269270	1	1	98.2302	33.4101	100	1	1	1	1	51.7123	26.9426	1	1	-0.976738	-0.940185	-1.00085	-1.08611	0.722607	0.398658	-0.881288	-0.912056	-0.958461	-1.04348	0.560632	-0.896672	0	0	0	0
DDB0232428	2429439	DDB0232428_2429439	DDB_G0269270	DDB_G0269270	14.2326	1	61.3302	25.5209	100	1	1	1	33.3335	19.4443	1	1	1	-0.840291	-0.801631	-0.860323	0.941805	0.360598	-1.18032	-0.736884	-0.771835	-0.820961	0.040741	-0.409863	-0.754359	0	0	0	0
DDB0232428	2437448	DDB0232428_2437448	DDB_G0269272	DDB_G0269272	1	31.1515	1	11.0505	100	1	1	1	1	1	1	1	1	-0.416286	-0.371078	-0.423624	-0.49191	-0.727562	-0.743322	-0.288151	-0.336099	-0.393682	-0.457767	-0.735442	-0.312125	0	0	0	0
DDB0232428	2437758	DDB0232428_2437758	DDB_G0269272	DDB_G0269272	43.8197	1	27.4477	24.0891	100	1	1	1	1	16.7603	1	1	1	-0.811044	-0.771932	-0.830199	-0.910438	0.31422	-1.15018	-0.705931	-0.741778	-0.791488	-0.870318	-0.41798	-0.723854	0	0	0	0
DDB0232428	2438560	DDB0232428_2438560	DDB_G0269274	dhak	309.751	108.147	218.782	212.227	1000	1	1	95.4818	77.599	84.6365	148.374	43.2747	1	-0.927323	-0.845217	0.752521	0.539349	0.204575	0.410387	0.95056	-0.665263	-0.88627	0.645935	0.307481	0.142648	0	0	0	0
DDB0232428	2442896	DDB0232428_2442896	DDB_G0269278	DDB_G0269278	1	35.3308	28.3566	21.5625	100	1	1	1	1	82.0121	1	1	1	-0.754913	-0.714934	-0.772388	-0.850927	1.1818	-1.09233	-0.646527	-0.684094	-0.734924	-0.811658	0.044738	-0.665311	0	0	0	0
DDB0232428	2443064	DDB0232428_2443064	DDB_G0269278	DDB_G0269278	64.4954	63.3801	1.30877	43.0614	100	114.568	1	1	52.5092	1	1	1	1	1.29641	-1.07072	-1.13325	0.904907	-1.42225	-1.45344	-1.01734	-1.04416	0.112845	-0.114173	-1.43785	-1.03075	0	0	0	0
DDB0232428	2444109	DDB0232428_2444109	DDB_G0269278	DDB_G0269278	378.574	287.085	218.455	294.705	1000	1	1.56473	227.323	329.213	419.365	518.739	448.419	527.634	-1.04309	-0.803776	0.966526	1.03845	0.773353	0.856276	1.74742	1.6066	-0.923435	1.00249	0.814814	1.67701	0	0	0	1
DDB0232428	2445115	DDB0232428_2445115	DDB_G0269280	DDB_G0269280	23.8813	20.7676	1	15.2163	100	1	1	1	1	1	1	1	1	-0.578332	-0.535626	-0.59052	-0.663713	-0.890946	-0.910335	-0.459647	-0.502628	-0.556979	-0.627117	-0.90064	-0.481137	0	0	0	0
DDB0232428	2449525	DDB0232428_2449525	NA	NA	1	1	43.262	15.0873	100	1	1	1	1	30.7769	1	1	1	-0.57402	-0.531248	-0.58608	-0.659142	0.863608	-0.905891	-0.455084	-0.498197	-0.552634	-0.622611	-0.0211411	-0.47664	0	0	0	0
DDB0232428	2464252	DDB0232428_2464252	DDB_G0269288	DDB_G0269288	268.271	357.316	309.196	311.594	1000	1	1	1	48.3873	109.986	274.975	1	1	-1.06274	-0.978515	-1.20962	0.156652	0.149997	0.522855	-0.695469	-0.812147	-1.02063	-0.526483	0.336426	-0.753808	0	0	-1	0
DDB0232428	2474912	DDB0232428_2474912	DDB_G0269296	DDB_G0269296	1	1	1	1	100	1	1	1	24.9105	1	1	1	1	0.800717	0.86472	0.829815	2.52519	0.499493	0.510985	0.999827	0.914574	0.832718	1.6775	0.505239	0.9572	0	0	0	0
DDB0232428	2475732	DDB0232428_2475732	DDB_G0269296	DDB_G0269296	82.5426	229.478	102.484	138.168	1000	1	1	1	35.484	62.6871	1	1	1	-0.775986	-0.696253	-0.886803	0.38147	0.262243	-1.79676	-0.37304	-0.501116	-0.736119	-0.252666	-0.767256	-0.437078	0	0	0	0
DDB0232428	2480608	DDB0232428_2480608	NA	NA	10.7386	1	1	4.24618	100	1	1	308.788	2.32976	1	1	1	1065.47	0.0682174	0.120908	3.06627	0.475999	-0.239057	-0.243967	0.224608	3.79084	0.0945626	1.77114	-0.241512	2.00772	0	0	0	0
DDB0232428	2486450	DDB0232428_2486450	DDB_G0269306	dhx35	1	1	43.1893	15.0631	100	1	1	1	1	1	1	1	1	-0.573206	-0.530421	-0.585241	-0.658278	-0.885777	-0.905051	-0.454222	-0.49736	-0.551813	-0.62176	-0.895414	-0.475791	0	0	0	0
DDB0232428	2490362	DDB0232428_2490362	NA	NA	1	1	6.39841	2.79947	100	1	1	1	1	1	1	1	1	0.279246	0.335196	0.292732	0.245504	-0.0262848	-0.0264697	0.447944	0.378676	0.307221	0.269118	-0.0263772	0.41331	0	0	0	0
DDB0232428	2491673	DDB0232428_2491673	DDB_G0269308	DDB_G0269308_ps	29.2986	53.7287	1.78138	28.2696	100	1	1	1	53.0469	1	10.5304	1	1	-0.892106	-0.854246	-0.913689	1.1364	-1.20731	-0.00459038	-0.791721	-0.825083	-0.873176	0.111354	-0.605951	-0.808402	0	0	0	0
DDB0232428	2493194	DDB0232428_2493194	DDB_G0269308	DDB_G0269308_ps	1	29.0402	10.2884	13.4429	100	1	1	1	1	1	1	1	1	-0.515559	-0.471884	-0.525868	-0.597161	-0.827655	-0.845638	-0.393214	-0.438118	-0.493722	-0.561515	-0.836646	-0.415666	0	0	0	0
DDB0232428	2506297	DDB0232428_2506297	DDB_G0295757	DDB_G0295757	38.5947	89.5766	2.36305	43.5115	100	1	1	1	1	1	1	1	195.631	-1.11056	-1.07607	-1.13868	-1.22798	-1.42756	-1.45887	-1.02291	1.69711	-1.09331	-1.18333	-1.44322	0.337099	0	0	0	0
DDB0232428	2518802	DDB0232428_2518802	DDB_G0270848	DDB_G0270848_ps	53.853	1	1	18.6177	100	1	1	1	1	51.1755	1	1	1	-0.680528	-0.6394	-0.695776	-0.772063	1.01593	-1.01566	-0.567803	-0.607651	-0.659964	-0.73392	0.000135337	-0.587727	0	0	0	0
DDB0232428	2521598	DDB0232428_2521598	DDB_G0270478	DDB_G0270478_ps	86.3572	153.646	112.045	117.349	1000	1	1	1	1	209.533	163.031	1	1	-0.718398	-0.639568	-0.821974	-1.14052	0.874833	0.742	-0.308289	-0.438654	-0.678983	-0.981248	0.808416	-0.373472	0	0	0	0
DDB0232428	2525553	DDB0232428_2525553	DDB_G0270478	DDB_G0270478_ps	1	47.395	1	16.465	100	1	1	1	1	1	1	1	1	-0.618285	-0.576196	-0.631669	-0.706072	-0.931229	-0.951512	-0.50193	-0.543686	-0.59724	-0.668871	-0.94137	-0.522808	0	0	0	0
DDB0232428	2526049	DDB0232428_2526049	DDB_G0270850	DDB_G0270850	30.2282	1	1	10.7427	100	1	1	1	1	1	1	1	1	-0.401979	-0.35655	-0.408888	-0.476741	-0.713136	-0.728576	-0.273009	-0.321396	-0.379264	-0.442814	-0.720856	-0.297202	0	0	0	0
DDB0232428	2540818	DDB0232428_2540818	DDB_G0269318	DDB_G0269318	1	11.5041	1	4.50136	100	1	1	89.4747	1	22.6055	1	1	1	0.0386554	0.0908892	2.38956	-0.00957439	1.32374	-0.274435	0.193322	0.131429	0.0647723	1.18999	0.524654	0.162376	0	0	0	0
DDB0232428	2554684	DDB0232428_2554684	DDB_G0269332	DDB_G0269332	1	1	1	1	100	1	1	1	1	1.01397	1	1	1	0.800717	0.86472	0.829815	0.798374	0.506577	0.510985	0.999827	0.914574	0.832718	0.814095	0.508781	0.9572	0	0	0	0
DDB0232428	2555245	DDB0232428_2555245	DDB_G0269332	DDB_G0269332	85.1711	73.9794	1	53.3835	100	431.117	1	1	1	1	1	1	1	1.85886	-1.18125	-1.24536	-1.3378	-1.532	-1.56563	-1.13253	-1.15602	0.338808	-1.29158	-1.54881	-1.14428	0	0	0	0
DDB0232428	2555454	DDB0232428_2555454	DDB_G0269332	DDB_G0269332	93.1529	5.12728	74.8905	57.7236	100	1	1	1	1	1	1	4.45475	1	-1.25373	-1.22146	-1.28614	-1.37978	-1.57192	-1.60644	-0.37351	-1.19671	-1.23759	-1.33296	-1.58918	-0.785111	0	0	0	0
DDB0232428	2556212	DDB0232428_2556212	DDB_G0269332	DDB_G0269332	1	1	1	1	100	1	3.07731	1	1	1	1	1	1	0.800717	1.44292	0.829815	0.798374	0.499493	0.510985	0.999827	0.914574	1.12182	0.814095	0.505239	0.9572	0	0	0	0
DDB0232428	2556407	DDB0232428_2556407	DDB_G0269332	DDB_G0269332	132.164	247.488	423.604	267.752	1000	1	1	1	37.8138	275.322	90.8837	1	1	-1.00927	-0.925883	-1.14942	0.114232	0.628084	0.0614583	-0.635347	-0.75415	-0.967578	-0.517596	0.344771	-0.694748	0	0	0	0
DDB0232428	2556434	DDB0232428_2556434	DDB_G0269332	DDB_G0269332	122.323	78.0295	217.437	139.263	1000	1	1	1	33.3335	3.63835	13.4238	583.811	1	-0.77877	-0.698993	-0.889936	0.350002	-1.0141	-0.546448	2.14923	-0.504136	-0.738881	-0.269967	-0.780275	0.822549	0	0	0	0
DDB0232428	2560897	DDB0232428_2560897	DDB_G0269336	DDB_G0269336	1	44.6806	1	15.5602	100	1	1	1	1	1	1	1	1	-0.589653	-0.547122	-0.602181	-0.675716	-0.902361	-0.922003	-0.471629	-0.514262	-0.568388	-0.638948	-0.912182	-0.492945	0	0	0	0
DDB0232428	2561006	DDB0232428_2561006	DDB_G0269336	DDB_G0269336	226.311	258.992	246.303	243.869	1000	141.932	1	89.1585	1	1	1	1	1	0.77101	-0.893453	0.670155	-1.46741	-1.8421	-2.07112	-0.598303	-0.718416	-0.0612216	-0.398626	-1.95661	-0.658359	-1	0	0	0
DDB0232428	2561080	DDB0232428_2561080	DDB_G0269336	DDB_G0269336	1	1	1	1	100	1	1	1	1	1	9.77142	1	1	0.800717	0.86472	0.829815	0.798374	0.499493	1.70107	0.999827	0.914574	0.832718	0.814095	1.10028	0.9572	0	0	0	0
DDB0232428	2565394	DDB0232428_2565394	DDB_G0269338	bzpE	438.357	584.898	266.043	429.766	1000	81.2621	1	243.025	183.155	1	276.588	3.89791	442.671	0.37457	-1.09012	0.843283	0.607809	-2.09545	0.370406	-0.283566	1.39515	-0.357774	0.725546	-0.86252	0.555794	0	0	0	0
DDB0232428	2570242	DDB0232428_2570242	DDB_G0269346	DDB_G0269346	42.858	88.8442	118.698	83.4667	100	1	382.89	1	51.9716	1	97.145	1	1	-1.44054	1.64828	-1.47854	0.54394	-1.76028	0.590216	-1.37214	-1.38869	0.103871	-0.467302	-0.58503	-1.38042	0	0	0	0
DDB0232428	2581779	DDB0232428_2581779	DDB_G0270854	nif3	201.244	93.4975	195.988	163.576	1000	1	496.803	87.8938	1	1	17.9301	1	1	-0.83551	1.39994	0.823008	-1.28894	-1.66354	-0.484378	-0.439969	-0.565679	0.282216	-0.232968	-1.07396	-0.502824	-1	0	0	0
DDB0232428	2582291	DDB0232428_2582291	DDB_G0270854	nif3	1	1	46.9338	16.3113	100	1	1	1	1	1	1	1	1	-0.613532	-0.57137	-0.626775	-0.701033	-0.926437	-0.946614	-0.496901	-0.538802	-0.592451	-0.663904	-0.936526	-0.517851	0	0	0	0
DDB0232428	2583424	DDB0232428_2583424	DDB_G0269356	DDB_G0269356	6.73163	30.2897	18.1046	18.3753	100	1	1	1	1	1	31.2116	1	1	-0.67389	-0.63266	-0.68894	-0.765026	-0.987294	0.787579	-0.560779	-0.60083	-0.653275	-0.726983	-0.0998573	-0.580804	0	0	0	0
DDB0232428	2586948	DDB0232428_2586948	DDB_G0269360	DDB_G0269360	19.6179	1	1	7.20596	100	1	1	1	1	1	1	1	1	-0.199698	-0.151145	-0.200551	-0.26228	-0.509184	-0.520094	-0.0589314	-0.113518	-0.175421	-0.231415	-0.514639	-0.0862248	0	0	0	0
DDB0232428	2588968	DDB0232428_2588968	NA	NA	27.6317	38.2607	1	22.2975	100	158.931	1	1	1	1	1	1	1	1.7956	-0.732176	-0.789876	-0.868929	-1.08611	-1.10983	-0.664496	-0.701544	0.531714	-0.829403	-1.09797	-0.68302	0	0	0	0
DDB0232428	2589536	DDB0232428_2589536	NA	NA	62.6042	109.827	181.337	117.923	1000	1	1	1	65.5917	121.08	1	391.382	2.35463	-0.720117	-0.64126	-0.823908	0.726828	0.627431	-1.72024	2.05663	-0.112983	-0.680688	-0.0485404	-0.546406	0.971825	0	0	0	0
DDB0232428	2590865	DDB0232428_2590865	DDB_G0270856	DDB_G0270856	1	30.3328	1	10.7776	100	1	1	1	1	59.2873	151.694	548.889	1.96219	-0.40362	-0.358216	-0.410578	-0.478481	1.37028	1.8916	3.10695	0.0278194	-0.380918	-0.44453	1.63094	1.56738	0	0	0	0
DDB0232428	2591387	DDB0232428_2591387	DDB_G0270856	DDB_G0270856	81.7412	27.9631	31.7376	47.1473	100	1	1	1	44.6239	39.1869	53.7428	1	1	-1.15121	-1.11735	-1.18055	0.768832	0.405038	0.579344	-1.06593	-1.09135	-1.13428	-0.205858	0.492191	-1.07864	0	0	0	0
DDB0232428	2597844	DDB0232428_2597844	DDB_G0270488	DDB_G0270488	13.335	1	24.4667	12.9339	100	1	1	1	1	1	1	1	1	-0.496007	-0.45203	-0.505731	-0.576432	-0.807942	-0.825487	-0.372522	-0.418026	-0.474019	-0.541082	-0.816714	-0.395274	0	0	0	0
DDB0232428	2600193	DDB0232428_2600193	DDB_G0270488	DDB_G0270488	50.2308	101.727	1.74502	51.2343	100	1	1	1	1	1	1	1	1	-1.19332	-1.16011	-1.22392	-1.31573	-1.51101	-1.54417	-1.1105	-1.13463	-1.17672	-1.26983	-1.52759	-1.12257	0	0	0	0
DDB0232428	2600779	DDB0232428_2600779	DDB_G0270488	DDB_G0270488	12.3413	1	1	4.78044	100	1	1	1	1	1	1	1	1	0.00818369	0.059947	0.0135543	-0.0418809	-0.299586	-0.305841	0.161073	0.100114	0.0340653	-0.0141633	-0.302714	0.130594	0	0	0	0
DDB0232428	2601604	DDB0232428_2601604	DDB_G0270488	DDB_G0270488	32.8888	93.4544	1	42.4477	100	1	1	1	1	1	1	1	1	-1.09802	-1.06334	-1.12576	-1.21469	-1.41492	-1.44595	-1.00964	-1.03669	-1.08068	-1.17023	-1.43044	-1.02317	0	0	0	0
DDB0232428	2610593	DDB0232428_2610593	DDB_G0269362	frmB	122.964	113.877	21.8855	86.2424	100	352.55	1	1406.72	614.878	37.0396	191.491	1	1	1.51397	-1.42798	2.2864	1.85331	0.0678237	0.927446	-1.38968	-1.40572	0.0429968	2.06986	0.497635	-1.3977	0	1	0	0
DDB0232428	2612018	DDB0232428_2612018	DDB_G0270494	DDB_G0270494	78.5036	116.29	105.683	100.159	1000	1	342.416	1	41.5773	1	27.9861	1	1	-0.662544	1.44102	-0.759097	0.596058	-1.44421	-0.0324998	-0.245487	-0.378073	0.389239	-0.0815196	-0.738354	-0.31178	0	0	0	0
DDB0232428	2612664	DDB0232428_2612664	DDB_G0269364	stlA	1	2.58518	1	1.52839	100	1	1	1	1	1	1	1	1	0.585824	0.646508	0.608489	0.570542	0.282825	0.289506	0.772401	0.693736	0.616166	0.589515	0.286165	0.733069	0	0	0	0
DDB0232428	2613302	DDB0232428_2613302	DDB_G0269364	stlA	66.7072	34.0383	89.5414	63.429	100	1	1	1	44.9823	20.339	115.265	1	1	-1.30148	-1.26994	-1.33532	0.613811	-0.08142	0.822836	-1.22497	-1.24578	-1.28571	-0.360752	0.370708	-1.23537	0	0	0	0
DDB0232428	2615841	DDB0232428_2615841	DDB_G0269364	stlA	304.879	235.381	240.195	260.152	1000	1	1	1	63.262	319.758	1	1	1	-0.999119	-0.915887	-1.13799	0.357074	0.707861	-2.10233	-0.623929	-0.743136	-0.957503	-0.39046	-0.697236	-0.683532	0	0	0	0
DDB0232428	2619114	DDB0232428_2619114	DDB_G0269364	stlA	11.6361	17.6654	92.2317	40.5111	100	1	1	1	72.7602	16.4024	26.6579	1	1.37354	-1.07436	-1.03932	-1.1014	1.11288	0.0377036	0.292497	-0.984605	-0.847156	-1.05684	0.00573793	0.1651	-0.91588	0	0	0	0
DDB0232428	2625930	DDB0232428_2625930	NA	NA	50.7116	1	4.47162	18.7277	100	1	1	1	1	1	1	1	1	-0.683514	-0.642432	-0.698851	-0.775229	-0.996997	-1.01874	-0.570963	-0.61072	-0.662973	-0.73704	-1.00787	-0.590841	0	0	0	0
DDB0232428	2630412	DDB0232428_2630412	DDB_G0269370	DDB_G0269370	1	25.1194	33.8825	20.0006	100	1	1	1	1	1	1	1	1	-0.716824	-0.676257	-0.733159	-0.810545	-1.03058	-1.05307	-0.606216	-0.644951	-0.696541	-0.771852	-1.04183	-0.625584	0	0	0	0
DDB0232428	2632084	DDB0232428_2632084	DDB_G0269372	DDB_G0269372	20.6116	1	1	7.5372	100	1	1	1	1	15.4481	34.2474	1	1	-0.222464	-0.174262	-0.223998	-0.286416	0.866022	1.3013	-0.0830251	-0.136914	-0.198363	-0.255207	1.08366	-0.10997	0	0	0	0
DDB0232428	2645761	DDB0232428_2645761	DDB_G0269380	DDB_G0269380	117.675	317.288	253.464	229.476	1000	1	1	270.11	136.918	38.5904	1	664.792	221.924	-0.954878	-0.87234	1.13429	0.758184	-0.181525	-2.04175	2.00272	1.37104	-0.913609	0.946238	-1.11164	1.68688	-1	0	0	1
DDB0232428	2648119	DDB0232428_2648119	DDB_G0269380	DDB_G0269380	153.866	178.765	69.8009	134.144	1000	1	1	1	1	1	1	1	1	-0.765563	-0.685994	-0.87507	-1.2003	-1.57484	-1.78248	-0.361321	-0.489812	-0.725779	-1.03768	-1.67866	-0.425566	-1	-1	0	0
DDB0232428	2656294	DDB0232428_2656294	DDB_G0269384	DDB_G0269384	21.8297	11.0732	11.379	14.7606	100	1	1	3.05626	1	1	14.5623	1	3.33573	-0.562931	-0.519987	0.00821229	-0.647385	-0.875418	0.503921	-0.443348	0.140334	-0.541459	-0.319586	-0.185748	-0.151507	0	0	0	0
DDB0232428	2656477	DDB0232428_2656477	DDB_G0269384	DDB_G0269384	104.276	1	1	35.4254	100	1	1	1	1	43.9585	1	1	1	-1.00641	-0.970313	-1.03141	-1.11757	0.609721	-1.35153	-0.912689	-0.942547	-0.988361	-1.07449	-0.370906	-0.927618	0	0	0	0
DDB0232428	2657023	DDB0232428_2657023	DDB_G0269384	DDB_G0269384	112.931	150.587	335.008	199.509	1000	1	1	1	36.2009	514.678	57.6324	1	1	-0.905532	-0.823768	-1.03264	0.226228	1.03936	-0.01643	-0.518701	-0.641628	-0.86465	-0.403205	0.511464	-0.580164	0	0	0	0
DDB0232428	2657937	DDB0232428_2657937	DDB_G0269250	pats1	164.861	1	70.6734	78.8447	100	1	1	1	1	1	1	1	1	-1.41168	-1.38185	-1.44882	-1.54725	-1.73118	-1.76923	-1.3416	-1.35904	-1.39677	-1.49803	-1.75021	-1.35032	0	0	0	0
DDB0232428	2660971	DDB0232428_2660971	DDB_G0269250	pats1	38.4344	64.3711	15.2326	39.346	100	1	1	1	1	1	1	1	1	-1.05958	-1.02431	-1.08618	-1.17394	-1.37617	-1.40633	-0.968962	-0.99719	-1.04194	-1.13006	-1.39125	-0.983076	0	0	0	0
DDB0232428	2671063	DDB0232428_2671063	NA	NA	39.941	47.0073	18.1773	35.0419	100	180.49	1	5.26942	1	1.37184	1	1	1	1.63104	-0.964714	-0.158664	-1.11172	-1.15552	-1.34585	-0.906853	-0.93688	0.333163	-0.635192	-1.25069	-0.921867	0	0	0	0
DDB0232428	2671278	DDB0232428_2671278	NA	NA	124.567	135.464	42.7894	100.94	1000	1	1	1	71.8642	25.1703	27.7964	1	251.553	-0.665284	-0.587287	-0.762181	0.837133	-0.0053861	-0.0395366	-0.248567	1.73308	-0.626285	0.037476	-0.0224613	0.742254	0	0	0	0
DDB0232428	2672155	DDB0232428_2672155	NA	NA	5.22503	1	1	2.40834	100	1	1	1	1	1	1	1	1	0.35548	0.412606	0.371248	0.326327	0.0505783	0.0521006	0.528624	0.457019	0.384043	0.348788	0.0513394	0.492821	0	0	0	0
DDB0232428	2675112	DDB0232428_2675112	NA	NA	336.004	271.832	217.51	275.115	1000	995.322	742.31	59.6498	36.5593	191.58	182.479	1	1	1.4153	1.35887	0.462752	0.0870314	0.453809	0.384969	-0.646103	-0.764526	1.38708	0.274892	0.419389	-0.705314	0	0	0	0
DDB0232428	2679115	DDB0232428_2679115	DDB_G0269388	corB	3.65431	1	1	1.88477	100	1	1	255.25	382.798	1	1	1	1	0.479655	0.538699	3.39069	3.65218	0.175779	0.180082	0.66004	0.584629	0.509177	3.52143	0.17793	0.622335	0	1	0	0
DDB0232428	2680720	DDB0232428_2680720	DDB_G0269388	corB	166.912	111.249	106.992	128.384	1000	1	231.163	1	1	1	1	1	1	-0.750089	1.21848	-0.857649	-1.18069	-1.55522	-1.76129	-0.343921	-0.473027	0.234195	-1.01917	-1.65825	-0.408474	-1	-1	0	0
DDB0232428	2682884	DDB0232428_2682884	DDB_G0270500	d2hgdh	11.7643	1	42.5349	18.4331	100	1	1	1	1	1	1	1	1	-0.67548	-0.634275	-0.690577	-0.766711	-0.988896	-1.01046	-0.562461	-0.602464	-0.654877	-0.728644	-0.999679	-0.582462	0	0	0	0
DDB0232428	2689213	DDB0232428_2689213	DDB_G0270506	DDB_G0270506	1	1	83.0703	28.3568	100	1	1	1	1	21.2337	1	1	1	-0.893666	-0.85583	-0.915295	-0.998035	0.351746	-1.23533	-0.793372	-0.826686	-0.874748	-0.956665	-0.441795	-0.810029	0	0	0	0
DDB0232428	2689427	DDB0232428_2689427	DDB_G0270506	DDB_G0270506	1	45.8008	34.9368	27.2459	100	1	1	1	1	25.6474	1	1	1	-0.873422	-0.835274	-0.894445	-0.976572	0.468614	-1.21447	-0.771947	-0.805882	-0.854348	-0.935509	-0.372928	-0.788914	0	0	0	0
DDB0232428	2689548	DDB0232428_2689548	DDB_G0269392	DDB_G0269392	107.93	249.384	107.173	154.829	1000	1	1	1	32.079	27.4964	25.6144	1	1	-0.816132	-0.735769	-0.931997	0.285509	-0.157144	-0.285599	-0.41818	-0.544661	-0.775951	-0.323244	-0.221372	-0.48142	0	0	0	0
DDB0232428	2697984	DDB0232428_2697984	NA	NA	1	19.2596	1	7.08654	100	1	1	1	1	1	1	1	1	-0.191232	-0.142548	-0.191832	-0.253304	-0.500649	-0.511369	-0.0499721	-0.104818	-0.16689	-0.222568	-0.506009	-0.0773953	0	0	0	0
DDB0232428	2701659	DDB0232428_2701659	DDB_G0269204	dhkE	1	32.0994	1	11.3665	100	1	1	1	1	1	1	1	1	-0.430567	-0.38558	-0.438332	-0.507051	-0.741961	-0.758041	-0.303265	-0.350775	-0.408073	-0.472691	-0.750001	-0.32702	0	0	0	0
DDB0232428	2702223	DDB0232428_2702223	DDB_G0269204	dhkE	40.2936	87.0776	1	42.7904	100	1	1	1	1	1	1	1	1	-1.10209	-1.06747	-1.12996	-1.21901	-1.41903	-1.45015	-1.01395	-1.04088	-1.08478	-1.17448	-1.43459	-1.02741	0	0	0	0
DDB0232428	2708584	DDB0232428_2708584	NA	NA	85.2032	61.6566	86.9966	77.9521	100	1	179.006	1	1	1	26.0413	1	1	-1.40592	1.29234	-1.44288	-1.54113	-1.72537	-0.0614396	-1.3355	-1.35311	-0.0567888	-1.49201	-0.893403	-1.3443	0	0	0	0
DDB0232428	2708692	DDB0232428_2708692	DDB_G0269398	DDB_G0269398	26.7342	1	19.0135	15.5826	100	1	1	1	1	51.5931	82.393	1	1	-0.59038	-0.54786	-0.602929	-0.676487	1.11098	1.38045	-0.472398	-0.515009	-0.56912	-0.639708	1.24571	-0.493704	0	0	0	0
DDB0232428	2712912	DDB0232428_2712912	DDB_G0269402	DDB_G0269402	12.5337	1	1	4.84455	100	1	1	1	1	1	1	1	1	0.00143531	0.0530944	0.00660392	-0.0490357	-0.30639	-0.312796	0.153931	0.0931792	0.0272648	-0.0212159	-0.309593	0.123555	0	0	0	0
DDB0232428	2712925	DDB0232428_2712925	DDB_G0269402	DDB_G0269402	161.046	102.158	129.859	131.021	1000	1	1	111.922	129.571	61.9713	192.772	1	1	-0.757257	-0.677818	1.00704	0.983988	0.280858	0.769703	-0.351981	-0.480802	-0.717537	0.995512	0.52528	-0.416392	0	0	0	0
DDB0232428	2714762	DDB0232428_2714762	DDB_G0269404	DDB_G0269404	1	66.2669	33.8098	33.6922	100	1	1	1	1	29.8822	35.0538	1	1	-0.980998	-0.944511	-1.00524	-1.09063	0.438202	0.531669	-0.885797	-0.916434	-0.962755	-1.04793	0.484935	-0.901116	0	0	0	0
DDB0232428	2731332	DDB0232428_2731332	DDB_G0269422	DDB_G0269422	1	33.0473	1	11.6824	100	1	1	59.7552	58.7817	1	1	1	1	-0.444457	-0.399683	1.68136	1.66613	-0.755965	-0.772356	-0.317965	-0.365049	-0.42207	1.67375	-0.76416	-0.341507	0	0	0	0
DDB0232428	2734676	DDB0232428_2734676	DDB_G0269424	gxcB	38.8511	1	30.247	23.3661	100	1	1	1	1	1	71.9101	1	1	-0.795605	-0.756255	-0.814298	-0.894069	-1.11001	1.09788	-0.689592	-0.725912	-0.77593	-0.854184	-0.00606522	-0.707752	0	0	0	0
DDB0232428	2742329	DDB0232428_2742329	NA	NA	315.136	403.375	375.798	364.77	1000	2959.71	403.232	1	59.6777	81.1771	284.794	1	1095.89	1.70011	1.04915	-1.27216	0.17996	-0.056256	0.46371	-0.75794	1.80457	1.37463	-0.546102	0.203727	0.523314	0	0	0	0
DDB0232428	2750106	DDB0232428_2750106	DDB_G0347686	DDB_G0347686	1	46.7057	1	16.2352	100	1	1	1	1	1	1	1	1	-0.611165	-0.568966	-0.624337	-0.698523	-0.92405	-0.944174	-0.494395	-0.536369	-0.590066	-0.66143	-0.934112	-0.515382	0	0	0	0
DDB0232428	2755236	DDB0232428_2755236	DDB_G0269430	DDB_G0269430	97.256	136.541	1	78.2656	100	1	1	1	46.9536	1	17.9775	1	1	-1.40795	-1.37806	-1.44498	0.523963	-1.72742	-0.257002	-1.33765	-1.3552	-1.393	-0.460507	-0.992209	-1.34642	0	0	0	0
DDB0232428	2756662	DDB0232428_2756662	DDB_G0269432	DDB_G0269432	113.572	39.5964	1	51.3895	100	1	1	1	1	33.9977	145.385	1	1	-1.19485	-1.16167	-1.2255	-1.31736	0.288483	1.05393	-1.11212	-1.1362	-1.17826	-1.27143	0.671209	-1.12416	0	0	0	0
DDB0232428	2767188	DDB0232428_2767188	DDB_G0270520	DDB_G0270520	920.663	903.263	933.877	919.268	1000	1050.67	1	214.149	1766.14	1	119.012	431.316	1.37354	1.00899	-1.35402	0.491251	1.28077	-2.43542	-0.404	1.28097	-1.10453	-0.172517	0.886009	-1.41971	0.0882155	-1	0	0	0
DDB0232428	2774228	DDB0232428_2774228	DDB_G0270868	DDB_G0270868	32.8247	25.5933	1	19.806	100	1	1	1	1	1	1	1	1	-0.711871	-0.671227	-0.728057	-0.805293	-1.02559	-1.04797	-0.600974	-0.639861	-0.691549	-0.766675	-1.03678	-0.620418	0	0	0	0
DDB0232428	2782158	DDB0232428_2782158	DDB_G0269440	DDB_G0269440	31.831	30.6775	1	21.1695	100	1	1	1	1	1	1	1	1	-0.745596	-0.705473	-0.762792	-0.841049	-1.05959	-1.08273	-0.636666	-0.674519	-0.725535	-0.80192	-1.07116	-0.655593	0	0	0	0
DDB0232428	2785210	DDB0232428_2785210	DDB_G0269442	DDB_G0269442	118.605	37.5713	33.3372	63.1711	100	1	1	1	1	1	1	824.766	566.093	-1.29941	-1.26784	-1.33319	-1.42821	-1.61798	-1.65352	2.37721	2.05615	-1.28363	-1.3807	-1.63575	2.21668	0	0	0	1
DDB0232428	2787105	DDB0232428_2787105	DDB_G0269442	DDB_G0269442	43.6915	1	2.58118	15.7576	100	1	1	1	1	1	1	1	195.827	-0.596037	-0.553605	-0.608756	-0.682485	-0.908798	-0.928583	-0.478386	2.22638	-0.574821	-0.645621	-0.91869	0.873998	0	0	0	0
DDB0232428	2791841	DDB0232428_2791841	DDB_G0269448	DDB_G0269448	146.429	78.9774	121.643	115.683	1000	1	1	55.645	28.8532	123.167	53.7428	1	1	-0.713355	-0.634604	0.779061	0.368401	0.643649	0.213012	-0.302618	-0.433184	-0.673979	0.573731	0.428331	-0.367901	0	0	0	0
DDB0232428	2792468	DDB0232428_2792468	DDB_G0269448	DDB_G0269448	5.54558	12.5381	46.8247	21.6362	100	1	1	1	1	18.9075	1	1	1	-0.756641	-0.716689	-0.774168	-0.852759	0.430641	-1.09411	-0.648355	-0.68587	-0.736665	-0.813464	-0.331734	-0.667113	0	0	0	0
DDB0232428	2794080	DDB0232428_2794080	DDB_G0269448	DDB_G0269448	1	24.6885	1	8.89617	100	1	1	155.975	1	1	22.8158	1	1	-0.306436	-0.259532	2.32408	-0.375445	-0.616805	1.00271	-0.171895	-0.22321	-0.282984	0.974318	0.192951	-0.197552	0	0	0	0
DDB0232428	2799779	DDB0232428_2799779	DDB_G0269452	DDB_G0269452	60.7449	62.2598	3.56275	42.1892	100	1	1	1	1	19.325	1	1	1	-1.09492	-1.06019	-1.12258	-1.21141	0.100721	-1.44276	-1.00637	-1.03351	-1.07756	-1.16699	-0.671019	-1.01994	0	0	0	0
DDB0232428	2800215	DDB0232428_2800215	DDB_G0269452	DDB_G0269452	264.297	54.4181	117.389	145.368	1000	100.748	1	1	94.4449	1	1	7.71627	1	0.832591	-0.713884	-0.906966	0.796242	-1.61077	-1.82129	0.416958	-0.520544	0.0593534	-0.0553623	-1.71603	-0.051793	-1	0	0	0
DDB0232428	2800221	DDB0232428_2800221	DDB_G0269452	DDB_G0269452	27.9843	65.9222	63.5842	52.4969	100	1	1	102.332	1	32.0891	109.525	1	1	-1.20565	-1.17263	1.17805	-1.32881	0.248084	0.894931	-1.12355	-1.1473	-1.18914	-0.0753777	0.571507	-1.13543	0	0	0	0
DDB0232428	2801988	DDB0232428_2801988	DDB_G0269452	DDB_G0269452	26.3175	21.7586	1	16.3587	100	1	1	1	1	1	1	1	1	-0.615003	-0.572864	-0.62829	-0.702593	-0.92792	-0.94813	-0.498457	-0.540314	-0.593933	-0.665441	-0.938025	-0.519385	0	0	0	0
DDB0232428	2817696	DDB0232428_2817696	NA	NA	241.313	62.3029	183.046	162.22	1000	1	1	1	88.1725	41.2148	1	678.316	1	-0.832575	-0.751955	-0.950508	0.716513	0.00297767	-1.87425	2.14822	-0.562496	-0.792265	-0.116997	-0.935638	0.792863	0	0	0	0
DDB0232428	2831276	DDB0232428_2831276	DDB_G0269462	DDB_G0269462	1	1	33.8462	11.9487	100	1	1	1	1	1	1	1	1	-0.455874	-0.411277	-0.464396	-0.533881	-0.767476	-0.784123	-0.330047	-0.376782	-0.433575	-0.499139	-0.7758	-0.353415	0	0	0	0
DDB0232428	2834795	DDB0232428_2834795	DDB_G0269466	DDB_G0269466	1	32.6164	1	11.5388	100	1	1	1	1	1	1	1	1	-0.43819	-0.39332	-0.446183	-0.515133	-0.749647	-0.765898	-0.311333	-0.358609	-0.415755	-0.480658	-0.757772	-0.334971	0	0	0	0
DDB0232428	2838349	DDB0232428_2838349	NA	NA	57.892	1	105.138	54.6765	100	1	1	1	21.8639	1	41.8369	1	1	-1.22626	-1.19356	-1.25785	0.306102	-1.54422	0.371245	-1.14536	-1.16848	-1.20991	-0.475872	-0.58649	-1.15692	0	0	0	0
DDB0232428	2841768	DDB0232428_2841768	DDB_G0269474	fcsB	1	1	37.1544	13.0515	100	1	1	1	1	1	1	1	1	-0.500592	-0.456685	-0.510453	-0.581292	-0.812564	-0.830211	-0.377373	-0.422737	-0.478638	-0.545872	-0.821388	-0.400055	0	0	0	0
DDB0232428	2842226	DDB0232428_2842226	DDB_G0269474	fcsB	54.1736	51.1005	45.9522	50.4088	100	246.343	174.311	75.2472	1	46.3443	159.805	1	1	1.60441	1.50291	1.03883	-1.30701	0.456556	1.11337	-1.10179	-1.12617	1.55366	-0.134091	0.784962	-1.11398	0	0	1	0
DDB0232428	2845138	DDB0232428_2845138	DDB_G0269476	act31	33.7543	48.2568	1	27.6704	100	1	1	1	1	1	1	1	1	-0.881253	-0.843226	-0.902511	-0.984875	-1.19637	-1.22254	-0.780235	-0.81393	-0.86224	-0.943693	-1.20946	-0.797082	0	0	0	0
DDB0232428	2849968	DDB0232428_2849968	DDB_G0307754	DDB_G0307754_RTE	33.8184	59.1576	21.2311	38.0691	100	1	1	1	1	12.7641	1	1	1	-1.04287	-1.00734	-1.06896	-1.15622	-0.0586342	-1.38911	-0.951274	-0.980015	-1.0251	-1.11259	-0.723872	-0.965644	0	0	0	0
DDB0232428	2849973	DDB0232428_2849973	NA	NA	8.36645	1	1.34512	3.57053	100	1.24381	1	1	1	24.3352	1	1	1	0.266529	0.210055	0.165805	0.114845	1.47972	-0.153485	0.317519	0.252029	0.238292	0.140325	0.663119	0.284774	0	0	0	0
DDB0232428	2850285	DDB0232428_2850285	DDB_G0270872	DDB_G0270872_ps	65.5853	75.5305	1.85409	47.6566	100	1	2.50357	1	1	1	19.1634	1	1	-1.15665	-0.650815	-1.18615	-1.27686	-1.47404	0.0353507	-1.07169	-1.09695	-0.903733	-1.2315	-0.719345	-1.08432	0	0	0	0
DDB0232428	2850474	DDB0232428_2850474	DDB_G0270872	DDB_G0270872_ps	166.399	176.827	35.3003	126.175	1000	1	1	1	1	74.0793	18.0249	1	1.17732	-0.743969	-0.664738	-0.85076	-1.17293	0.377504	-0.356465	-0.33704	-0.403957	-0.704353	-1.01184	0.0105198	-0.370499	0	-1	0	0
DDB0232428	2850483	DDB0232428_2850483	DDB_G0270872	DDB_G0270872_ps	29.1063	47.1365	39.4811	38.5746	100	1	1	1	1	1	1	1	1	-1.04955	-1.01412	-1.07585	-1.16331	-1.36606	-1.396	-0.958347	-0.986883	-1.03184	-1.11958	-1.38103	-0.972615	0	0	0	0
DDB0232428	2853831	DDB0232428_2853831	DDB_G0269482	DDB_G0269482	30.3564	109.31	95.9398	78.5355	100	1	1	1	1	34.5345	1	1	1	-1.40969	-1.37983	-1.44677	-1.54513	0.0798686	-1.76718	-1.33949	-1.35699	-1.39476	-1.49595	-0.843656	-1.34824	0	0	0	0
DDB0232428	2860692	DDB0232428_2860692	DDB_G0269486	DDB_G0269486	40.2616	21.6294	10.6519	24.1809	100	17.206	52.4186	1	1	1	11.906	18.0577	1	0.628331	1.2627	-0.832184	-0.91248	-1.12752	0.141071	0.843287	-0.743758	0.945514	-0.872332	-0.493226	0.0497646	0	0	0	0
DDB0232428	2861962	DDB0232428_2861962	DDB_G0269486	DDB_G0269486	137.774	160.54	84.2337	127.516	1000	407.623	1	87.2615	1	1	1	1	1	1.37165	-0.668406	0.918999	-1.17765	-1.55218	-1.75801	-0.34123	-0.470431	0.351623	-0.129326	-1.6551	-0.405831	-1	0	0	0
DDB0232428	2862543	DDB0232428_2862543	DDB_G0269486	DDB_G0269486	73.8235	39.381	2.3994	38.5346	100	1	1	260.414	7.70613	121.139	1	1	1	-1.04902	-1.01359	1.82669	-0.0660534	1.08449	-1.39546	-0.957791	-0.986343	-1.03131	0.880318	-0.155481	-0.972067	0	0	0	0
DDB0232428	2862713	DDB0232428_2862713	DDB_G0269486	DDB_G0269486	1	25.1194	1	9.03979	100	155.891	1	1	51.9716	1	1	48.6045	1.56976	2.24316	-0.26777	-0.31884	1.73773	-0.624984	-0.638466	1.9016	0.00319149	0.987696	0.709447	-0.631725	0.952395	0	0	0	0
DDB0232428	2863241	DDB0232428_2863241	DDB_G0269486	DDB_G0269486	1.12194	1	1	1.04065	100	1	1	1	1	1	1	1.11369	1	0.780535	0.844226	0.809028	0.776977	0.479144	0.490184	1.03619	0.893833	0.81238	0.793003	0.484664	0.965013	0	0	0	0
DDB0232428	2874280	DDB0232428_2874280	DDB_G0270540	DDB_G0270540	38.7229	88.7149	1	42.8126	100	251.664	1	149.651	1	1	1	1	1	1.69797	-1.06774	1.48275	-1.21929	-1.4193	-1.45042	-1.01423	-1.04115	0.315116	0.131729	-1.43486	-1.02769	0	0	0	0
DDB0232428	2875447	DDB0232428_2875447	DDB_G0269494	DDB_G0269494	27.76	34.1244	1	20.9615	100	1	1	1	1	1	1	1	1	-0.740593	-0.700393	-0.75764	-0.835745	-1.05455	-1.07757	-0.631371	-0.669378	-0.720493	-0.796692	-1.06606	-0.650375	0	0	0	0
DDB0232428	2876542	DDB0232428_2876542	DDB_G0269494	DDB_G0269494	30.8693	47.2658	19.1589	32.4313	100	1	273.933	1	1	1	13.0918	1	1	-0.961677	1.96229	-0.985342	-1.07014	-1.27746	0.0373777	-0.865349	-0.896578	0.500308	-1.02774	-0.62004	-0.880963	0	0	0	0
DDB0232428	2877923	DDB0232428_2877923	NA	NA	17.1176	1	1	6.37252	100	1	1017.6	1	1	1	21.1556	1	1	-0.137434	3.4743	-0.136423	-0.196267	-0.446407	1.13745	0.00696306	-0.0495323	1.66843	-0.166345	0.345519	-0.0212846	0	0	0	0
DDB0232428	2878320	DDB0232428_2878320	NA	NA	398.256	221.292	544.992	388.18	1000	1	304.915	82.6244	2.8674	2313.28	841.907	1	5.29792	-1.14024	0.930558	0.455423	-1.20439	1.41373	0.957094	-0.782602	-0.258514	-0.10484	-0.374481	1.18541	-0.520558	0	0	0	0
DDB0232428	2882282	DDB0232428_2882282	DDB_G0269496	gacZ	43.2427	101.296	143.055	95.8648	100	1	1	1	82.9753	124.181	1	1	1	-1.5107	-1.48239	-1.5508	0.720825	0.631676	-1.87128	-1.44639	-1.46079	-1.49654	-0.414987	-0.619801	-1.45359	0	0	0	0
DDB0232428	2882851	DDB0232428_2882851	NA	NA	42.6978	51.2728	166.213	86.728	100	1	1	54.3804	37.6346	173.269	125.226	1	1	-1.45996	-1.43087	0.586286	0.350005	0.852965	0.702772	-1.39269	-1.40864	-1.44541	0.468145	0.777868	-1.40067	0	0	0	0
DDB0232428	2898443	DDB0232428_2898443	DDB_G0269214	abcG1	17.7907	1	1.1997	6.66348	100	1	1	1	1	1	1	1	1	-0.16005	-0.110885	-0.159716	-0.220245	-0.46921	-0.479232	-0.0169719	-0.072774	-0.135468	-0.189981	-0.474221	-0.044873	0	0	0	0
DDB0232428	2901081	DDB0232428_2901081	DDB_G0269506	DDB_G0269506	1	1	1	1	100	1	1	1	1	1	1	1	1	0.800717	0.86472	0.829815	0.798374	0.499493	0.510985	0.999827	0.914574	0.832718	0.814095	0.505239	0.9572	0	0	0	0
DDB0232428	2908393	DDB0232428_2908393	DDB_G0269232	DDB_G0269232	155.789	17.3638	45.3706	72.8412	100	1	342.677	1	1	19.504	90.6465	1	379.881	-1.37156	1.66125	-1.4075	-1.50471	-0.173499	0.625159	-1.29914	1.77435	0.144842	-1.45611	0.22583	0.237603	0	0	0	0
DDB0232428	2912946	DDB0232428_2912946	NA	NA	14.457	1	27.6659	14.3743	100	1	1	1	1	1	1	1	1	-0.549495	-0.506344	-0.56082	-0.63314	-0.861871	-0.880614	-0.429129	-0.472993	-0.527919	-0.59698	-0.871242	-0.451061	0	0	0	0
DDB0232428	2912998	DDB0232428_2912998	NA	NA	439.063	661.85	195.951	432.288	1000	86.3064	819.66	234.489	1	226.473	500.856	1	559.422	0.393743	1.23642	0.826766	-1.72323	0.326563	0.654325	-0.825272	1.48244	0.815083	-0.448234	0.490444	0.328585	0	0	0	0
DDB0232428	2913188	DDB0232428_2913188	NA	NA	1	71.0064	47.0065	39.671	100	1	1	1	1	1	1	1	1	-1.06375	-1.02854	-1.09047	-1.17836	-1.38037	-1.41063	-0.973371	-1.00147	-1.04614	-1.13441	-1.3955	-0.987421	0	0	0	0
DDB0232428	2922934	DDB0232428_2922934	DDB_G0269126	DDB_G0269126	96.8714	12.1073	1	36.6595	100	1	1	1	1	44.7339	49.3314	731.216	1	-1.02376	-0.987928	-1.04928	-1.13596	0.601161	0.665987	2.60441	-0.960374	-1.00584	-1.09262	0.633574	0.822016	0	0	0	0
DDB0232428	2932340	DDB0232428_2932340	DDB_G0270878	DDB_G0270878	21.1245	2.06815	1	8.06421	100	1	1	1	1	31.5523	146.287	1	1	-0.2567	-0.209027	-0.259259	-0.322714	1.19626	2.02407	-0.119258	-0.172097	-0.232863	-0.290987	1.61016	-0.145678	0	0	0	0
DDB0232428	2933963	DDB0232428_2933963	DDB_G0270880	gflC	75.4263	1	1	25.8088	100	1	1	1	1	1	1	1	1	-0.845973	-0.8074	-0.866174	-0.94747	-1.1608	-1.18618	-0.742897	-0.777673	-0.826686	-0.906822	-1.17349	-0.760285	0	0	0	0
DDB0232428	2939743	DDB0232428_2939743	NA	NA	140.755	6.11827	60.8213	69.2316	100	1	1	1	1	1	1	1	1	-1.34582	-1.31497	-1.38099	-1.47741	-1.66477	-1.70135	-1.27189	-1.29135	-1.33039	-1.4292	-1.68306	-1.28162	0	0	0	0
DDB0232428	2941335	DDB0232428_2941335	DDB_G0270882	nosip	23.753	72.2559	1.96315	32.6574	100	1	1	1	30.2869	35.131	21.203	1	1	-0.965195	-0.928464	-0.988966	0.757904	0.536784	0.285481	-0.869072	-0.900194	-0.946829	-0.115531	0.411133	-0.884633	0	0	0	0
DDB0232428	2941717	DDB0232428_2941717	DDB_G0270884	abnA	28.946	1	59.7306	29.8922	100	1	1	1	1	1	1	1	1	-0.920378	-0.882955	-0.942807	-1.02636	-1.23582	-1.26287	-0.821642	-0.854137	-0.901667	-0.984582	-1.24934	-0.837889	0	0	0	0
DDB0232428	2943427	DDB0232428_2943427	DDB_G0269520	abnC	28.6255	1	1	10.2085	100	1	1	1	60.2154	10.9151	1	1	1	-0.376138	-0.33031	-0.382274	1.75151	0.533674	-0.701944	-0.245662	-0.29484	-0.353224	0.684617	-0.0841346	-0.270251	0	0	0	0
DDB0232428	2946620	DDB0232428_2946620	DDB_G0269526	argD	59.3986	1	1	20.4662	100	1	1	1	1	1	12.9969	1	1	-0.728481	-0.688094	-0.745165	-0.822903	-1.04234	0.273925	-0.618553	-0.656931	-0.708287	-0.784034	-0.384205	-0.637742	0	0	0	0
DDB0232428	2951241	DDB0232428_2951241	DDB_G0270552	DDB_G0270552	25.5481	1	1	9.18271	100	1	1	1	1	1	1	1	1	-0.322495	-0.275839	-0.327024	-0.392471	-0.632996	-0.646656	-0.18889	-0.239713	-0.299167	-0.359748	-0.639826	-0.214302	0	0	0	0
DDB0232428	2952153	DDB0232428_2952153	DDB_G0270552	DDB_G0270552	38.3062	10.5993	34.6096	27.8383	100	1	1	1	1	1	1	1250.27	1.17732	-0.884319	-0.846339	-0.905669	-0.988126	-1.19946	-1.2257	3.03955	-0.732103	-0.865329	-0.946897	-1.21258	1.15372	0	0	0	0
DDB0232428	2954005	DDB0232428_2954005	DDB_G0269530	DDB_G0269530	402.263	399.713	747.56	516.512	1000	1	281.183	136.583	144.624	170.168	49.6635	1	1	-1.24096	0.803296	0.541562	0.420094	0.119162	-0.547652	-0.895848	-1.00544	-0.218829	0.480828	-0.214245	-0.950645	0	0	0	0
DDB0232428	2962315	DDB0232428_2962315	NA	NA	101.968	125.985	49.4423	92.465	100	84.4407	1	20.3399	53.9429	123.943	1	142.711	390.084	0.754731	-1.46382	0.0397914	0.508948	0.649136	-1.85243	1.23249	1.66396	-0.354542	0.27437	-0.601645	1.44823	0	0	0	0
DDB0232428	2969275	DDB0232428_2969275	DDB_G0269546	DDB_G0269546	40.5821	1	1	14.194	100	1	1	1	1	1	1	1	1	-0.543103	-0.499853	-0.554237	-0.626363	-0.855426	-0.874026	-0.422364	-0.466424	-0.521478	-0.5903	-0.864726	-0.444394	0	0	0	0
DDB0232428	2970606	DDB0232428_2970606	DDB_G0269546	DDB_G0269546	40.0051	35.891	41.1534	39.0165	100	1	1	1	1	1	63.3719	1	1	-1.05532	-1.01998	-1.08179	-1.16942	-1.37187	0.764218	-0.964453	-0.992812	-1.03765	-1.12561	-0.303828	-0.978632	0	0	0	0
DDB0232428	2972893	DDB0232428_2972893	DDB_G0269546	DDB_G0269546	21.7977	1	19.377	14.0582	100	1	1	247.241	1	1	1	1	1	-0.538232	-0.494907	2.32569	-0.621199	-0.850515	-0.869006	-0.417209	-0.461419	-0.51657	0.852246	-0.859761	-0.439314	0	0	0	0
DDB0232428	2973630	DDB0232428_2973630	DDB_G0269546	DDB_G0269546	1	97.4614	1	33.1538	100	1	1	85.3645	1	1	1	1	1	-0.972838	-0.936224	1.32325	-1.08197	-1.28871	-1.31693	-0.877161	-0.908048	-0.954531	0.120639	-1.30282	-0.892604	0	0	0	0
DDB0232428	2974831	DDB0232428_2974831	DDB_G0269548	limG	561.674	311.687	332.354	401.905	1000	36.4159	1	278.436	141.04	172.971	33.4885	802.492	238.603	0.115168	-1.06685	0.923883	0.520995	0.238646	-0.616798	1.85516	1.18442	-0.475843	0.722439	-0.189076	1.51979	0	0	0	1
DDB0232428	2977467	DDB0232428_2977467	NA	NA	35.6776	47.3089	18.8317	33.9394	100	1	1	1	1	1	116.119	1	1	-0.984701	-0.948271	-1.00906	-1.09455	-1.30067	1.15317	-0.889715	-0.920239	-0.966486	-1.0518	-0.0737484	-0.904977	0	0	0	0
DDB0232428	2977831	DDB0232428_2977831	NA	NA	225.061	311.127	341.479	292.556	1000	1	1	1	70.072	1	143.773	1	1	-1.04051	-0.956632	-1.18459	0.350303	-1.92349	0.240162	-0.670472	-0.788033	-0.998572	-0.417144	-0.841662	-0.729253	0	0	0	0
DDB0232428	2981196	DDB0232428_2981196	DDB_G0269104	calB	237.402	88.3702	114.699	146.824	1000	196.314	1	1	1	1	334.979	1	514.88	1.0643	-0.717342	-0.910922	-1.24066	-1.61522	0.981546	-0.39713	1.86371	0.173481	-1.07579	-0.316839	0.733292	0	-1	0	0
DDB0232428	2981391	DDB0232428_2981391	DDB_G0269104	calB	21.7015	1	1	7.9005	100	1	1	1	1	1	1	1	1	-0.24631	-0.198477	-0.248558	-0.311699	-0.556182	-0.568135	-0.108262	-0.16142	-0.222393	-0.280128	-0.562158	-0.134841	0	0	0	0
DDB0232428	2989074	DDB0232428_2989074	DDB_G0269556	DDB_G0269556	1	1	23.3397	8.44656	100	1	1	1	1	1	1	1	1	-0.280165	-0.232855	-0.283427	-0.347592	-0.590316	-0.603028	-0.144091	-0.196212	-0.25651	-0.315509	-0.596672	-0.170152	0	0	0	0
DDB0232428	2989500	DDB0232428_2989500	DDB_G0269556	DDB_G0269556	1	18.3117	1	6.77057	100	1	1	1	1	1	1.47046	1	1	-0.168127	-0.119086	-0.168035	-0.228808	-0.477353	-0.286252	-0.0255196	-0.0810741	-0.143607	-0.198421	-0.381803	-0.0532969	0	0	0	0
DDB0232428	2990428	DDB0232428_2990428	DDB_G0269242	fcsA	37.4727	1	29.4472	22.64	100	1	1	1	1	36.6818	55.6876	1	1	-0.779615	-0.740017	-0.797829	-0.877116	0.74596	0.980887	-0.672669	-0.709479	-0.759816	-0.837473	0.863423	-0.691074	0	0	0	0
DDB0232428	2990872	DDB0232428_2990872	DDB_G0269242	fcsA	12.5978	1	1	4.86592	100	1	1	1	1	1	1	1	1	-0.000794325	0.0508303	0.00430754	-0.0513996	-0.308638	-0.315094	0.151572	0.0908879	0.025018	-0.023546	-0.311866	0.12123	0	0	0	0
DDB0232428	3001671	DDB0232428_3001671	NA	NA	173.452	80.3561	118.007	123.938	1000	1	220.94	1	137.994	24.5142	244.618	1	1	-0.737661	1.21501	-0.843659	1.03697	-0.108973	0.911561	-0.329947	-0.459548	0.238676	0.0966549	0.401294	-0.394747	0	0	0	0
DDB0232428	3008388	DDB0232428_3008388	NA	NA	94.1787	1	95.14	63.4396	100	1	1	1	49.4626	212.754	120.293	1	1	-1.30156	-1.27002	-1.3354	0.664715	1.11752	0.84504	-1.22506	-1.24587	-1.28579	-0.335344	0.981281	-1.23546	0	0	0	0
DDB0232428	3013890	DDB0232428_3013890	DDB_G0269564	DDB_G0269564	161.271	202.592	186.536	183.466	1000	1	1	1	39.9644	15.627	1	1	1	-0.875973	-0.794673	-0.999362	0.307888	-0.485679	-1.93369	-0.485465	-0.609567	-0.835323	-0.345737	-1.20968	-0.547516	-1	0	0	0
DDB0232428	3015857	DDB0232428_3015857	NA	NA	7.56507	97.246	1	35.2704	100	1	1	1	1	1	1	1	1	-1.00419	-0.968057	-1.02912	-1.11521	-1.32032	-1.34924	-0.910337	-0.940264	-0.986122	-1.07217	-1.33478	-0.925301	0	0	0	0
DDB0232428	3027944	DDB0232428_3027944	NA	NA	132.293	32.3148	162.251	108.953	1000	148.497	1	169.043	103.585	32.5663	214.876	1	1	1.07106	-0.613799	1.24393	0.966384	0.0756463	0.911193	-0.278853	-0.410259	0.228631	1.10516	0.493419	-0.344556	0	0	0	0
DDB0232428	3028050	DDB0232428_3028050	NA	NA	11.8605	1	1	4.62016	100	1	1	1	1	1	1	1	1	0.0254588	0.0774888	0.0313466	-0.0235656	-0.282168	-0.288036	0.179356	0.117867	0.0514738	0.00389049	-0.285102	0.148612	0	0	0	0
DDB0232428	3028998	DDB0232428_3028998	NA	NA	219.676	48.4722	210.311	159.486	1000	1	1	108.445	67.5631	1	199.792	1	1	-0.826582	-0.746055	0.916464	0.605133	-1.65221	0.692036	-0.429929	-0.555995	-0.786319	0.760798	-0.480089	-0.492962	0	0	0	0
DDB0232428	3029108	DDB0232428_3029108	DDB_G0269212	abcG11	1	35.8048	63.0753	33.2934	100	1	1	1	31.5414	1	1	1	1	-0.974965	-0.938385	-0.999029	0.769342	-1.29086	-1.31913	-0.879412	-0.910234	-0.956675	-0.114843	-1.30499	-0.894823	0	0	0	0
DDB0232428	3033015	DDB0232428_3033015	DDB_G0269212	abcG11	119.663	41.2768	92.8861	84.6085	100	286.698	1	79.9897	1	1	1	1	1	1.41892	-1.41814	0.800527	-1.58514	-1.76722	-1.80607	-1.37942	-1.39576	0.000391007	-0.392306	-1.78664	-1.38759	0	0	0	0
DDB0232428	3033225	DDB0232428_3033225	DDB_G0269212	abcG11	37.8895	137.446	65.0384	80.1245	100	1	1	266.738	1	1	1	1	1	-1.41984	-1.39013	1.45729	-1.55589	-1.7394	-1.77764	-1.35023	-1.36742	-1.40499	-0.0493018	-1.75852	-1.35882	0	0	0	0
DDB0232428	3033409	DDB0232428_3033409	DDB_G0269212	abcG11	66.9637	1	123.606	63.8565	100	1	1	1	1	1	1	1	1	-1.30488	-1.27339	-1.33882	-1.43401	-1.62349	-1.65915	-1.22857	-1.24928	-1.28914	-1.38641	-1.64132	-1.23892	0	0	0	0
DDB0232428	3034020	DDB0232428_3034020	DDB_G0269212	abcG11	528.689	411.217	210.711	383.539	1000	1	177.389	180.53	1	549.809	118.68	1	1	-1.136	0.746719	0.770454	-1.66976	0.776644	0.0167756	-0.777833	-0.891599	-0.194639	-0.449655	0.39671	-0.834716	0	0	0	0
DDB0232428	3038677	DDB0232428_3038677	DDB_G0269572	DDB_G0269572	12.2131	1	1	4.7377	100	1	1	107.918	1	1	1	1	1	0.0127331	0.0645666	2.46064	-0.0370576	-0.294999	-0.301152	0.165888	0.10479	0.0386498	1.21179	-0.298076	0.135339	0	0	0	0
DDB0232428	3040268	DDB0232428_3040268	NA	NA	17.5984	24.5592	1	14.3859	100	88.794	1	1	1	1	27.5592	1	1	1.7227	-0.506759	-0.561241	-0.633573	-0.862283	0.85039	-0.429561	-0.473413	0.607969	-0.597407	-0.00594635	-0.451487	0	0	0	0
DDB0232428	3047375	DDB0232428_3047375	DDB_G0270560	mybP	1	1	1	1	100	1	1	1	1	1	1	1	1	0.800717	0.86472	0.829815	0.798374	0.499493	0.510985	0.999827	0.914574	0.832718	0.814095	0.505239	0.9572	0	0	0	0
DDB0232428	3049534	DDB0232428_3049534	DDB_G0270562	acy1	1	51.6606	1	17.8869	100	1	248.323	1	1	1	1	1	1	-0.660243	2.21789	-0.674884	-0.750556	-0.973533	-0.994756	-0.546335	-0.586805	0.778826	-0.71272	-0.984145	-0.56657	0	0	0	0
DDB0232428	3056743	DDB0232428_3056743	DDB_G0269128	DDB_G0269128	75.3622	91.1277	122.988	96.4925	100	1	1	134.792	194.625	161.161	211.651	1	1	-1.514	-1.48575	1.00421	1.17518	0.761475	0.921072	-1.44989	-1.46418	-1.49987	1.0897	0.841274	-1.45703	0	0	0	0
DDB0232428	3056794	DDB0232428_3056794	DDB_G0269128	DDB_G0269128	1.5066	1	1	1.16887	100	1	1	1	1	1	1	1	1	0.721675	0.784457	0.748407	0.714573	0.419798	0.429521	0.916175	0.833345	0.753066	0.73149	0.42466	0.87476	0	0	0	0
DDB0232428	3078178	DDB0232428_3078178	DDB_G0269588	DDB_G0269588	1	85.1387	1.5996	29.2461	100	1	1	57.542	1	31.9698	153.165	1	1	-0.909309	-0.871715	1.1829	-1.01462	0.544972	1.37544	-0.809927	-0.842762	-0.890512	0.084142	0.960208	-0.826344	0	0	0	0
DDB0232428	3080304	DDB0232428_3080304	DDB_G0269590	DDB_G0269590	43.7876	1	60.4214	35.0697	100	1	1	161.982	44.2655	1	1	1	1	-1.0013	-0.965122	1.62814	0.92344	-1.3174	-1.34626	-0.907278	-0.937294	-0.983209	1.27579	-1.33183	-0.922286	0	0	0	0
DDB0232428	3084211	DDB0232428_3084211	DDB_G0269592	DDB_G0269592	67.2201	43.388	1	37.2027	100	662.949	1	1	1	86.0083	1	1	1	2.25978	-0.995494	-1.05695	-1.14386	0.92753	-1.37709	-0.938933	-0.968031	0.632142	-1.1004	-0.22478	-0.953482	0	0	0	0
DDB0232428	3084995	DDB0232428_3084995	DDB_G0269592	DDB_G0269592	1	36.1926	23.885	20.3592	100	1	1	80.7274	60.5738	271.087	86.6146	1	1	-0.725825	-0.685397	1.54852	1.38395	1.82177	1.26694	-0.615742	-0.654201	-0.705611	1.46624	1.54435	-0.634972	0	0	0	0
DDB0232428	3085568	DDB0232428_3085568	NA	NA	1	1	1	1	100	1	1	1	1	1	1	1	1	0.800717	0.86472	0.829815	0.798374	0.499493	0.510985	0.999827	0.914574	0.832718	0.814095	0.505239	0.9572	0	0	0	0
DDB0232428	3087034	DDB0232428_3087034	DDB_G0269594	DDB_G0269594	8.39851	45.4131	58.8945	37.5687	100	1	1	89.3693	1	1	1	1	1	-1.03616	-1.00053	1.28195	-1.14911	-1.35256	-1.3822	-0.944181	-0.973127	-1.01835	0.0664167	-1.36738	-0.958654	0	0	0	0
DDB0232428	3090763	DDB0232428_3090763	DDB_G0269596	DDB_G0269596	1	1	73.2909	25.097	100	1	1	1	1	616.969	171.711	1	1	-0.831805	-0.793014	-0.851583	-0.93245	2.13494	1.515	-0.727903	-0.763114	-0.81241	-0.892016	1.82497	-0.745509	1	0	0	0
DDB0232428	3095171	DDB0232428_3095171	NA	NA	27.6317	108.405	25.5573	53.8648	100	1	1	1	1	23.5598	34.2	1	6.0828	-1.21868	-1.18587	-1.25004	-1.34262	0.0771395	0.273825	-1.13734	-0.22081	-1.20227	-1.29633	0.175482	-0.679077	0	0	0	0
DDB0232428	3096574	DDB0232428_3096574	DDB_G0270890	DDB_G0270890	103.891	105.605	89.8323	99.7762	100	1	1	1	131.004	1	60.8105	1	1	-1.53095	-1.50296	-1.57166	0.944617	-1.85144	0.252464	-1.46783	-1.4816	-1.51696	-0.313523	-0.799486	-1.47472	0	0	0	0
DDB0232428	3099320	DDB0232428_3099320	DDB_G0270572	pks2	72.8619	84.4493	4.21714	53.8428	100	1	1	1	1	78.7316	143.63	1	1	-1.21848	-1.18566	-1.24983	-1.3424	0.693564	1.02325	-1.13712	-1.16048	-1.20207	-1.29612	0.858406	-1.1488	0	0	0	0
DDB0232428	3107210	DDB0232428_3107210	DDB_G0270572	pks2	115.56	247.445	180.864	181.29	1000	1	1	1	118.818	103.842	47.1495	1	1	-0.871765	-0.79053	-0.994625	0.800151	0.366466	-0.0671355	-0.480733	-0.605003	-0.831148	-0.0972374	0.149666	-0.542868	0	0	0	0
DDB0232428	3107408	DDB0232428_3107408	DDB_G0270572	pks2	27.6317	62.5184	1	30.3834	100	1	1	1	90.8607	284.985	13.2341	1	1	-0.928634	-0.891338	-0.95131	1.38669	1.64282	0.0770777	-0.830379	-0.862621	-0.909986	0.217691	0.859948	-0.8465	0	0	0	0
DDB0232428	3108682	DDB0232428_3108682	DDB_G0270892	DDB_G0270892	32.6644	39.4241	36.5364	36.2083	100	343.36	1	98.1165	154.302	99.7267	60.431	1	1	1.94022	-0.981557	1.34991	1.57692	1.01695	0.778407	-0.924408	-0.953927	0.479334	1.46341	0.89768	-0.939167	0	0	0	0
DDB0232428	3111291	DDB0232428_3111291	DDB_G0269602	slc35b2	1	40.4581	1	14.1527	100	1	1	1	1	1	1	1	1	-0.541626	-0.498353	-0.552715	-0.624797	-0.853937	-0.872503	-0.420801	-0.464906	-0.519989	-0.588756	-0.86322	-0.442853	0	0	0	0
DDB0232428	3114078	DDB0232428_3114078	DDB_G0270574	DDB_G0270574	52.2182	1	1	18.0727	100	1	1	1	1	1	40.319	1	1	-0.665479	-0.62412	-0.680277	-0.756108	-0.978813	0.929919	-0.551877	-0.592186	-0.644799	-0.718193	-0.024447	-0.572032	0	0	0	0
DDB0232428	3115997	DDB0232428_3115997	DDB_G0269604	DDB_G0269604_ps	58.4049	121.116	96.0489	91.8566	100	189.612	1	1	1	56.6629	198.322	1	1	1.16785	-1.46042	-1.52851	-1.62928	0.252747	0.912819	-1.42349	-1.43855	-0.146286	-1.5789	0.582783	-1.43102	0	0	0	0
DDB0232428	3119217	DDB0232428_3119217	DDB_G0269150	lvsA	3.49404	1	34.9731	13.1557	100	1	1	1	1	1	1	1	1	-0.504622	-0.460778	-0.514604	-0.585565	-0.816627	-0.834365	-0.381639	-0.426878	-0.4827	-0.550084	-0.825496	-0.404259	0	0	0	0
DDB0232428	3135432	DDB0232428_3135432	NA	NA	16.22	1	1	6.07334	100	1	1	1	43.011	114.578	1	1	1	-0.113075	-0.0631846	-0.111335	1.8497	1.99973	-0.430817	0.0327426	-0.0244994	-0.0881299	0.869184	0.784458	0.00412162	0	0	0	0
DDB0232428	3136237	DDB0232428_3136237	DDB_G0269610	gxcT	599.564	617.73	531.868	583.054	1000	1	169.043	472.245	131.004	686.218	545.492	133.324	1	-1.28369	0.584621	0.985906	0.321738	0.688463	0.551071	0.995993	-1.05179	-0.349533	0.653822	0.619767	-0.0278979	0	0	0	0
DDB0232428	3141336	DDB0232428_3141336	DDB_G0269610	gxcT	1	1	50.3148	17.4383	100	1	1	1	32.4374	1	9.01247	1	1	-0.647376	-0.605737	-0.661632	1.1317	-0.96056	0.166376	-0.532718	-0.573582	-0.626556	0.235035	-0.397092	-0.55315	0	0	0	0
DDB0232428	3152350	DDB0232428_3152350	DDB_G0270580	DDB_G0270580	3.75048	3.23148	4.54433	3.8421	100	1	11.5269	1	2.8674	1.13326	1.89736	1	1	0.118875	1.42986	0.12756	0.641222	-0.124088	0.142623	0.27822	0.213868	0.774365	0.384391	0.00926772	0.246044	0	0	0	0
DDB0232428	3156931	DDB0232428_3156931	DDB_G0270582	DDB_G0270582	92.608	158.687	314.831	188.709	1000	275.503	615.619	206.983	80.4664	100.562	10.9573	1	21.9766	1.0953	1.42476	1.10627	0.608052	0.334179	-0.791217	-0.496636	0.561458	1.26003	0.857159	-0.228519	0.032411	0	0	0	0
DDB0232428	3157847	DDB0232428_3157847	DDB_G0269246	pyd2	1	63.2508	54.641	39.6306	100	1	1	1	1	1	1	1	1	-1.06323	-1.02801	-1.08994	-1.17781	-1.37985	-1.4101	-0.972825	-1.00094	-1.04562	-1.13387	-1.39497	-0.986884	0	0	0	0
DDB0232428	3158324	DDB0232428_3158324	DDB_G0269246	pyd2	33.9787	1	20.7585	18.5791	100	1	1	1	1	1	18.8788	1	1	-0.679476	-0.638332	-0.694693	-0.770948	-0.992926	0.51934	-0.56669	-0.60657	-0.658904	-0.73282	-0.236793	-0.58663	0	0	0	0
DDB0232428	3158836	DDB0232428_3158836	DDB_G0269246	pyd2	10.0333	1	3.81724	4.95019	100	2.28031	1	1	1	14.3148	1	1	1	0.408074	0.0419984	-0.00465042	-0.0606209	1.04184	-0.324058	0.142367	0.0819497	0.225036	-0.0326356	0.35889	0.112158	0	0	0	0
DDB0232428	3163399	DDB0232428_3163399	DDB_G0269622	DDB_G0269622	123.702	41.2337	49.8058	71.5804	100	1	1	1	117.384	98.5934	1	1	1	-1.36272	-1.33213	-1.39839	1.06402	0.663025	-1.71877	-1.28978	-1.30872	-1.34742	-0.167185	-0.527871	-1.29925	0	0	0	0
DDB0232428	3166731	DDB0232428_3166731	DDB_G0269112	celB	21.6374	1	23.8486	15.4953	100	1	1	1	1	1	1	1	1	-0.587537	-0.544973	-0.600001	-0.673473	-0.900227	-0.919822	-0.469389	-0.512088	-0.566255	-0.636737	-0.910025	-0.490738	0	0	0	0
DDB0232428	3166957	DDB0232428_3166957	DDB_G0269112	celB	110.848	142.487	68.892	107.409	1000	1	1	1	140.682	1	1	1	1	-0.687186	-0.608846	-0.786838	1.10956	-1.47545	-1.67515	-0.273195	-0.404801	-0.648016	0.16136	-1.5753	-0.338998	-1	0	0	0
DDB0232428	3167067	DDB0232428_3167067	DDB_G0269112	celB	1	18.958	96.4488	38.8023	100	1	1	1	70.072	1	1	1	1	-1.05253	-1.01715	-1.07892	1.1158	-1.36906	-1.39907	-0.961501	-0.989946	-1.03484	0.0184439	-1.38407	-0.975723	0	0	0	0
DDB0232428	3171960	DDB0232428_3171960	DDB_G0269624	mgp3	123.189	182.557	68.2376	124.661	1000	1	213.43	1	1	1	61.2848	1	1	-0.739711	1.20099	-0.845967	-1.16753	-1.54206	0.240333	-0.332253	-0.461772	0.230639	-1.00675	-0.650863	-0.397013	0	-1	0	0
DDB0232428	3175766	DDB0232428_3175766	NA	NA	1	1	1	1	100	1	1	1	1	1	1	1	1	0.800717	0.86472	0.829815	0.798374	0.499493	0.510985	0.999827	0.914574	0.832718	0.814095	0.505239	0.9572	0	0	0	0
DDB0232428	3180021	DDB0232428_3180021	DDB_G0269626	forE	273.144	513.59	314.504	367.079	1000	1277.6	601.223	1	1	59.2276	55.4979	390.666	1	1.40164	1.18561	-1.27467	-1.65016	-0.200034	-0.329092	1.60569	-0.874823	1.29363	-1.46242	-0.264563	0.365432	0	-1	0	0
DDB0232428	3180099	DDB0232428_3180099	DDB_G0269626	forE	33.9466	87.9824	41.0807	54.3366	100	1	322.961	1	1	115.413	1	1	1	-1.2231	1.78153	-1.25459	-1.34731	0.884249	-1.57487	-1.14202	-1.16523	0.279213	-1.30095	-0.345309	-1.15363	0	0	0	0
DDB0232428	3181531	DDB0232428_3181531	DDB_G0270586	DDB_G0270586	26.9906	1	1	9.66354	100	1	1	1	1	28.4507	1	1	1	-0.348349	-0.302092	-0.353652	-0.419882	1.051	-0.673302	-0.216252	-0.266282	-0.32522	-0.386767	0.188851	-0.241267	0	0	0	0
DDB0232428	3182265	DDB0232428_3182265	DDB_G0270586	DDB_G0270586	326.869	281.483	115.571	241.308	1000	1	196.478	214.149	33.6919	291.546	198.274	1000.73	1	-0.972605	0.943024	1.02218	0.109125	0.700181	0.488375	2.14495	-0.714378	-0.0147905	0.565652	0.594278	0.715287	0	0	0	0
DDB0232428	3182962	DDB0232428_3182962	DDB_G0270586	DDB_G0270586	1	59.7608	1	20.5869	100	1	1	1	1	67.2201	1	1	1	-0.73146	-0.69112	-0.748234	-0.826062	1.10387	-1.06816	-0.621706	-0.659993	-0.71129	-0.787148	0.0178547	-0.64085	0	0	0	0
DDB0232428	3183023	DDB0232428_3183023	DDB_G0270586	DDB_G0270586	128.222	114.998	134.33	125.85	1000	1	1	1	1	121.139	201.453	1	1	-0.743058	-0.663841	-0.849734	-1.17177	0.598562	0.810418	-0.336016	-0.465401	-0.703449	-1.01075	0.70449	-0.400708	0	-1	0	0
DDB0232428	3183140	DDB0232428_3183140	DDB_G0270586	DDB_G0270586	22.4708	82.8121	106.883	70.7218	100	1	1	1	1	1	48.9045	1	1	-1.35661	-1.32592	-1.3921	-1.48885	-1.67565	0.318395	-1.28331	-1.30244	-1.34126	-1.44047	-0.678627	-1.29287	0	0	0	0
DDB0232428	3184315	DDB0232428_3184315	DDB_G0269628	DDB_G0269628	1	24.43	1	8.81	100	1	1	1	1	22.0687	1	1	1	-0.301505	-0.254525	-0.305406	-0.370218	0.968498	-0.625023	-0.166677	-0.218143	-0.278015	-0.337812	0.171737	-0.19241	0	0	0	0
DDB0232428	3189922	DDB0232428_3189922	DDB_G0295497	rnu2b	13.7838	16.5452	2.3994	10.9095	100	1	1	1	1	1	1	1	1	-0.40978	-0.364471	-0.416922	-0.485012	-0.721002	-0.736616	-0.281266	-0.329413	-0.387126	-0.450967	-0.728809	-0.305339	0	0	0	0
DDB0232428	3191177	DDB0232428_3191177	DDB_G0269632	irlD	1	40.1134	1	14.0378	100	1	1	1	1	1	1	1	1	-0.537496	-0.49416	-0.548463	-0.620419	-0.849773	-0.868248	-0.41643	-0.460663	-0.515828	-0.584441	-0.85901	-0.438547	0	0	0	0
DDB0232428	3199749	DDB0232428_3199749	DDB_G0270894	irlC	1	1	73.0728	25.0243	100	1	210.196	1	1	1	33.0141	1	186.408	-0.830336	1.95943	-0.850069	-0.930891	-1.14503	0.655651	-0.726348	1.95994	0.564548	-0.89048	-0.24469	0.616797	0	0	0	0
DDB0232428	3201720	DDB0232428_3201720	DDB_G0269634	DDB_G0269634	100.43	220.258	47.9517	122.88	1000	1	1	1	1	134.858	100.323	1	1	-0.734636	-0.655551	-0.840253	-1.1611	0.657209	0.48529	-0.326546	-0.456267	-0.695094	-1.00068	0.571249	-0.391406	0	-1	0	0
DDB0232428	3203175	DDB0232428_3203175	DDB_G0269636	DDB_G0269636	10.7386	1	1	4.24618	100	1	1	1	1	1	32.018	1	1	0.0682174	0.120908	0.0753854	0.0217677	-0.239057	1.56575	0.224608	0.161809	0.0945626	0.0485765	0.663347	0.193209	0	0	0	0
DDB0232428	3212668	DDB0232428_3212668	DDB_G0270592	DDB_G0270592	67.2842	1	30.3925	32.8922	100	1	1	104.861	1	1	1	1	1	-0.968825	-0.93215	1.43471	-1.07772	-1.28466	-1.3128	-0.872914	-0.903924	-0.950488	0.178494	-1.29873	-0.888419	0	0	0	0
DDB0232428	3213574	DDB0232428_3213574	NA	NA	1	1	29.0473	10.3491	100	1	1	1991.21	3004.85	70.3216	1	1713.81	1	-0.383069	-0.337348	3.57389	3.84411	1.47817	-0.709087	3.73909	-0.301963	-0.360208	3.709	0.384544	1.71856	0	1	0	0
DDB0232428	3215184	DDB0232428_3215184	DDB_G0269644	DDB_G0269644	1	1	119.207	40.4023	100	1	1	1	1	22.2476	147.615	1	1	-1.073	-1.03793	-1.1	-1.18817	0.194756	1.18747	-0.983164	-1.01098	-1.05547	-1.14408	0.691112	-0.997072	0	0	0	0
DDB0232428	3227794	DDB0232428_3227794	DDB_G0269180	rcdP	1	1	1	1	100	1	1	1	1	1	1	1	1	0.800717	0.86472	0.829815	0.798374	0.499493	0.510985	0.999827	0.914574	0.832718	0.814095	0.505239	0.9572	0	0	0	0
DDB0232428	3229385	DDB0232428_3229385	DDB_G0269180	rcdP	11.6361	1	1	4.54537	100	391.177	1	1	1	1	1	1	240.957	3.05748	0.0858844	0.039862	-0.0147999	-0.273832	-0.279515	0.188106	2.98153	1.57168	0.012531	-0.276674	1.58482	0	0	0	0
DDB0232428	3243940	DDB0232428_3243940	DDB_G0270902	DDB_G0270902	210.444	114.394	282.185	202.341	1000	1	1	53.6426	41.0396	146.966	42.5958	1	1	-0.910503	-0.828661	0.542576	0.275993	0.472646	-0.169233	-0.524289	-0.647019	-0.869582	0.409284	0.151706	-0.585654	0	0	0	0
DDB0232428	3244492	DDB0232428_3244492	DDB_G0269108	catB	277.728	331.636	323.556	310.973	1000	1	1	192.017	33.1543	511.696	1	1	1	-1.06204	-0.977823	0.878197	-0.0114091	0.838301	-2.18851	-0.694678	-0.811384	-1.01993	0.433394	-0.675102	-0.753031	0	0	-1	0
DDB0232428	3245449	DDB0232428_3245449	DDB_G0269108	catB	1328.73	1018	1326.8	1224.51	10000	909.914	2352.47	1098.67	458.425	916.985	1349.78	1350.35	2111.32	0.396466	0.724947	0.667529	0.0936559	0.260048	0.430632	0.775911	0.968412	0.560706	0.380593	0.34534	0.872162	0	0	0	0
DDB0232428	3246280	DDB0232428_3246280	DDB_G0269108	catB	1	27.7476	1	9.91588	100	1	1	1	1	1	1	1	1	-0.361407	-0.315351	-0.367101	-0.433726	-0.672229	-0.68676	-0.230071	-0.279701	-0.338379	-0.400414	-0.679495	-0.254886	0	0	0	0
DDB0232428	3249764	DDB0232428_3249764	DDB_G0270904	cyp508E1_ps	1.18605	15.6835	1	5.9565	100	1	164.923	1	1	39.9026	13.2815	1	1	-0.103235	2.57299	-0.1012	-0.160009	1.47091	0.929645	0.0431569	-0.0143868	1.23488	-0.130604	1.20028	0.0143851	0	0	0	0
DDB0232428	3251167	DDB0232428_3251167	DDB_G0270596	DDB_G0270596	36.8637	49.8941	1	29.2526	100	1	1	1	1	1	1	1	1	-0.909421	-0.871829	-0.931522	-1.01474	-1.22477	-1.25157	-0.810046	-0.842877	-0.890625	-0.973131	-1.23817	-0.826461	0	0	0	0
DDB0232428	3255584	DDB0232428_3255584	NA	NA	34.5878	37.3128	17.3775	29.7594	100	1	1	1	51.6132	19.2057	1	1	1	-0.918122	-0.880664	-0.940483	1.0941	0.275819	-1.26054	-0.819254	-0.851818	-0.899393	0.0768083	-0.49236	-0.835536	0	0	0	0
DDB0232428	3256765	DDB0232428_3256765	NA	NA	76.8367	47.0073	138.293	87.379	100	1	615.566	1	68.6383	1	13.8982	1	1	-1.46375	1.86895	-1.50244	0.668725	-1.78367	-0.448875	-1.3967	-1.41254	0.202601	-0.416859	-1.11627	-1.40462	0	0	0	0
DDB0232428	3257349	DDB0232428_3257349	DDB_G0269662	DDB_G0269662_RTE	17.5343	14.4339	20.1768	17.3817	100	6.08084	6.20678	10.2227	12.5449	36.5028	30.5001	7.87537	12.7543	0.268687	0.335018	0.552877	0.623235	0.878453	0.804563	0.575405	0.753429	0.301853	0.588056	0.841508	0.664417	0	0	0	0
DDB0232428	3260453	DDB0232428_3260453	DDB_G0269228	DDB_G0269228	152.263	213.665	299.526	221.818	1000	354.554	467.438	1	1	122.571	1	1	322.977	1.12725	1.27308	-1.07472	-1.42506	0.350394	-2.02536	-0.560727	1.52754	1.20017	-1.24989	-0.837481	0.483406	0	-1	0	0
DDB0232428	3263987	DDB0232428_3263987	NA	NA	13.5274	1	1	5.17579	100	1	1	1	1	25.5878	1	1	1	-0.0320674	0.0190742	-0.0279018	-0.0845557	1.31573	-0.347326	0.118475	0.0587496	-0.00649658	-0.0562288	0.484201	0.0886122	0	0	0	0
DDB0232428	3264040	DDB0232428_3264040	NA	NA	1	20.8969	1	7.6323	100	1	1	1	1	1	1	1	1	-0.228815	-0.180712	-0.23054	-0.29315	-0.538542	-0.550104	-0.0897469	-0.143441	-0.204763	-0.261845	-0.544323	-0.116594	0	0	0	0
DDB0232428	3264439	DDB0232428_3264439	NA	NA	181.241	167.348	123.06	157.216	1000	128.803	1	1	105.198	265.838	103.928	1	451.501	0.891585	-0.74108	-0.93807	0.809411	0.850482	0.383342	-0.424246	1.78732	0.0752525	-0.0643292	0.616912	0.681537	0	0	0	0
DDB0232428	3266859	DDB0232428_3266859	DDB_G0269248	cf45-1	1	20.2075	1	7.40251	100	428.906	1	1	1	1	1	1	1	2.85707	-0.164987	-0.21459	-0.276732	-0.522928	-0.534144	-0.0733578	-0.127527	1.34604	-0.245661	-0.528536	-0.100442	0	0	0	0
DDB0232428	3269608	DDB0232428_3269608	DDB_G0295751	DDB_G0295751	99.532	218.965	1	106.499	1000	1	1	1	1	1	1	1	274.903	-0.684187	-0.605894	-0.783461	-1.09717	-1.47165	-1.67104	-0.269822	1.74652	-0.64504	-0.940313	-1.57134	0.73835	-1	0	0	0
DDB0232428	3271674	DDB0232428_3271674	DDB_G0270600	DDB_G0270600	9.80895	1	1	3.93632	100	1	1	1	1	1	1	1	1	0.106602	0.159886	0.11492	0.0624641	-0.200355	-0.204405	0.265232	0.201256	0.133244	0.0886918	-0.20238	0.233244	0	0	0	0
DDB0232428	3276550	DDB0232428_3276550	DDB_G0269154	modA	1	1	1	1	100	1	1	1	1	1	1	1	1	0.800717	0.86472	0.829815	0.798374	0.499493	0.510985	0.999827	0.914574	0.832718	0.814095	0.505239	0.9572	0	0	0	0
DDB0232428	3285405	DDB0232428_3285405	NA	NA	1	1	1	1	100	1	1	1	1	1	1	1	1	0.800717	0.86472	0.829815	0.798374	0.499493	0.510985	0.999827	0.914574	0.832718	0.814095	0.505239	0.9572	0	0	0	0
DDB0232428	3293008	DDB0232428_3293008	DDB_G0270910	DDB_G0270910	64.271	42.0092	1	35.7601	100	1	1	1	1	1	94.631	1	1	-1.01117	-0.97515	-1.03632	-1.12262	-1.32736	1.01906	-0.91773	-0.947443	-0.993161	-1.07947	-0.154151	-0.932586	0	0	0	0
DDB0232428	3297721	DDB0232428_3297721	DDB_G0270912	DDB_G0270912	11.7323	18.1825	1.89044	10.6017	100	1	1	57.2258	1	65.0132	25.6144	1	1	-0.395285	-0.349753	1.70944	-0.469644	1.42577	0.971541	-0.265925	-0.314517	-0.372519	0.619899	1.19865	-0.290221	0	0	0	0
DDB0232428	3301275	DDB0232428_3301275	DDB_G0269678	fuk	1	43.4311	1	15.1437	100	138.477	302.098	1	55.9143	34.8924	1	855.79	1	1.9218	2.40436	-0.588025	1.49991	0.925805	-0.907838	3.16271	-0.500138	2.16308	0.455941	0.00898378	1.33129	0	0	1	0
DDB0232428	3301911	DDB0232428_3301911	DDB_G0269678	fuk	658.674	689.426	454.106	600.735	1000	156.858	57.8952	76.3011	1	582.435	163.505	1	1780.1	0.488376	0.20234	0.250474	-1.87029	0.601786	-0.0451803	-0.955738	1.7993	0.345358	-0.809906	0.278303	0.42178	0	0	0	0
DDB0232428	3315156	DDB0232428_3315156	DDB_G0269202	gdcA	18.2395	145.029	133.276	98.8481	100	1	1	1	1	119.41	1	1	1	-1.52622	-1.49815	-1.56679	-1.66868	0.596011	-1.88728	-1.46282	-1.47674	-1.51219	-1.61773	-0.645633	-1.46978	0	0	0	0
DDB0232428	3315742	DDB0232428_3315742	DDB_G0269202	gdcA	306.417	388.898	207.73	301.015	1000	1	215.307	1	157.169	1	426.005	1	1	-1.05056	0.898051	-1.19591	0.698559	-1.93623	0.750937	-0.681774	-0.798936	-0.0762566	-0.248674	-0.592648	-0.740355	0	0	0	0
DDB0232428	3315973	DDB0232428_3315973	DDB_G0269202	gdcA	20.7719	37.8729	1	19.8816	100	1	1	1	1	1	1	1	1	-0.713801	-0.673187	-0.730045	-0.807339	-1.02753	-1.04996	-0.603017	-0.641844	-0.693494	-0.768692	-1.03874	-0.622431	0	0	0	0
DDB0232428	3316936	DDB0232428_3316936	NA	NA	1	1	1	1	100	1	20.498	1	1	30.419	1	1	1	0.800717	2.41833	0.829815	0.798374	2.24373	0.510985	0.999827	0.914574	1.60952	0.814095	1.37736	0.9572	0	0	0	0
DDB0232428	3320107	DDB0232428_3320107	DDB_G0269686	DDB_G0269686	32.7927	42.1385	31.7376	35.5562	100	1	1	87.9992	1	90.1238	177.83	1	226.241	-1.00828	-0.97221	1.30261	-1.11955	0.974522	1.3514	-0.914665	1.87789	-0.990243	0.0915326	1.16296	0.481614	0	0	0	0
DDB0232428	3322567	DDB0232428_3322567	DDB_G0269686	DDB_G0269686	13.5915	32.6164	1	15.736	100	1	1	1	1	1	71.7203	1	1	-0.595343	-0.5529	-0.608041	-0.681749	-0.908097	1.3029	-0.47765	-0.520109	-0.574121	-0.644895	0.197404	-0.49888	0	0	0	0
DDB0232428	3328640	DDB0232428_3328640	DDB_G0270914	DDB_G0270914	1	1	1	1	100	1	1	1	1	1	19.448	1	1	0.800717	0.86472	0.829815	0.798374	0.499493	2.06041	0.999827	0.914574	0.832718	0.814095	1.27995	0.9572	0	0	0	0
DDB0232428	3328969	DDB0232428_3328969	DDB_G0270914	DDB_G0270914	43.8838	1	1	15.2946	100	1	1	1	1	1	1	1	1	-0.580932	-0.538266	-0.593198	-0.66647	-0.893567	-0.913014	-0.462399	-0.5053	-0.559599	-0.629834	-0.903291	-0.483849	0	0	0	0
DDB0232428	3333959	DDB0232428_3333959	DDB_G0270918	DDB_G0270918	1	1	8.32521	3.44174	100	1	1	1	1	1	1	1	1	0.174618	0.228952	0.184972	0.134575	-0.131777	-0.134305	0.337214	0.271153	0.201785	0.159773	-0.133041	0.304184	0	0	0	0
DDB0232428	3336578	DDB0232428_3336578	DDB_G0270918	DDB_G0270918	37.8895	34.1675	67.147	46.4013	100	1	1	187.38	1	1	1	1	1	-1.14313	-1.10915	1.55805	-1.26252	-1.46041	-1.49244	-1.05738	-1.08305	-1.12614	0.147765	-1.47643	-1.07022	0	0	0	0
DDB0232428	3338544	DDB0232428_3338544	DDB_G0269692	DDB_G0269692	4.68009	1	1	2.2267	100	1	1	1	195.341	1	1	1	1	0.395205	0.452945	0.412162	3.20133	0.0906311	0.0930429	0.570665	0.497842	0.424075	1.80674	0.091837	0.534254	0	0	0	0
DDB0232428	3347141	DDB0232428_3347141	DDB_G0269696	pakD	1	1	15.4871	5.82902	100	1	1	1	1	1	1	1	1	-0.0922761	-0.0420642	-0.089913	-0.14839	-0.400876	-0.40938	0.0547548	-0.00312478	-0.0671701	-0.119151	-0.405128	0.025815	0	0	0	0
DDB0232428	3348221	DDB0232428_3348221	DDB_G0269696	pakD	54.0133	10.2976	77.8352	47.3821	100	1	1	69.4509	1	1	23.9068	1	1	-1.15372	-1.1199	1.02931	-1.27375	-1.47109	0.153833	-1.0686	-1.09394	-1.13681	-0.122221	-0.658629	-1.08127	0	0	0	0
DDB0232428	3353308	DDB0232428_3353308	DDB_G0269700	DDB_G0269700	81.0681	159.204	313.922	184.731	1000	1	1	1	56.2727	1	38.1844	1	1	-0.878397	-0.797058	-1.00209	0.457751	-1.71792	-0.17806	-0.48819	-0.612196	-0.837727	-0.27217	-0.947988	-0.550193	0	0	0	0
DDB0232428	3353319	DDB0232428_3353319	DDB_G0269700	DDB_G0269700	93.6979	34.8569	113.136	80.5635	100	1	1	92.6363	1	1	80.7328	1	1	-1.42261	-1.39294	0.902667	-1.55883	-1.7422	0.512082	-1.35316	-1.37026	-1.40777	-0.32808	-0.615057	-1.36171	0	0	0	0
DDB0232428	3353533	DDB0232428_3353533	DDB_G0269700	DDB_G0269700	57.2189	13.6153	1	23.9447	100	1	1	1	1	11.5115	1	1	1	-0.807997	-0.768838	-0.827062	-0.907208	0.125422	-1.14704	-0.702707	-0.738647	-0.788418	-0.867135	-0.510809	-0.720677	0	0	0	0
DDB0232428	3353671	DDB0232428_3353671	DDB_G0269700	DDB_G0269700	1	1	81.907	27.969	100	1	1	1	1	32.0891	1	1	1	-0.886691	-0.848747	-0.908111	-0.99064	0.56968	-1.22815	-0.78599	-0.819518	-0.867719	-0.949376	-0.329233	-0.802754	0	0	0	0
DDB0232428	3359732	DDB0232428_3359732	NA	NA	371.939	353.869	133.094	286.3	1000	1	1	173.153	1	3.63835	119.06	1	1	-1.03289	-0.949131	0.869962	-1.53909	-1.33634	0.159519	-0.661903	-0.779767	-0.991011	-0.334566	-0.58841	-0.720835	0	0	0	0
DDB0232428	3361943	DDB0232428_3361943	DDB_G0270830	bopA	174.253	79.0205	88.269	113.848	1000	1	1	1	170.61	27.1385	1	2.22738	181.895	-0.707715	-0.629053	-0.809948	1.16974	-0.0255252	-1.70326	0.0212332	1.56305	-0.668384	0.179895	-0.864392	0.792142	0	0	0	0
DDB0232428	3362060	DDB0232428_3362060	DDB_G0270830	bopA	51.7053	1	64.3113	39.0055	100	1	1	1	43.7278	1	1	1	1	-1.05518	-1.01984	-1.08164	0.859751	-1.37173	-1.4018	-0.964302	-0.992666	-1.03751	-0.110946	-1.38676	-0.978484	0	0	0	0
DDB0232428	3366039	DDB0232428_3366039	DDB_G0269702	DDB_G0269702	21.445	1	42.9348	21.7933	100	1	1	1	1	1	1	1	1	-0.760306	-0.720411	-0.777943	-0.856645	-1.07442	-1.09789	-0.652235	-0.689637	-0.740359	-0.817294	-1.08616	-0.670936	0	0	0	0
DDB0232428	3371249	DDB0232428_3371249	DDB_G0271094	fah	1	3.57617	1.1997	1.92529	100	1	1	1	2.68819	1	4.12676	1	1	0.46888	0.527757	0.488043	0.977641	0.164915	0.909035	0.648637	0.573556	0.498319	0.732842	0.536975	0.611096	0	0	0	0
DDB0232428	3373752	DDB0232428_3373752	DDB_G0269706	DDB_G0269706	159.476	143.176	119.498	140.716	1000	31.7862	1	130.471	49.2834	7.27671	229.344	1	1	0.437282	-0.702596	1.03957	0.520107	-0.708815	0.819115	-0.380286	-0.508106	-0.132657	0.779837	0.0551502	-0.444196	0	0	0	0
DDB0232428	3374097	DDB0232428_3374097	DDB_G0269706	DDB_G0269706	139.345	126.803	113.39	126.513	1000	1	1	111.29	1	206.611	1	1	1	-0.74491	-0.665664	1.01869	-1.17412	0.834934	-1.7542	-0.338099	-0.46741	-0.705287	-0.0777181	-0.459632	-0.402755	0	0	0	0
DDB0232428	3383970	DDB0232428_3383970	DDB_G0269710	DDB_G0269710	54.7185	1	1	18.9062	100	1	1	1	1	1	1	1	1	-0.688317	-0.64731	-0.703799	-0.780321	-1.00184	-1.02369	-0.576047	-0.615656	-0.667814	-0.74206	-1.01277	-0.595852	0	0	0	0
DDB0232428	3385607	DDB0232428_3385607	DDB_G0269710	DDB_G0269710	1	11.7626	25.9572	12.9066	100	1	1	1	1	1	1	1	248.806	-0.494937	-0.450943	-0.504629	-0.575297	-0.806862	-0.824384	-0.371389	2.45493	-0.47294	-0.539963	-0.815623	1.04177	0	0	0	0
DDB0232428	3387285	DDB0232428_3387285	DDB_G0269710	DDB_G0269710	11.4117	1	1	4.47057	100	1	1	1	1	1	1	1	1	0.0421317	0.0944192	0.0485187	-0.00588881	-0.265358	-0.270852	0.197001	0.135001	0.0682754	0.0213149	-0.268105	0.166001	0	0	0	0
DDB0232428	3394619	DDB0232428_3394619	DDB_G0270926	DDB_G0270926	231.536	175.491	299.998	235.675	1000	1	1	1	1	98.5338	214.544	411.508	1.96219	-0.964277	-0.881592	-1.09877	-1.45214	0.225696	0.537865	1.80198	-0.447541	-0.922934	-1.27545	0.38178	0.677221	0	-1	0	0
DDB0232428	3396016	DDB0232428_3396016	DDB_G0270624	DDB_G0270624	1	1.8958	49.2969	17.3976	100	1	1	1	1	1	99.3269	1	1	-0.646192	-0.604534	-0.660412	-0.73566	-0.959367	1.42051	-0.531465	-0.572365	-0.625363	-0.698036	0.230572	-0.551915	0	0	0	0
DDB0232428	3396580	DDB0232428_3396580	NA	NA	438.453	32.1855	471.556	314.065	1000	274.121	283.478	248.716	70.2512	188.002	274.454	1	242.135	0.913908	0.978793	0.976973	0.31974	0.386173	0.518124	-0.6986	1.28436	0.946351	0.648356	0.452149	0.292879	0	0	0	0
DDB0232428	3396679	DDB0232428_3396679	NA	NA	80.8116	88.758	63.4752	77.6816	100	1	351.7	1	3.94267	1	187.127	1	1	-1.40416	1.64152	-1.44107	-0.802487	-1.72359	0.969992	-1.33363	-1.3513	0.118684	-1.12178	-0.376799	-1.34247	0	0	0	0
DDB0232428	3399792	DDB0232428_3399792	DDB_G0270928	sir2E	10.7065	67.9473	36.6091	38.421	100	1	1	1	1	1	52.0352	1	348.29	-1.04753	-1.01207	-1.07376	-1.16116	-1.36402	0.669344	-0.956207	2.06215	-1.0298	-1.11746	-0.347336	0.552972	0	0	0	0
DDB0232428	3402328	DDB0232428_3402328	DDB_G0269718	DDB_G0269718	87.6715	1	134.112	74.2612	100	1	1	1	142.832	120.483	1	1	1	-1.38135	-1.35104	-1.41757	1.14966	0.746654	-1.73796	-1.30949	-1.32786	-1.36619	-0.133958	-0.495654	-1.31867	0	0	0	0
DDB0232428	3411253	DDB0232428_3411253	DDB_G0269720	abcB7	398.448	387.174	186.972	324.198	1000	1	388.889	332.395	479.393	511.517	442.418	1	1	-1.07673	1.07751	1.07949	1.16377	0.819522	0.733363	-0.71119	-0.827312	0.000389953	1.12163	0.776443	-0.769251	0	0	0	0
DDB0232428	3416076	DDB0232428_3416076	NA	NA	1	1	23.1942	8.39808	100	1	1	2.31854	1	1	1	1	1	-0.277249	-0.229894	0.158317	-0.344501	-0.587377	-0.600023	-0.141006	-0.193216	-0.253572	-0.093092	-0.5937	-0.167111	0	0	0	0
DDB0232428	3429588	DDB0232428_3429588	DDB_G0269730	DDB_G0269730	23.721	17.8378	119.534	53.6976	100	1	1	1	1	1	76.1791	1	1	-1.21711	-1.18427	-1.24842	-1.34095	-1.535	0.69357	-1.13568	-1.15908	-1.20069	-1.29469	-0.420713	-1.14738	0	0	0	0
DDB0232428	3430788	DDB0232428_3430788	NA	NA	1	54.8921	1	18.964	100	1	1	1	1	24.4545	1	1	1	-0.689865	-0.648882	-0.705393	-0.781962	0.629361	-1.02529	-0.577685	-0.617246	-0.669373	-0.743677	-0.197963	-0.597466	0	0	0	0
DDB0232428	3435075	DDB0232428_3435075	NA	NA	14.6814	6.85074	58.5673	26.6998	100	14.0965	1	1	1	26.6017	1	1	1	0.47716	-0.824859	-0.883882	-0.965699	0.497614	-1.2039	-0.761093	-0.795342	-0.173849	-0.92479	-0.353143	-0.778218	0	0	0	0
DDB0232428	3440035	DDB0232428_3440035	DDB_G0269166	pakA	46.32	46.5764	1	31.2988	100	1	1	765.435	415.593	729.52	184.898	1	1	-0.943671	-0.906607	2.49771	2.18729	2.10773	1.43833	-0.846293	-0.878074	-0.925139	2.3425	1.77303	-0.862184	1	1	0	0
DDB0232428	3447456	DDB0232428_3447456	DDB_G0270626	armc8	65.5853	1	46.9338	37.8397	100	1	1	1	1	1	1	1	1	-1.03981	-1.00423	-1.06581	-1.15297	-1.35623	-1.38595	-0.948034	-0.976869	-1.02202	-1.10939	-1.37109	-0.962452	0	0	0	0
DDB0232428	3456243	DDB0232428_3456243	DDB_G0269738	desA	11.4438	1	93.5768	35.3402	100	1	1	1	1	1	1	1	1	-1.00519	-0.969075	-1.03016	-1.11627	-1.32133	-1.35028	-0.911398	-0.941294	-0.987131	-1.07321	-1.3358	-0.926346	0	0	0	0
DDB0232428	3457359	DDB0232428_3457359	DDB_G0270628	DDB_G0270628	136.748	89.4043	18.7953	81.6493	100	580.996	262.51	91.3717	1	113.922	94.1566	1	1	1.79475	1.46545	0.88851	-1.56602	0.669614	0.585397	-1.36034	-1.37723	1.6301	-0.338753	0.627505	-1.36878	0	0	1	0
DDB0232428	3470734	DDB0232428_3470734	DDB_G0270630	DDB_G0270630	17.0855	57.348	32.9373	35.7903	100	385.926	1	1	1.25449	24.9913	223.462	1	1	2.00531	-0.975584	-1.03676	-1.0013	0.31606	1.46723	-0.918182	-0.947882	0.514861	-1.01903	0.891643	-0.933032	0	0	0	0
DDB0232428	3474214	DDB0232428_3474214	DDB_G0269748	DDB_G0269748	52.2503	1	2.3994	18.5499	100	1	1	1	68.2799	12.5851	59.8618	1	1	-0.67868	-0.637524	-0.693873	1.49825	0.30135	1.12265	-0.565848	-0.605752	-0.658102	0.402189	0.712001	-0.5858	0	0	0	0
DDB0232428	3479512	DDB0232428_3479512	NA	NA	554.173	407.166	365.255	442.198	1000	919.174	1	236.702	330.288	306.516	600.8	1	16.8749	1.21989	-1.10002	0.821498	0.858564	0.451751	0.73124	-0.834259	0.134742	0.0599373	0.840031	0.591496	-0.349758	0	0	0	0
DDB0232428	3480293	DDB0232428_3480293	DDB_G0269750	DDB_G0269750	8.43057	1	1	3.47686	100	1	1	1	1	1	1	1	1	0.169475	0.22373	0.179675	0.129123	-0.136962	-0.139605	0.331772	0.265868	0.196603	0.154399	-0.138284	0.29882	0	0	0	0
DDB0232428	3480997	DDB0232428_3480997	DDB_G0269750	DDB_G0269750	1	24.0853	1	8.6951	100	1	1	1	1	1	16.6494	735.034	1	-0.294856	-0.247772	-0.298557	-0.363168	-0.605128	0.850141	3.37861	-0.211309	-0.271314	-0.330862	0.122506	1.58365	0	0	0	0
DDB0232428	3482300	DDB0232428_3482300	NA	NA	1	1	15.996	5.99868	100	1	1	46.2655	1	1	24.2862	1	1	-0.106809	-0.0568218	1.89563	-0.163798	-0.415529	1.24106	0.0393742	-0.01806	-0.0818155	0.865916	0.412766	0.0106571	0	0	0	0
DDB0232428	3484420	DDB0232428_3484420	DDB_G0269754	DDB_G0269754	1	1	1	1	100	1	1	1	1	1	1	1	1	0.800717	0.86472	0.829815	0.798374	0.499493	0.510985	0.999827	0.914574	0.832718	0.814095	0.505239	0.9572	0	0	0	0
DDB0232428	3485117	DDB0232428_3485117	DDB_G0269754	DDB_G0269754	1	116.98	45.4069	54.4622	100	1	1	1	1	128.118	58.249	1	1	-1.22427	-1.19154	-1.2558	-1.34855	0.936408	0.546081	-1.14326	-1.16644	-1.2079	-1.30217	0.741244	-1.15485	0	0	0	0
DDB0232428	3486126	DDB0232428_3486126	DDB_G0270934	DDB_G0270934	43.435	63.2078	80.1619	62.2682	100	1	1	1	1	1	1	1	1	-1.29212	-1.26044	-1.32568	-1.42048	-1.61063	-1.646	-1.21506	-1.23616	-1.27628	-1.37308	-1.62832	-1.22561	0	0	0	0
DDB0232428	3486141	DDB0232428_3486141	DDB_G0270934	DDB_G0270934	62.3798	1	1	21.4599	100	1	1	1	1	85.8294	1	1	1	-0.752498	-0.712482	-0.769901	-0.848367	1.20748	-1.08984	-0.643971	-0.681612	-0.73249	-0.809134	0.0588183	-0.662792	0	0	0	0
DDB0232428	3487098	DDB0232428_3487098	DDB_G0270934	DDB_G0270934	214.579	131.758	110.773	152.37	1000	1	1	1	40.1436	205.06	1	1	471.123	-0.810485	-0.730212	-0.92564	0.392883	0.748413	-1.844	-0.411831	1.81557	-0.770349	-0.266378	-0.547795	0.701867	0	0	0	0
DDB0232428	3488361	DDB0232428_3488361	DDB_G0270936	DDB_G0270936	26.2854	29.7296	72.6365	42.8839	100	1	1	1	55.1974	14.0166	109.383	1	1	-1.1032	-1.0686	-1.1311	0.933941	-0.0716502	0.999849	-1.01512	-1.04201	-1.0859	-0.0985784	0.4641	-1.02857	0	0	0	0
DDB0232428	3495212	DDB0232428_3495212	NA	NA	4.61597	1	1	2.20532	100	1	1	1	1	1	1	1	1	0.40009	0.457905	0.417193	0.373623	0.0955566	0.0980778	0.575835	0.502863	0.428997	0.395408	0.0968172	0.539349	0	0	0	0
DDB0232428	3501892	DDB0232428_3501892	DDB_G0269124	dcsA	3.84665	9.86679	37.4089	17.0408	100	59.841	388.158	1	1	1	1	1	1	1.437	2.47259	-0.649602	-0.724531	-0.948784	-0.969457	-0.520357	-0.561579	1.95479	-0.687067	-0.95912	-0.540968	0	0	0	0
DDB0232428	3502086	DDB0232428_3502086	DDB_G0269124	dcsA	24.8429	1	17.0867	14.3099	100	1	826.44	1	59.3193	161.698	170.193	1	1	-0.54722	2.95116	-0.558477	1.56207	1.73794	1.80367	-0.426721	-0.470655	1.20197	0.501798	1.77081	-0.448688	1	0	0	0
DDB0232428	3502255	DDB0232428_3502255	DDB_G0269124	dcsA	37.1842	58.8129	1	32.3324	100	1	1	1	36.9177	1	1	1	1	-0.960129	-0.923319	-0.983748	0.869602	-1.2759	-1.30383	-0.863711	-0.894988	-0.941724	-0.0570733	-1.28987	-0.879349	0	0	0	0
DDB0232428	3502519	DDB0232428_3502519	DDB_G0269124	dcsA	463.938	265.197	336.971	355.368	1000	1	347.214	1	110.036	23.3213	60.7156	1	1	-1.1091	1.0063	-1.2618	0.465058	-0.602273	-0.270043	-0.747587	-0.862422	-0.0513977	-0.398371	-0.436158	-0.805005	0	0	0	0
DDB0232428	3506123	DDB0232428_3506123	NA	NA	1	1	1	1	100	1	1	1	1	1	1	1	1	0.800717	0.86472	0.829815	0.798374	0.499493	0.510985	0.999827	0.914574	0.832718	0.814095	0.505239	0.9572	0	0	0	0
DDB0232428	3518139	DDB0232428_3518139	DDB_G0269766	DDB_G0269766	33.4017	190.226	121.715	115.114	1000	1	1	1	1	24.872	1	1	1	-0.711618	-0.632894	-0.814341	-1.13193	-0.0694686	-1.7086	-0.300665	-0.4313	-0.672256	-0.973135	-0.889036	-0.365982	0	0	0	0
DDB0232428	3519355	DDB0232428_3519355	DDB_G0270942	DDB_G0270942	882.549	1041.7	925.407	949.885	1000	1	1	964.198	529.931	2223.45	2362.64	1273.9	1773.04	-1.45578	-1.36539	1.07551	0.728162	0.995893	1.02325	1.69736	1.62254	-1.41059	0.901838	1.00957	1.65995	0	0	-1	1
DDB0232428	3521811	DDB0232428_3521811	DDB_G0269768	cnrI	370.785	316.039	535.104	407.309	1000	1	1	1	1	1	64.1783	551.435	545.294	-1.1572	-1.07149	-1.31595	-1.69664	-2.07145	-0.309135	1.70111	1.49542	-1.11434	-1.50629	-1.19029	1.59827	-1	-1	-1	1
DDB0232428	3522641	DDB0232428_3522641	DDB_G0269768	cnrI	162.136	223.101	69.6191	151.619	1000	6.77184	1	1	1	51.2948	1	1	1	-0.134268	-0.728497	-0.923679	-1.25502	0.131027	-1.84162	-0.409872	-0.536647	-0.431382	-1.08935	-0.855295	-0.473259	0	-1	0	0
DDB0232428	3522653	DDB0232428_3522653	DDB_G0269768	cnrI	252.084	215.044	318.975	262.034	1000	274.881	1	360.85	187.994	1	50.7545	1	194.846	0.978752	-0.91839	1.1966	0.840566	-1.87422	-0.209449	-0.626788	1.27053	0.0301809	1.01858	-1.04184	0.32187	-1	0	0	0
DDB0232428	3522662	DDB0232428_3522662	DDB_G0269768	cnrI	350.365	111.249	94.6311	185.415	1000	831.002	243.942	1	1	240.966	102.268	1091.18	1	1.49081	1.10958	-1.00356	-1.34495	0.732794	0.295899	2.28372	-0.613609	1.30019	-1.17425	0.514346	0.835056	0	-1	0	0
DDB0232428	3522686	DDB0232428_3522686	DDB_G0269768	cnrI	1	1	60.5304	20.8435	100	1	1	1	1	1	1	1	1	-0.737734	-0.69749	-0.754695	-0.832713	-1.05166	-1.07462	-0.628345	-0.66644	-0.717612	-0.793704	-1.06314	-0.647393	0	0	0	0
DDB0232428	3522770	DDB0232428_3522770	DDB_G0269768	cnrI	1	1	1	1	100	1	1	1	1	1	1	1	2.15841	0.800717	0.86472	0.829815	0.798374	0.499493	0.510985	0.999827	1.31509	0.832718	0.814095	0.505239	1.15746	0	0	0	0
DDB0232428	3522797	DDB0232428_3522797	DDB_G0269768	cnrI	55.584	50.7989	1	35.7943	100	1	1	99.5919	1	1	1	1	245.471	-1.01166	-0.975642	1.3637	-1.12313	-1.32785	-1.35694	-0.918243	1.91689	-0.993649	0.120283	-1.3424	0.499322	0	0	0	0
DDB0232428	3524258	DDB0232428_3524258	DDB_G0269770	fam63A	199.769	154.292	338.316	230.793	1000	1	1	1	74.5523	1	1	1	1	-0.956895	-0.874325	-1.09046	0.483973	-1.81746	-2.04451	-0.576452	-0.697338	-0.91561	-0.303243	-1.93098	-0.636895	-1	0	0	0
DDB0232428	3524775	DDB0232428_3524775	DDB_G0269770	fam63A	44.5249	1	44.6798	30.0683	100	1	1	1	1	1	1	1	1	-0.923353	-0.885975	-0.945871	-1.02951	-1.23882	-1.26593	-0.82479	-0.857194	-0.904664	-0.98769	-1.25237	-0.840992	0	0	0	0
DDB0232428	3524802	DDB0232428_3524802	DDB_G0269770	fam63A	81.1642	1	79.7257	53.9633	100	1	1	107.707	1	1	1	1	1	-1.21961	-1.18681	1.19039	-1.3436	-1.53752	-1.57127	-1.13832	-1.16165	-1.20321	-0.0766087	-1.55439	-1.14998	0	0	0	0
DDB0232428	3532802	DDB0232428_3532802	NA	NA	16.7009	25.2917	34.137	25.3765	100	37.5906	1	1	1	37.7554	48.3828	1	1	0.999761	-0.798712	-0.857362	-0.938399	0.702414	0.8479	-0.733842	-0.76888	0.100524	-0.89788	0.775157	-0.751361	0	0	0	0
DDB0232428	3534706	DDB0232428_3534706	DDB_G0270636	DDB_G0270636	402.039	252.788	62.3118	239.046	1000	1	1	1	33.5127	1	129.4	1	1	-0.969285	-0.886521	-1.10441	0.11095	-1.83317	0.286847	-0.590384	-0.710777	-0.927903	-0.496729	-0.77316	-0.65058	0	0	0	0
DDB0232428	3535713	DDB0232428_3535713	DDB_G0270636	DDB_G0270636	130.722	70.8771	80.2346	93.9445	100	1.86571	296.882	1	51.0755	270.789	134.144	1	378.507	-1.18453	1.45659	-1.54024	0.471088	1.04019	0.696957	-1.43554	1.64001	0.136027	-0.534577	0.868572	0.102238	0	0	0	0
DDB0232428	3535888	DDB0232428_3535888	DDB_G0270636	DDB_G0270636	44.6852	25.9811	37.4453	36.0372	100	1	1	175.788	1	1	1	1	1	-1.01508	-0.979121	1.65661	-1.12676	-1.3313	-1.36047	-0.921868	-0.951461	-0.997101	0.264924	-1.34589	-0.936665	0	0	0	0
DDB0232428	3540896	DDB0232428_3540896	DDB_G0269222	gefB	1	1	1	1	100	1	1	1	1	1	11.6688	1	1	0.800717	0.86472	0.829815	0.798374	0.499493	1.79372	0.999827	0.914574	0.832718	0.814095	1.1466	0.9572	0	0	0	0
DDB0232428	3542493	DDB0232428_3542493	DDB_G0269222	gefB	14.8737	1	1	5.62457	100	1	179.006	20.3399	84.5882	140.226	165.023	31.4219	22.369	-0.0741889	2.64463	1.50047	2.25417	2.14211	2.2751	1.92212	1.63325	1.28522	1.87732	2.2086	1.77768	1	0	0	0
DDB0232428	3546695	DDB0232428_3546695	NA	NA	1	44.3359	24.8302	23.3887	100	1	101.603	1	1	1	1	1	1	-0.796096	1.62026	-0.814804	-0.89459	-1.11051	-1.13477	-0.690111	-0.726416	0.412083	-0.854697	-1.12264	-0.708264	0	0	0	0
DDB0232428	3553751	DDB0232428_3553751	DDB_G0269782	DDB_G0269782	104.276	9.95296	36.3183	50.1825	100	1	1	127.941	1	24.6334	98.0462	1	1	-1.18281	-1.14944	1.3181	-1.30459	0.136066	0.860667	-1.09938	-1.12383	-1.16613	0.00675609	0.498367	-1.11161	0	0	0	0
DDB0232428	3553777	DDB0232428_3553777	DDB_G0269782	DDB_G0269782	121.073	1	38.3178	53.4636	100	1	1	1	1	1	1	1	1	-1.2149	-1.18202	-1.24614	-1.33861	-1.53277	-1.56641	-1.13334	-1.1568	-1.19846	-1.29237	-1.54959	-1.14507	0	0	0	0
DDB0232428	3555475	DDB0232428_3555475	DDB_G0269784	DDB_G0269784	20.0987	36.408	1	19.1689	100	1	1	105.915	1	67.3394	12.2854	1	1	-0.695308	-0.654409	1.72163	-0.787733	1.14122	0.27872	-0.583446	-0.622841	-0.674859	0.466949	0.709971	-0.603143	0	0	0	0
DDB0232428	3558617	DDB0232428_3558617	DDB_G0269788	DDB_G0269788	29.2986	1	1	10.4329	100	1	1	1	1	1	1	1	1	-0.387152	-0.341494	-0.393617	-0.461022	-0.698187	-0.713295	-0.257318	-0.306159	-0.364323	-0.42732	-0.705741	-0.281739	0	0	0	0
DDB0232428	3574690	DDB0232428_3574690	DDB_G0270954	DDB_G0270954_RTE	76.8367	107.501	134.621	106.319	1000	1	1	79.252	102.33	27.0789	1	5.48889	1	-0.683592	-0.605308	0.952945	0.971872	0.00407982	-1.67022	0.405942	-0.400903	-0.64445	0.962409	-0.833072	0.00251974	0	0	0	0
DDB0232428	3581668	DDB0232428_3581668	DDB_G0269794	DDB_G0269794	1	12.969	1	4.98967	100	1	1	1	1	1	1	1	1	-0.0135159	0.0379123	-0.00879485	-0.0648871	-0.321465	-0.328206	0.138108	0.0778144	0.0121982	-0.036841	-0.324835	0.107961	0	0	0	0
DDB0232428	3582360	DDB0232428_3582360	DDB_G0270640	DDB_G0270640	89.5627	165.15	180.428	145.047	1000	1	1	1	1	98.4742	136.088	25.933	1	-0.793118	-0.713116	-0.906089	-1.23522	0.442461	0.552441	0.898441	-0.519699	-0.753117	-1.07065	0.497451	0.189371	0	-1	0	0
DDB0232428	3582734	DDB0232428_3582734	DDB_G0270640	DDB_G0270640	583.953	824.329	909.883	772.722	1000	1	1	447.163	1	2591.88	1895.56	77.2422	48.8586	-1.383	-1.29375	0.852444	-1.9828	1.15675	1.01656	0.667915	0.327865	-1.33837	-0.565177	1.08665	0.49789	0	0	-1	0
DDB0232428	3587928	DDB0232428_3587928	DDB_G0270642	DDB_G0270642	1	1	1	1	100	1	1	1	1	1	1	1	1	0.800717	0.86472	0.829815	0.798374	0.499493	0.510985	0.999827	0.914574	0.832718	0.814095	0.505239	0.9572	0	0	0	0
DDB0232428	3589349	DDB0232428_3589349	DDB_G0269796	DDB_G0269796_ps	32.6003	33.8228	123.533	63.3187	100	1267.16	229.234	1	36.2009	106.168	69.2063	1	1	2.31856	1.52651	-1.33441	0.498103	0.76347	0.557405	-1.22403	-1.24487	1.92253	-0.418152	0.660437	-1.23445	0	0	1	0
DDB0232428	3589588	DDB0232428_3589588	DDB_G0269796	DDB_G0269796_ps	60.6808	1	92.9224	51.5344	100	58.8044	1	1	3.40504	226.413	129.21	1	1	0.867567	-1.16312	-1.22697	-0.660828	1.25545	0.990886	-1.11363	-1.13767	-0.147774	-0.943897	1.12317	-1.12565	0	0	0	0
DDB0232428	3590621	DDB0232428_3590621	DDB_G0269796	DDB_G0269796_ps	6.28285	1	1	2.76095	100	1	1	1	1	1	1	1	1	0.286265	0.342323	0.299961	0.252945	-0.0192084	-0.019236	0.455372	0.385889	0.314294	0.276453	-0.0192222	0.42063	0	0	0	0
DDB0232428	3595411	DDB0232428_3595411	NA	NA	32.3118	1	1	11.4373	100	1	1	1	1	1	1	1	1	-0.433713	-0.388774	-0.441573	-0.510387	-0.745133	-0.761283	-0.306595	-0.354008	-0.411244	-0.47598	-0.753208	-0.330302	0	0	0	0
DDB0232428	3597497	DDB0232428_3597497	DDB_G0270958	DDB_G0270958	66.4187	45.0253	1.09064	37.5116	100	1	1	1	1	1	1	1	1	-1.03539	-0.999747	-1.06127	-1.1483	-1.35178	-1.38141	-0.943365	-0.972335	-1.01757	-1.10478	-1.36659	-0.95785	0	0	0	0
DDB0232428	3599126	DDB0232428_3599126	DDB_G0270962	DDB_G0270962	1	45.6716	1	15.8905	100	1	1	1	1	1	1	1	1	-0.600294	-0.557928	-0.61314	-0.686998	-0.91309	-0.93297	-0.482891	-0.525198	-0.579111	-0.650069	-0.92303	-0.504044	0	0	0	0
DDB0232428	3599691	DDB0232428_3599691	DDB_G0270962	DDB_G0270962	16.7329	1	1	6.2443	100	492.755	146.303	55.8558	1	152.572	1	1	1	3.01356	2.48709	1.97298	-0.185351	2.13182	-0.44531	0.01786	-0.038951	2.75032	0.893812	0.843256	-0.0105455	0	0	1	0
DDB0232428	3609656	DDB0232428_3609656	DDB_G0270962	DDB_G0270962	7.94973	24.2146	1	11.0548	100	80.1565	1	1	1	54.5157	1	1	1	1.80428	-0.371277	-0.423825	-0.492118	1.31445	-0.743524	-0.288359	-0.3363	0.7165	-0.457972	0.285465	-0.312329	0	0	0	0
DDB0232428	3615829	DDB0232428_3615829	DDB_G0270964	DDB_G0270964_ps	34.9724	43.2587	65.8019	48.011	100	1	1	1	1	16.0445	25.9939	1	1	-1.1604	-1.12669	-1.19002	-1.28083	-0.0603163	0.190647	-1.07567	-1.1008	-1.14355	-1.23543	0.0651654	-1.08823	0	0	0	0
DDB0232428	3615963	DDB0232428_3615963	DDB_G0270964	DDB_G0270964_ps	2.17977	3.10222	3.9263	3.06943	100	1	1	1	1	3.39977	3.13065	1	1	0.232612	0.287841	0.244701	0.196061	0.5517	0.521296	0.39859	0.330751	0.260226	0.220381	0.536498	0.364671	0	0	0	0
DDB0232428	3616268	DDB0232428_3616268	DDB_G0270964	DDB_G0270964_ps	22.6632	1	41.3716	21.6782	100	1	1	1	1	59.3469	45.4893	1	1	-0.757625	-0.717688	-0.775182	-0.853803	1.01386	0.897942	-0.649397	-0.686881	-0.737657	-0.814492	0.955901	-0.668139	0	0	0	0
DDB0232428	3616586	DDB0232428_3616586	DDB_G0270964	DDB_G0270964_ps	124.792	211.296	365.255	233.781	1000	1	3.59889	73.561	295.88	145.653	263.639	446.43	2.35463	-0.961431	-0.434301	0.610591	1.09424	0.404057	0.641271	1.83748	-0.374723	-0.697866	0.852413	0.522664	0.731377	0	0	0	0
DDB0232428	3617051	DDB0232428_3617051	DDB_G0270964	DDB_G0270964_ps	1	58.9853	1	20.3284	100	1	1	1	5.55558	1	33.5833	1	1	-0.725059	-0.684619	-0.741641	0.101685	-1.03889	0.773079	-0.614932	-0.653414	-0.704839	-0.319978	-0.132903	-0.634173	0	0	0	0
DDB0232428	3618397	DDB0232428_3618397	DDB_G0270964	DDB_G0270964_ps	8.30234	1	1	3.43411	100	1	1	1	1	1	1	1	1	0.175741	0.230092	0.186128	0.135766	-0.130645	-0.133148	0.338403	0.272307	0.202917	0.160947	-0.131896	0.305355	0	0	0	0
DDB0232428	3624191	DDB0232428_3624191	DDB_G0270964	DDB_G0270964_ps	1	23.8268	1	8.60893	100	1	1	1	1	1	1	1	1	-0.28981	-0.242649	-0.293361	-0.357818	-0.600041	-0.612969	-0.154299	-0.206124	-0.26623	-0.32559	-0.606505	-0.180212	0	0	0	0
DDB0232428	3625102	DDB0232428_3625102	DDB_G0270964	DDB_G0270964_ps	1	1	43.5892	15.1964	100	1	1	1	1	19.7425	1	1	1	-0.577669	-0.534953	-0.589838	-0.66301	0.633164	-0.909651	-0.458946	-0.501946	-0.556311	-0.626424	-0.138243	-0.480446	0	0	0	0
DDB0232428	3626159	DDB0232428_3626159	DDB_G0270964	DDB_G0270964_ps	1	27.3168	27.0115	18.4428	100	1	222.453	1	39.4267	1	1	1	1	-0.675746	2.14556	-0.690851	1.20642	-0.989165	-1.01073	-0.562742	-0.602737	0.734908	0.257785	-0.99995	-0.58274	0	0	0	0
DDB0232428	3626402	DDB0232428_3626402	NA	NA	22.9517	142.357	145.528	103.612	1000	1	1	79.6736	1	129.907	28.2707	66.1054	1.96219	-0.674497	-0.596355	0.96529	-1.08488	0.716744	-0.0439829	1.40282	-0.133234	-0.635426	-0.0597974	0.336381	0.634791	0	0	0	0
DDB0232428	3627731	DDB0232428_3627731	DDB_G0270966	DDB_G0270966	16.9252	1	1	6.30841	100	1	1	1	1	1	1	1	1	-0.132312	-0.0827186	-0.131148	-0.190837	-0.441242	-0.450643	0.0123839	-0.0442685	-0.107515	-0.160992	-0.445943	-0.0159423	0	0	0	0
DDB0232428	3628155	DDB0232428_3628155	DDB_G0270966	DDB_G0270966	1	39.1655	1	13.7218	100	1	1	1	1	1	1	1	1	-0.525964	-0.48245	-0.536585	-0.608192	-0.838146	-0.856362	-0.404226	-0.448811	-0.504207	-0.572389	-0.847254	-0.426519	0	0	0	0
DDB0232428	3644163	DDB0232428_3644163	DDB_G0270968	DDB_G0270968_RTE	47.2817	78.9774	14.5055	46.9215	100	1	1	1	1	1	1	1	1	-1.14878	-1.11488	-1.17804	-1.26851	-1.4661	-1.49826	-1.06336	-1.08885	-1.13183	-1.22327	-1.48218	-1.07611	0	0	0	0
DDB0232428	3647783	DDB0232428_3647783	DDB_G0270652	DDB_G0270652	186.146	195.698	128.477	170.107	1000	251.387	1	1	1	1	73.0959	1	1	1.09959	-0.768432	-0.969352	-1.30644	-1.68104	0.17534	-0.45549	-0.580652	0.165581	-1.1379	-0.75285	-0.518071	0	-1	0	0
DDB0232428	3648607	DDB0232428_3648607	NA	NA	171.528	1	124.115	98.881	100	1	675.235	203.716	38.3514	1	16.5545	1	1	-1.52639	1.85293	1.20692	0.289707	-1.84683	-0.422125	-1.46299	-1.47691	0.163269	0.748316	-1.13448	-1.46995	0	0	0	0
DDB0232428	3650418	DDB0232428_3650418	DDB_G0269156	mvpA	1	1	2.47211	1.4907	100	1	1	1	1	1	1	1	1	0.598473	0.659352	0.621516	0.583952	0.295578	0.302542	0.785787	0.706734	0.628912	0.602734	0.29906	0.746261	0	0	0	0
DDB0232428	3661427	DDB0232428_3661427	DDB_G0270654	DDB_G0270654	49.173	152.009	319.194	173.458	1000	89.5541	189.959	1	43.7278	79.8052	34.4371	1	1	0.728762	1.0459	-0.977096	0.373173	0.268489	-0.197534	-0.463226	-0.588114	0.88733	-0.301962	0.0354774	-0.52567	0	0	0	0
DDB0232428	3673673	DDB0232428_3673673	DDB_G0270658	acbA	149.57	1	67.256	72.6088	100	1	1	1	1	12.6448	35.1012	1	1	-1.36995	-1.33947	-1.40583	-1.50299	-0.393211	0.131504	-1.29743	-1.31614	-1.35471	-1.45441	-0.130853	-1.30679	0	0	0	0
DDB0232428	3677120	DDB0232428_3677120	DDB_G0269826	DDB_G0269826	1	1	123.024	41.6747	100	1	1	1	1	17.0585	1	1	1	-1.08871	-1.05388	-1.11618	-1.20482	0.0432718	-1.43635	-0.999787	-1.02712	-1.07129	-1.1605	-0.696541	-1.01345	0	0	0	0
DDB0232428	3682037	DDB0232428_3682037	DDB_G0270836	fbp	114.181	29.4711	63.2934	68.9819	100	1	1	1	1	1	1	1	1	-1.34399	-1.31311	-1.3791	-1.47547	-1.66293	-1.69946	-1.26996	-1.28947	-1.32855	-1.42729	-1.68119	-1.27971	0	0	0	0
DDB0232428	3687641	DDB0232428_3687641	DDB_G0269834	DDB_G0269834	48.051	26.6705	1.92679	25.5494	100	1	1	1	1	1	1	1	1	-0.840857	-0.802205	-0.860905	-0.942046	-1.15564	-1.18091	-0.737482	-0.772415	-0.821531	-0.901475	-1.16827	-0.754949	0	0	0	0
DDB0232428	3687967	DDB0232428_3687967	DDB_G0269834	DDB_G0269834	46.4162	24.2576	17.123	29.2656	100	1	1	1	1	1	30.5475	1	1	-0.909647	-0.872058	-0.931755	-1.01498	-1.225	0.533368	-0.810285	-0.843109	-0.890852	-0.973366	-0.345815	-0.826697	0	0	0	0
DDB0232428	3688698	DDB0232428_3688698	DDB_G0269836	DDB_G0269836	82.799	44.7237	83.6883	70.4037	100	684.716	2584.16	1	1	1	1	1	1	1.95302	2.718	-1.38974	-1.48643	-1.67335	-1.71011	-1.28089	-1.30009	2.33551	-1.43809	-1.69173	-1.29049	0	0	1	0
DDB0232428	3690704	DDB0232428_3690704	DDB_G0269838	DDB_G0269838	9.96922	46.7918	83.652	46.8043	100	1	1	111.501	42.6525	1	77.7919	1	1	-1.14751	-1.11359	1.2827	0.748487	-1.46482	0.776239	-1.06202	-1.08755	-1.13055	1.0156	-0.344293	-1.07479	0	0	0	0
DDB0232428	3695409	DDB0232428_3695409	DDB_G0270660	DDB_G0270660	35.5815	209.098	211.475	152.052	1000	1	1	83.4675	155.736	60.2416	1	1	524.102	-0.809748	-0.729486	0.831499	0.999661	0.201639	-1.84299	-0.411002	1.85712	-0.769617	0.91558	-0.820677	0.723061	0	0	0	0
DDB0232428	3696477	DDB0232428_3696477	DDB_G0270662	DDB_G0270662	1	1	1	1	100	1	262.875	1	1	1	1	1	1	0.800717	3.73071	0.829815	0.798374	0.499493	0.510985	0.999827	0.914574	2.26571	0.814095	0.505239	0.9572	0	0	0	0
DDB0232428	3702057	DDB0232428_3702057	DDB_G0269842	DDB_G0269842	1	1	1	1	100	1.31291	1	1	1	1	1	1	1	0.938626	0.86472	0.829815	0.798374	0.499493	0.510985	0.999827	0.914574	0.901673	0.814095	0.505239	0.9572	0	0	0	0
DDB0232428	3708136	DDB0232428_3708136	NA	NA	28.2087	1	10.5428	13.2505	100	1	595.642	1	1	1	64.3206	1	1	-0.508259	2.82227	-0.51835	-0.589421	-0.820294	1.33581	-0.385488	-0.430616	1.157	-0.553885	0.257755	-0.408052	0	0	0	0
DDB0232428	3711459	DDB0232428_3711459	DDB_G0269848	agpA	30.5167	158.601	204.313	131.144	1000	1	1	152.813	187.277	80.0438	286.976	1	1	-0.757587	-0.678142	1.13028	1.14819	0.394862	0.961394	-0.352352	-0.48116	-0.717864	1.13923	0.678128	-0.416756	0	0	0	0
DDB0232428	3713493	DDB0232428_3713493	DDB_G0270666	gdt2	143.127	154.68	90.1958	129.334	1000	160.106	519.909	125.728	283.514	222.715	82.2032	1	1	1.03713	1.49724	1.05835	1.33971	0.858631	0.364372	-0.346844	-0.475847	1.26719	1.19903	0.611502	-0.411346	0	0	0	0
DDB0232428	3714447	DDB0232428_3714447	DDB_G0270666	gdt2	1	1	52.7869	18.2623	100	1	1	1	1	1	1	1	264.111	-0.670765	-0.629487	-0.685721	-0.761712	-0.984143	-1.0056	-0.557471	2.30531	-0.650126	-0.723717	-0.994872	0.87392	0	0	0	0
DDB0232428	3723277	DDB0232428_3723277	NA	NA	90.3	143.779	22.2127	85.4307	100	1	1	1	87.9933	301.148	1	1	1	-1.45232	-1.42311	-1.49068	0.814248	1.14298	-1.81112	-1.38461	-1.4008	-1.43772	-0.338215	-0.334067	-1.3927	0	0	0	0
DDB0232428	3724722	DDB0232428_3724722	DDB_G0270668	gdt8	35.5174	91.1708	30.6833	52.4572	100	1	1	86.2076	1	56.6629	23.3376	1	1	-1.20527	-1.17224	1.08899	-1.3284	0.538883	0.0881279	-1.12315	-1.14691	-1.18876	-0.119705	0.313505	-1.13503	0	0	0	0
DDB0232428	3725780	DDB0232428_3725780	DDB_G0270668	gdt8	92.1272	89.7921	223.435	135.118	1000	1	1171.41	240.601	381.185	695.045	975.102	1	1	-0.768115	1.764	1.29862	1.45244	1.34794	1.53764	-0.36419	-0.492579	0.497944	1.37553	1.44279	-0.428385	0	0	0	0
DDB0232428	3729655	DDB0232428_3729655	NA	NA	51.5771	14.0893	41.1898	35.6187	100	119.198	1	1	1	278.722	1	1	1	1.4126	-0.973113	-1.03425	-1.12049	1.55027	-1.35437	-0.915606	-0.94538	0.219745	-1.07737	0.0979495	-0.930493	0	0	0	0
DDB0232428	3731091	DDB0232428_3731091	DDB_G0270670	psaB	6.21874	2.97296	1.27241	3.48804	100	1	1	1	1	5.60664	1	1	1	0.167849	0.222078	0.177999	0.127398	0.7419	-0.141282	0.33005	0.264196	0.194963	0.152699	0.300309	0.297123	0	0	0	0
DDB0232428	3731272	DDB0232428_3731272	DDB_G0270670	psaB	1	44.1636	1.5996	15.5877	100	1	1	1	1	1	18.9262	1	1	-0.590548	-0.548031	-0.603103	-0.676665	-0.903263	0.612304	-0.472576	-0.515182	-0.56929	-0.639884	-0.14548	-0.493879	0	0	0	0
DDB0232428	3737797	DDB0232428_3737797	DDB_G0269854	amdhd1	9.45634	33.5212	145.818	62.932	100	1	1	1	1	1	1	1	1	-1.29749	-1.26589	-1.33121	-1.42618	-1.61605	-1.65154	-1.22075	-1.24168	-1.28169	-1.37869	-1.63379	-1.23122	0	0	0	0
DDB0232428	3741171	DDB0232428_3741171	DDB_G0270672	fslN	20.7719	1	48.3153	23.3624	100	1	1	1	80.1079	17.5953	41.9317	1	1	-0.795526	-0.756174	-0.814217	1.46017	0.354699	0.816364	-0.689508	-0.72583	-0.77585	0.322977	0.585531	-0.707669	0	0	0	0
DDB0232428	3743006	DDB0232428_3743006	NA	NA	43.1145	1	1	15.0382	100	1	1	1	1	1	1	1	1	-0.572366	-0.529569	-0.584376	-0.657389	-0.884931	-0.904186	-0.453334	-0.496497	-0.550968	-0.620883	-0.894559	-0.474916	0	0	0	0
DDB0232428	3751703	DDB0232428_3751703	DDB_G0269254	sigJ	188.005	197.637	133.421	173.021	1000	771.99	1	158.715	73.4771	107.063	88.6543	1	1	1.48923	-0.774328	1.03532	0.60623	0.400997	0.260324	-0.462225	-0.587149	0.357452	0.820774	0.330661	-0.524687	0	0	0	0
DDB0232428	3751818	DDB0232428_3751818	DDB_G0269254	sigJ	1	1	1.67231	1.2241	100	1	1	1	1	1	1	1	1	0.698285	0.760706	0.724317	0.689775	0.396215	0.405414	0.891421	0.809308	0.729496	0.707046	0.400815	0.850365	0	0	0	0
DDB0232428	3752387	DDB0232428_3752387	DDB_G0269254	sigJ	363.957	573.178	735.527	557.554	1000	1	1	246.714	588.533	610.766	265.394	504.501	745.045	-1.26792	-1.18047	0.745928	1.01313	0.656377	0.224746	1.54135	1.49471	-1.22419	0.879528	0.440562	1.51803	0	0	-1	1
DDB0232428	3753192	DDB0232428_3753192	NA	NA	25.5802	1	20.9766	15.8523	100	1	1	1	1	15.2095	98.1885	1	1	-0.599073	-0.556688	-0.611883	-0.685703	0.478352	1.46306	-0.481598	-0.523943	-0.57788	-0.648793	0.970704	-0.502771	0	0	0	0
DDB0232428	3753876	DDB0232428_3753876	NA	NA	103.058	179.713	326.719	203.163	1000	1	1	1	39.9644	117.322	6.2613	1	1	-0.911933	-0.830069	-1.03984	0.262314	0.370104	-1.0971	-0.525898	-0.648571	-0.871001	-0.388765	-0.363498	-0.587234	0	0	0	0
DDB0232428	3754849	DDB0232428_3754849	DDB_G0270976	DDB_G0270976_ps	11.572	29.2557	1	13.9426	100	1	212.595	1	1	1	55.1184	1	1	-0.534047	2.26613	-0.54491	-0.616762	-0.846296	1.22862	-0.41278	-0.457118	0.866043	-0.580836	0.191161	-0.434949	0	0	0	0
DDB0232428	3756715	DDB0232428_3756715	NA	NA	120.4	19.9921	6.58019	48.9908	100	1	1	1	1	58.3926	46.2957	1	1	-1.17064	-1.13708	-1.20056	-1.29168	0.589158	0.481444	-1.0865	-1.11132	-1.15386	-1.24612	0.535301	-1.09891	0	0	0	0
DDB0232428	3758804	DDB0232428_3758804	DDB_G0270978	DDB_G0270978	13.1748	21.1554	1	11.7767	100	1	1	1	1	1	1	414.769	1	-0.448529	-0.403819	-0.456832	-0.526095	-0.760071	-0.776553	2.90922	-0.369234	-0.426174	-0.491463	-0.768312	1.26999	0	0	0	0
DDB0232428	3764029	DDB0232428_3764029	DDB_G0269864	DDB_G0269864	556.738	410.312	248.157	405.069	1000	1	1	1	36.5593	148.338	434.496	1	266.074	-1.15525	-1.06958	-1.31376	-0.0858539	0.166445	0.617094	-0.799487	1.2231	-1.11242	-0.699807	0.39177	0.211805	0	0	-1	0
DDB0232428	3766669	DDB0232428_3766669	DDB_G0270980	DDB_G0270980	86.4534	1	1.45418	29.6358	100	201.497	1	1	1	1	1	1	1	1.77169	-0.878524	-0.938313	-1.02173	-1.23142	-1.25837	-0.817024	-0.849653	0.446583	-0.980022	-1.24489	-0.833339	0	0	0	0
DDB0232428	3768940	DDB0232428_3768940	DDB_G0269870	DDB_G0269870	297.602	186.392	468.175	317.39	1000	1	1	196.128	1	131.518	119.439	1	758.388	-1.06924	-0.984911	0.878497	-1.58516	0.221701	0.111273	-0.702775	1.71699	-1.02708	-0.353333	0.166487	0.507107	0	0	-1	0
DDB0232428	3768988	DDB0232428_3768988	DDB_G0269870	DDB_G0269870	70.3936	1	77.7625	49.7187	100	1	1	1	1	20.9951	69.2063	1	1	-1.17811	-1.14467	-1.20825	-1.29961	0.0591824	0.683646	-1.0944	-1.119	-1.16139	-1.25393	0.371414	-1.1067	0	0	0	0
DDB0232428	3776793	DDB0232428_3776793	DDB_G0269876	samkA	80.6193	15.468	26.5752	40.8875	100	1	1	1	1	1	1	1	1	-1.07905	-1.04407	-1.10623	-1.19458	-1.3958	-1.4264	-0.989564	-1.0172	-1.06156	-1.1504	-1.4111	-1.00338	0	0	0	0
DDB0232428	3790071	DDB0232428_3790071	DDB_G0270986	tspC	210.027	154.163	520.016	294.735	1000	1	1317.19	46.4762	152.868	234.286	437.2	808.538	1	-1.04313	1.53401	0.336347	0.69558	0.512986	0.773644	1.9811	-0.790873	0.24544	0.515964	0.643315	0.595115	0	0	0	0
DDB0232428	3792696	DDB0232428_3792696	DDB_G0270988	samkB_ps1	65.8738	29.5142	36.9363	44.1081	100	1	1	1	1	1	1	1	1	-1.11745	-1.08307	-1.14578	-1.2353	-1.43452	-1.46598	-1.03021	-1.05667	-1.10026	-1.19054	-1.45025	-1.04344	0	0	0	0
DDB0232428	3795861	DDB0232428_3795861	DDB_G0269110	tspA	9.264	25.9811	26.8297	20.6916	100	1	1	1	1	1	1	1	1	-0.734029	-0.693728	-0.750879	-0.828786	-1.04793	-1.0708	-0.624425	-0.662633	-0.713879	-0.789832	-1.05937	-0.643529	0	0	0	0
DDB0232428	3796521	DDB0232428_3796521	DDB_G0270682	tspD	120.785	82.3812	84.3064	95.8241	100	353.449	1	1	1	12.0483	1.47046	1	1296.23	1.46189	-1.48217	-1.55058	-1.65199	-0.559585	-1.66975	-1.44616	2.27052	-0.010138	-1.60128	-1.11467	0.41218	0	0	0	0
DDB0232428	3801516	DDB0232428_3801516	DDB_G0269886	DDB_G0269886	1	1	27.2296	9.7432	100	1	1	1	1	1	48.1456	1	1	-0.352508	-0.306315	-0.357935	-0.424291	-0.663257	1.34511	-0.220653	-0.270556	-0.329411	-0.391113	0.340925	-0.245605	0	0	0	0
DDB0232428	3801804	DDB0232428_3801804	DDB_G0269886	DDB_G0269886	28.6255	38.7347	16.7958	28.052	100	97.8462	1	1	1	1	1	1	1	1.43358	-0.850272	-0.909657	-0.992231	-1.20337	-1.22969	-0.787578	-0.821061	0.291656	-0.950944	-1.21653	-0.804319	0	0	0	0
DDB0232428	3803689	DDB0232428_3803689	DDB_G0269890	DDB_G0269890	123.638	18.4841	125.133	89.0848	100	1	1	125.728	1	1	14.2302	1	224.083	-1.47354	-1.44466	1.00957	-1.61283	-1.79355	-0.446642	-1.40706	1.39477	-1.4591	-0.301628	-1.12009	-0.00614749	0	0	0	0
DDB0232428	3805240	DDB0232428_3805240	NA	NA	47.9548	109.956	112.081	89.9975	100	1	1	1	44.0862	24.1563	1	1	1	-1.4787	-1.4499	-1.51785	0.415106	-0.17226	-1.8383	-1.41253	-1.42791	-1.4643	-0.551371	-1.00528	-1.42022	0	0	0	0
DDB0232428	3806020	DDB0232428_3806020	DDB_G0269892	DDB_G0269892	219.291	233.485	233.069	228.615	1000	1699.73	473.749	91.0555	412.188	93.8815	123.423	1	1	1.66929	1.26726	0.704152	1.25238	0.217669	0.285556	-0.572694	-0.693713	1.46827	0.978264	0.251612	-0.633203	0	0	0	0
DDB0232428	3807012	DDB0232428_3807012	DDB_G0269892	DDB_G0269892	32.44	129.518	102.556	88.1714	100	1	1	1	1	94.9551	104.972	1	443.652	-1.46832	-1.43936	-1.50715	-1.60729	0.53735	0.602042	-1.40154	1.7557	-1.45384	-1.55722	0.569696	0.177081	0	0	0	0
DDB0232428	3807355	DDB0232428_3807355	DDB_G0269892	DDB_G0269892	65.2327	95.2209	144.691	101.715	1000	1	1	243.974	107.527	89.8852	21.3453	1	444.241	-0.667981	-0.589941	1.41687	1.0138	0.560335	-0.170752	-0.2516	1.94766	-0.628961	1.21533	0.194792	0.848031	0	0	0	0
DDB0232428	3810029	DDB0232428_3810029	DDB_G0269182	rsc5	129.408	10.7285	93.1405	77.7589	100	1	1	1	32.6167	1	1	1	1	-1.40466	-1.37471	-1.44159	0.331778	-1.7241	-1.76199	-1.33417	-1.35182	-1.38969	-0.554904	-1.74304	-1.34299	0	0	0	0
DDB0232428	3813231	DDB0232428_3813231	DDB_G0269896	kcnma1	44.8455	26.8428	173.23	81.6394	100	1	1	1	1	1	7.30485	1	1	-1.42933	-1.39976	-1.46699	-1.56595	-1.74897	-0.749221	-1.36027	-1.37717	-1.41455	-1.51647	-1.2491	-1.36872	0	0	0	0
DDB0232428	3813384	DDB0232428_3813384	DDB_G0269896	kcnma1	1.05783	32.401	136.693	56.7174	100	305.7	1	1	1	47.5372	14.5148	1	1	1.65403	-1.21241	-1.27697	-1.37034	0.409311	-0.200576	-1.16501	-1.18756	0.220812	-1.32365	0.104368	-1.17628	0	0	0	0
DDB0232428	3818329	DDB0232428_3818329	DDB_G0269130	phgA	70.4898	88.9734	50.024	69.8291	100	1	1	102.437	1	1	84.6698	1	1	-1.35017	-1.31939	1.02974	-1.48203	-1.66916	0.611597	-1.2765	-1.29582	-1.33478	-0.226144	-0.528782	-1.28616	0	0	0	0
DDB0232428	3832001	DDB0232428_3832001	DDB_G0269908	DDB_G0269908	106.199	106.165	20.5404	77.6349	100	1	1	1	1	1	1	1	1	-1.40385	-1.37389	-1.44075	-1.53894	-1.72328	-1.76116	-1.33331	-1.35099	-1.38887	-1.48985	-1.74222	-1.34215	0	0	0	0
DDB0232428	3835072	DDB0232428_3835072	DDB_G0270990	DDB_G0270990	16.5406	1	1	6.18019	100	1	1	1	1	1	1	1	1	-0.12191	-0.0721558	-0.120434	-0.179808	-0.430754	-0.439922	0.0233927	-0.0335785	-0.0970329	-0.150121	-0.435338	-0.00509292	0	0	0	0
DDB0232428	3837860	DDB0232428_3837860	DDB_G0270992	sec31	1	1	1	1	100	1	1	1	1	1.37184	2.0871	1	1	0.800717	0.86472	0.829815	0.798374	0.660966	0.895126	0.999827	0.914574	0.832718	0.814095	0.778046	0.9572	0	0	0	0
DDB0232428	3841778	DDB0232428_3841778	DDB_G0270994	psaA	1.12194	1	2.10857	1.41017	100	35.0339	1	1.68621	1	44.8532	1	1	1	2.4281	0.68792	0.923087	0.61378	2.26651	0.331538	0.815562	0.735647	1.55801	0.768434	1.29903	0.775605	0	0	0	0
DDB0232428	3842810	DDB0232428_3842810	DDB_G0270994	psaA	14.3608	17.8809	99.5389	43.9269	100	1	229.807	1	1	1	1	1	1	-1.11537	1.71588	-1.14364	-1.23309	-1.43242	-1.46383	-1.028	-1.05452	0.300256	-1.18836	-1.44813	-1.04126	0	0	0	0
DDB0232428	3844568	DDB0232428_3844568	DDB_G0270994	psaA	67.7971	32.6595	69.2192	56.5586	100	1	1	1	1	1	1	1	1	-1.2434	-1.21097	-1.2755	-1.36883	-1.56151	-1.59579	-1.1635	-1.1861	-1.22719	-1.32217	-1.57865	-1.1748	0	0	0	0
DDB0232428	3848075	DDB0232428_3848075	DDB_G0269910	DDB_G0269910	199.609	345.381	100.302	215.097	1000	912.747	1	114.557	51.6132	339.023	177.119	1	1	1.47154	-0.84988	0.819489	0.351115	0.819054	0.489414	-0.548529	-0.670402	0.310827	0.585302	0.654234	-0.609465	0	0	0	0
DDB0232428	3848135	DDB0232428_3848135	DDB_G0269910	DDB_G0269910	227.85	188.762	319.739	245.45	1000	1	1	1	135.664	1	33.3936	1999.87	1	-0.978607	-0.895697	-1.1149	0.723997	-1.84499	-0.380037	2.41271	-0.720888	-0.937152	-0.195452	-1.11251	0.845909	-1	0	0	0
DDB0232428	3848150	DDB0232428_3848150	DDB_G0269910	DDB_G0269910	19.5858	1	82.5977	34.3945	100	1	1	1	1	1	1	1	1	-0.991448	-0.955123	-1.01601	-1.10171	-1.30747	-1.33611	-0.896857	-0.927174	-0.973285	-1.05886	-1.32179	-0.912015	0	0	0	0
DDB0232428	3848165	DDB0232428_3848165	DDB_G0269910	DDB_G0269910	1	1	1	1	100	1	1	1	1	1	1	1	1	0.800717	0.86472	0.829815	0.798374	0.499493	0.510985	0.999827	0.914574	0.832718	0.814095	0.505239	0.9572	0	0	0	0
DDB0232428	3848180	DDB0232428_3848180	DDB_G0269910	DDB_G0269910	80.8116	82.9413	29.1928	64.3152	100	1	1	1	1	1	1	1	1	-1.30851	-1.27708	-1.34255	-1.43785	-1.62715	-1.66289	-1.2324	-1.253	-1.29279	-1.3902	-1.64502	-1.2427	0	0	0	0
DDB0232428	3848198	DDB0232428_3848198	DDB_G0269910	DDB_G0269910	1	1	1	1	100	1	1	1	1	1	1	1	1	0.800717	0.86472	0.829815	0.798374	0.499493	0.510985	0.999827	0.914574	0.832718	0.814095	0.505239	0.9572	0	0	0	0
DDB0232428	3848228	DDB0232428_3848228	DDB_G0269910	DDB_G0269910	262.758	163.427	247.393	224.526	1000	1	1	1	1	122.869	1	5.48889	1	-0.947188	-0.864771	-1.07953	-1.43048	0.346056	-2.03122	0.109557	-0.68681	-0.905979	-1.255	-0.84258	-0.288626	0	-1	0	0
DDB0232428	3848243	DDB0232428_3848243	DDB_G0269910	DDB_G0269910	464.579	340.857	475.991	427.142	1000	856.43	1	427.35	254.84	282.957	44.5406	728.511	223.69	1.20717	-1.08799	1.06977	0.758154	0.43148	-0.508483	1.79267	1.13644	0.0595914	0.913962	-0.0385015	1.46456	0	0	0	0
DDB0232428	3848261	DDB0232428_3848261	DDB_G0269910	DDB_G0269910	58.3728	111.378	61.6938	77.1483	100	1	1	1	1	1	1	1	1	-1.40067	-1.37066	-1.43747	-1.53556	-1.72007	-1.75788	-1.32994	-1.34771	-1.38566	-1.48652	-1.73897	-1.33883	0	0	0	0
DDB0232428	3854958	DDB0232428_3854958	DDB_G0269916	atp5b	16.765	29.902	21.9218	22.8629	100	1	66.6055	1	1.97134	18.8479	10.3406	21.001	12.7543	-0.784578	1.41474	-0.802942	-0.517867	0.400859	0.0967407	0.954286	0.610739	0.315079	-0.660404	0.2488	0.782512	0	0	0	0
DDB0232428	3862068	DDB0232428_3862068	NA	NA	206.597	91.6448	161.923	153.388	1000	148.151	1	65.2354	31.8998	167.424	20.7287	1832.02	1.17732	0.949625	-0.732524	0.730192	0.287183	0.654768	-0.383284	2.56434	-0.478652	0.10855	0.508688	0.135742	1.04285	0	0	0	0
DDB0232428	3865614	DDB0232428_3865614	DDB_G0294739	tRNA-Asp-GUC-2	218.073	216.466	153.744	196.094	1000	1	234.189	123.831	41.2188	173.985	40.6036	1	1	-0.899445	1.07598	0.887107	0.291954	0.56213	-0.177221	-0.511856	-0.635026	0.088266	0.58953	0.192454	-0.573441	0	0	0	0
DDB0232428	3868403	DDB0232428_3868403	DDB_G0269920	DDB_G0269920	12.758	1	1	4.91935	100	1	1	1	1	1	1	1	1	-0.00632584	0.0452133	-0.00138958	-0.0572642	-0.314216	-0.320795	0.145718	0.0852033	0.0194438	-0.0293269	-0.317505	0.11546	0	0	0	0
DDB0232428	3870542	DDB0232428_3870542	DDB_G0269920	DDB_G0269920	1	1	1	1	100	1	166.123	1	1	1	9.39195	1	1	0.800717	3.49463	0.829815	0.798374	0.499493	1.68039	0.999827	0.914574	2.14767	0.814095	1.08994	0.9572	0	0	0	0
DDB0232428	3880229	DDB0232428_3880229	DDB_G0269926	DDB_G0269926	1	1	1	1	100	1	1	1	44.4447	1	1	1	1	0.800717	0.86472	0.829815	2.83613	0.499493	0.510985	0.999827	0.914574	0.832718	1.83297	0.505239	0.9572	0	0	0	0
DDB0232428	3881158	DDB0232428_3881158	DDB_G0269926	DDB_G0269926	11.0271	44.6806	217.219	90.9755	100	1	1	1	1	1	1	1	1	-1.48418	-1.45546	-1.52349	-1.6241	-1.80427	-1.84395	-1.41832	-1.43354	-1.46982	-1.5738	-1.82411	-1.42593	0	0	0	0
DDB0232428	3885712	DDB0232428_3885712	NA	NA	132.132	111.077	142.365	128.525	1000	197.904	1	1	65.2333	259.516	100.987	1	194.453	1.11408	-0.671141	-0.858082	0.685906	0.929817	0.466787	-0.344354	1.54221	0.221472	-0.0860881	0.698302	0.598926	0	0	0	0
DDB0232428	3886883	DDB0232428_3886883	NA	NA	13.7518	1	34.8277	16.5265	100	1	1	1	1	1	1	1	1	-0.620173	-0.578113	-0.633614	-0.708073	-0.933132	-0.953458	-0.503928	-0.545626	-0.599143	-0.670844	-0.943295	-0.524777	0	0	0	0
DDB0232428	3887439	DDB0232428_3887439	NA	NA	135.883	80.5285	71.4732	95.9615	100	1	1	1	1	127.641	82.6776	1	1	-1.51121	-1.48291	-1.55132	-1.65276	0.645194	0.433195	-1.44693	-1.46131	-1.49706	-1.60204	0.539195	-1.45412	0	0	0	0
DDB0232428	3889044	DDB0232428_3889044	DDB_G0270692	DDB_G0270692	1	51.8329	1	17.9443	100	1	1	1	1	1	1	1	1	-0.661867	-0.620451	-0.676557	-0.752278	-0.975171	-0.99643	-0.548054	-0.588474	-0.641159	-0.714417	-0.985801	-0.568264	0	0	0	0
DDB0232428	3893115	DDB0232428_3893115	NA	NA	29.5551	31.9701	111.645	57.7234	100	1	1	1	1	1	1	1	1	-1.25373	-1.22145	-1.28614	-1.37978	-1.57192	-1.60643	-1.17443	-1.19671	-1.23759	-1.33296	-1.58918	-1.18557	0	0	0	0
DDB0232428	3906142	DDB0232428_3906142	DDB_G0269938	osbB	18.7524	1	1	6.91747	100	1	1	1	1	1	1	1	510.171	-0.179	-0.130127	-0.179233	-0.240335	-0.488316	-0.498762	-0.0370264	3.15342	-0.154563	-0.209784	-0.493539	1.5582	0	0	0	0
DDB0232428	3906521	DDB0232428_3906521	DDB_G0269938	osbB	204.032	145.977	92.7406	147.583	1000	127.905	169.356	224.266	74.3731	308.365	121.526	1	1.17732	0.911413	1.06212	1.23568	0.682712	0.945107	0.489417	-0.399176	-0.463897	0.986767	0.959195	0.717262	-0.431536	0	0	0	0
DDB0232428	3913398	DDB0232428_3913398	DDB_G0269944	DDB_G0269944	5.12886	1	67.0743	24.401	100	1	170.347	1	1	1	1	1	1	-0.81756	1.86428	-0.836911	-0.917347	-1.13215	-1.1569	-0.712827	-0.748475	0.52336	-0.877129	-1.14452	-0.730651	0	0	0	0
DDB0232428	3915619	DDB0232428_3915619	NA	NA	10.5783	1	1	4.19276	100	1	1	1	1	27.6754	14.0405	1	1	0.0746314	0.127421	0.0819914	0.0285679	1.46336	1.14198	0.231396	0.1684	0.101026	0.0552797	1.30267	0.199898	0	0	0	0
DDB0232428	3924329	DDB0232428_3924329	DDB_G0269954	DDB_G0269954	79.0165	82.0365	120.77	93.941	100	1	1	1	1	155.495	1.61276	1	1	-1.50043	-1.47196	-1.54022	-1.64133	0.756881	-1.61116	-1.43552	-1.45023	-1.48619	-1.59078	-0.427141	-1.44288	0	0	0	0
DDB0232428	3926097	DDB0232428_3926097	NA	NA	248.429	174.371	295.418	239.406	1000	121.479	271.064	227.428	244.087	147.86	597.717	574.106	1.96219	0.722651	1.05746	1.0492	0.997617	0.40015	1.02507	1.92778	-0.453548	0.890058	1.02341	0.712608	0.737115	0	0	0	0
DDB0232428	3929340	DDB0232428_3929340	NA	NA	43.1465	121.719	130.513	98.4596	100	1.45111	1	1	1	83.4436	1	1	1	-1.33562	-1.49613	-1.56473	-1.66656	0.414977	-1.88522	-1.4607	-1.47469	-1.41587	-1.61565	-0.735122	-1.4677	0	0	0	0
DDB0232428	3931195	DDB0232428_3931195	NA	NA	30.6449	35.5894	70.1281	45.4541	100	1	1	1	1	1	1	1	1	-1.13268	-1.09854	-1.16147	-1.25144	-1.44987	-1.48168	-1.04633	-1.07231	-1.11561	-1.20645	-1.46578	-1.05932	0	0	0	0
DDB0232428	3934265	DDB0232428_3934265	DDB_G0269962	DDB_G0269962	20.7078	1	2.18128	7.96302	100	1	1	1	1	1	1	1	1	-0.250303	-0.202531	-0.252671	-0.315932	-0.560207	-0.572251	-0.112488	-0.165523	-0.226417	-0.284301	-0.566229	-0.139005	0	0	0	0
DDB0232428	3944126	DDB0232428_3944126	DDB_G0270698	cniA	21.0924	1	1	7.69748	100	1	1	1	1	1	1	1	1	-0.233123	-0.185086	-0.234976	-0.297717	-0.542885	-0.554544	-0.0943057	-0.147868	-0.209104	-0.266347	-0.548715	-0.121087	0	0	0	0
DDB0232428	3946031	DDB0232428_3946031	DDB_G0269968	DDB_G0269968	13.9761	1	142.365	52.4469	100	1	1	123.62	12.7241	1	1	1	1	-1.20517	-1.17214	1.27715	0.0377264	-1.52296	-1.55639	-1.12304	-1.14681	-1.18866	0.657439	-1.53967	-1.13492	0	0	0	0
DDB0232428	3950613	DDB0232428_3950613	DDB_G0269138	fttB	47.5381	15.8127	1	21.4503	100	1	1	1	1	1	1	508.478	1	-0.75227	-0.712251	-0.769666	-0.848125	-1.06632	-1.0896	2.69697	-0.681378	-0.732261	-0.808896	-1.07796	1.00779	0	0	0	0
DDB0232428	3950991	DDB0232428_3950991	NA	NA	30.4847	49.6355	53.8048	44.6417	100	1	1	1	1	234.286	269.236	1	268.232	-1.12355	-1.08926	-1.15206	-1.24176	1.34625	1.44914	-1.03666	1.84806	-1.1064	-1.19691	1.39769	0.405704	0	0	0	0
DDB0232428	3951329	DDB0232428_3951329	NA	NA	1	22.7927	1	8.26424	100	186.778	1	1	1	1	1	1	1	2.38017	-0.22163	-0.272042	-0.335873	-0.579171	-0.591635	-0.132393	-0.184852	1.07927	-0.303957	-0.585403	-0.158622	0	0	0	0
DDB0232428	3958491	DDB0232428_3958491	DDB_G0269976	DDB_G0269976	88.4408	135.377	151.235	125.018	1000	336.795	1	1	175.27	90.7203	53.6005	911.315	413.827	1.31132	-0.661539	-0.847101	1.13995	0.472235	0.174257	2.36857	1.84164	0.324893	0.146425	0.323246	2.10511	0	0	0	1
DDB0232428	3961876	DDB0232428_3961876	DDB_G0269980	drpp30	200.635	104.958	102.52	136.038	1000	1	1	1	1	1	1	383.666	1	-0.770506	-0.690859	-0.880634	-1.20656	-1.58111	-1.78925	1.99208	-0.495173	-0.730683	-1.0436	-1.68518	0.748454	-1	-1	0	0
DDB0232428	3968357	DDB0232428_3968357	DDB_G0271000	pks3	1	39.4671	57.8402	32.7691	100	497.523	1	1	1	1	1	1	1	2.17865	-0.930221	-0.990748	-1.07571	-1.28275	-1.31084	-0.870903	-0.901972	0.624212	-1.03323	-1.29679	-0.886438	0	0	0	0
DDB0232428	3981632	DDB0232428_3981632	DDB_G0271002	DDB_G0271002	9.96922	1	1	3.98974	100	1	1	1	1	1	1	1	1	0.0997734	0.152951	0.107886	0.0552238	-0.20724	-0.211444	0.258004	0.194238	0.126362	0.0815549	-0.209342	0.226121	0	0	0	0
DDB0232428	3982868	DDB0232428_3982868	DDB_G0271002	DDB_G0271002	26.1892	14.2616	47.6609	29.3706	100	1	1	159.242	1	1	15.8904	1148.61	1	-0.911461	-0.873899	1.71176	-1.0169	-1.22683	0.190277	2.96536	-0.844973	-0.89268	0.347429	-0.518274	1.06019	0	0	0	0
DDB0232428	3984623	DDB0232428_3984623	DDB_G0350235	DDB_G0350235	1	22.1895	1	8.06317	100	1	1	1	1	1	1	1	1	-0.256634	-0.20896	-0.259191	-0.322644	-0.566591	-0.578776	-0.119188	-0.17203	-0.232797	-0.290918	-0.572683	-0.145609	0	0	0	0
DDB0232428	3992048	DDB0232428_3992048	DDB_G0269994	DDB_G0269994	85.2673	47.9121	29.5927	54.2574	100	1	1	1	34.9464	88.3345	54.9287	1	1	-1.22236	-1.1896	-1.25383	0.562107	0.748427	0.517405	-1.14124	-1.16447	-1.20598	-0.345861	0.632916	-1.15285	0	0	0	0
DDB0232428	3997420	DDB0232428_3997420	DDB_G0269998	DDB_G0269998	13.8479	29.6434	35.0095	26.167	100	1	152.353	1	1	1	1	1	1	-0.852954	1.77091	-0.873365	-0.954872	-1.16784	-1.19338	-0.750286	-0.784848	0.458979	-0.914119	-1.18061	-0.767567	0	0	0	0
DDB0232428	3997815	DDB0232428_3997815	DDB_G0269998	DDB_G0269998	13.8159	1	1	5.27196	100	1	1	1	1	1	34.2474	1	1	-0.041393	0.00960467	-0.0375066	-0.0944428	-0.349572	1.48792	0.108605	0.049166	-0.0158941	-0.0659747	0.569176	0.0788857	0	0	0	0
DDB0232428	4001650	DDB0232428_4001650	DDB_G0270002	DDB_G0270002	1	1	114.662	38.8875	100	1	425.66	59.7552	39.6059	32.447	24.1439	133.802	1	-1.05364	2.09563	1.05394	0.808206	0.407014	0.262137	1.66228	-0.991088	0.520993	0.931073	0.334576	0.335598	0	0	0	0
DDB0232428	4002502	DDB0232428_4002502	DDB_G0270700	DDB_G0270700	165.117	153.775	208.894	175.929	1000	470.159	623.964	178.001	401.615	228.799	1	1	1	1.30849	1.45378	1.07422	1.35783	0.733109	-1.91343	-0.468832	-0.593522	1.38113	1.21603	-0.59016	-0.531177	0	0	0	0
DDB0232428	4003907	DDB0232428_4003907	DDB_G0270700	DDB_G0270700	1	1	1.52689	1.17563	100	1	1	1	1	1	1	1	1	0.718753	0.781489	0.745397	0.711475	0.416851	0.426509	0.913082	0.830342	0.750121	0.728436	0.42168	0.871712	0	0	0	0
DDB0232428	4007095	DDB0232428_4007095	DDB_G0271006	DDB_G0271006_RTE	1	1	1	1	100	1	1	1	1	1	1	1	1	0.800717	0.86472	0.829815	0.798374	0.499493	0.510985	0.999827	0.914574	0.832718	0.814095	0.505239	0.9572	0	0	0	0
DDB0232428	4009388	DDB0232428_4009388	DDB_G0271006	DDB_G0271006_RTE	60.8091	34.4691	197.406	97.5613	100	1	1	1	132.796	182.991	81.2071	1	1	-1.51958	-1.49141	-1.55995	0.963971	0.820731	0.415194	-1.45579	-1.46992	-1.5055	-0.29799	0.617962	-1.46285	0	0	0	0
DDB0232428	4009451	DDB0232428_4009451	DDB_G0294769	tRNA-Tyr-GUA-3	264.617	222.584	253.646	246.949	1000	472.509	911.301	558.98	94.6241	424.017	425.104	631.779	1	1.19068	1.46755	1.39386	0.560277	0.857334	0.845519	1.95343	-0.723217	1.32911	0.977069	0.851427	0.615107	0	0	0	0
DDB0232428	4011894	DDB0232428_4011894	DDB_G0270004	DDB_G0270004	1	1	1	1	100	1	1	1	1	1	1	1	1	0.800717	0.86472	0.829815	0.798374	0.499493	0.510985	0.999827	0.914574	0.832718	0.814095	0.505239	0.9572	0	0	0	0
DDB0232428	4013108	DDB0232428_4013108	NA	NA	1	1	17.8501	6.61671	100	1	1	1	1	1	1	1	1	-0.156482	-0.107262	-0.156041	-0.216462	-0.465612	-0.475554	-0.0131955	-0.069107	-0.131872	-0.186252	-0.470583	-0.0411513	0	0	0	0
DDB0232428	4018870	DDB0232428_4018870	DDB_G0270006	jcdI	1	75.2289	28.3566	34.8618	100	1	1	1	30.1077	6.14345	1	1	1	-0.998285	-0.962064	-1.02305	0.719634	-0.387165	-1.34316	-0.904091	-0.934199	-0.980174	-0.151706	-0.865163	-0.919145	0	0	0	0
DDB0232428	4019146	DDB0232428_4019146	DDB_G0270006	jcdI	21.0283	1	1	7.67611	100	1	1	1	1	1	57.0632	1	1	-0.231714	-0.183656	-0.233526	-0.296224	-0.541466	1.55832	-0.0928153	-0.146421	-0.207685	-0.264875	0.508428	-0.119618	0	0	0	0
DDB0232428	4027526	DDB0232428_4027526	NA	NA	131.459	71.7819	67.6923	90.3111	100	1	1	1	1	1	46.8174	1	1	-1.48047	-1.45169	-1.51966	-1.62017	-1.80053	0.16797	-1.41439	-1.42972	-1.46608	-1.56992	-0.81628	-1.42206	0	0	0	0
DDB0232428	4027931	DDB0232428_4027931	NA	NA	108.668	226.204	237.105	190.659	1000	1	1	1	1	86.1276	4.74341	1	1	-0.889533	-0.80802	-1.01463	-1.35741	0.260303	-1.20049	-0.500711	-0.624275	-0.848776	-1.18602	-0.470094	-0.562493	0	-1	0	0
DDB0232428	4029263	DDB0232428_4029263	DDB_G0269170	pmpA	165.117	383.297	91.141	213.185	1000	1	1	146.806	106.273	803.361	201.073	1	1	-0.928912	-0.846781	0.921493	0.677862	1.2088	0.554982	-0.544988	-0.666986	-0.887846	0.799678	0.881892	-0.605987	0	0	0	0
DDB0232428	4029952	DDB0232428_4029952	DDB_G0270016	DDB_G0270016	59.046	1	62.5299	40.8587	100	1	1	1	1	1	29.504	1	1	-1.07869	-1.04371	-1.10586	-1.1942	-1.39544	0.340997	-0.989185	-1.01683	-1.0612	-1.15003	-0.52722	-1.00301	0	0	0	0
DDB0232428	4034215	DDB0232428_4034215	DDB_G0270704	DDB_G0270704_ps	1	1	17.0867	6.36222	100	1	1	1	1	15.7463	18.8788	1	1	-0.136615	-0.0870876	-0.135579	-0.195398	0.962346	1.07884	0.00783034	-0.0486902	-0.111851	-0.165489	1.02059	-0.0204299	0	0	0	0
DDB0232428	4038259	DDB0232428_4038259	DDB_G0270704	DDB_G0270704_ps	28.369	17.7516	26.6116	24.2441	100	1	1	1	1	75.0933	1	1	1	-0.814291	-0.775229	-0.833544	-0.91388	1.07692	-1.15353	-0.709367	-0.745115	-0.79476	-0.873712	-0.0383024	-0.727241	0	0	0	0
DDB0232428	4038411	DDB0232428_4038411	DDB_G0270704	DDB_G0270704_ps	198.423	160.023	403.609	254.018	1000	1	1	114.346	104.839	380.119	1	1	1	-0.990706	-0.907606	0.752738	0.593478	0.795847	-2.09081	-0.61447	-0.734011	-0.949156	0.673108	-0.647483	-0.67424	0	0	0	0
DDB0232428	4039382	DDB0232428_4039382	DDB_G0270706	DDB_G0270706_ps	1.08988	1	1	1.02996	100	1	1	1	1	1	1	1	1	0.785763	0.849534	0.814413	0.78252	0.484415	0.495573	0.984	0.899206	0.817649	0.798466	0.489994	0.941603	0	0	0	0
DDB0232428	4039388	DDB0232428_4039388	DDB_G0270706	DDB_G0270706_ps	71.9643	138.178	89.6505	99.931	100	1	1	1	1	60.3609	1	1	299.627	-1.53174	-1.50376	-1.57247	-1.67453	0.242006	-1.89297	-1.46866	1.4862	-1.51775	-1.6235	-0.82548	0.00877071	0	0	0	0
DDB0232428	4043573	DDB0232428_4043573	DDB_G0270024	mgp2	232.914	161.186	131.713	175.271	1000	1	1	1	1	332.88	438.528	1	1	-0.85986	-0.778812	-0.981223	-1.3198	0.90243	1.0261	-0.467347	-0.59209	-0.819336	-1.15051	0.964263	-0.529719	0	-1	0	0
DDB0232428	4047430	DDB0232428_4047430	DDB_G0269252	gefE	899.41	911.579	1194.94	1001.98	10000	1	282.591	2777.51	1824.2	945.197	1203.02	1	1	-2.21307	-0.0363925	1.28274	1.26245	0.400578	0.493407	-1.38153	-1.62351	-1.12473	1.2726	0.446992	-1.50252	0	0	-1	-1
DDB0232428	4055659	DDB0232428_4055659	DDB_G0348427	DDB_G0348427_ps	4.80831	1.16333	1.5996	2.52375	100	1	1	1	1	1	1	1	9.22231	0.33177	0.38853	0.346828	0.301189	0.0266722	0.0276635	0.50353	1.58918	0.36015	0.324009	0.0271678	1.04636	0	0	0	0
DDB0232428	4055807	DDB0232428_4055807	DDB_G0348427	DDB_G0348427_ps	1	1	1	1	100	1	1	1	1	1	1	1	1	0.800717	0.86472	0.829815	0.798374	0.499493	0.510985	0.999827	0.914574	0.832718	0.814095	0.505239	0.9572	0	0	0	0
DDB0232428	4057698	DDB0232428_4057698	DDB_G0348428	DDB_G0348428	58.2446	102.287	41.9169	67.4829	100	1	1	224.372	128.137	1	1	880.689	528.615	-1.33286	-1.30181	1.45663	1.14275	-1.65171	-1.68799	2.37699	1.98612	-1.31733	1.29969	-1.66985	2.18156	0	0	0	1
DDB0232428	4060359	DDB0232428_4060359	DDB_G0270032	DDB_G0270032	1	1	29.2655	10.4218	100	1	1	1	40.3228	1	1	1	1	-0.386615	-0.340949	-0.393064	1.52503	-0.697646	-0.712742	-0.25675	-0.305607	-0.363782	0.565983	-0.705194	-0.281179	0	0	0	0
DDB0232428	4073951	DDB0232428_4073951	DDB_G0269142	hmgA	1	13.7446	1	5.24819	100	1	1	1	1	1	1	1	1	-0.0391039	0.0119291	-0.035149	-0.092016	-0.347264	-0.354578	0.111028	0.0515184	-0.0135874	-0.0635825	-0.350921	0.0812732	0	0	0	0
DDB0232428	4075368	DDB0232428_4075368	DDB_G0270038	DDB_G0270038	392.294	194.837	138.22	241.784	1000	1	1	1	1	1	1	1	1	-0.9733	-0.890473	-1.10893	-1.46357	-1.83826	-2.06698	-0.594898	-0.715132	-0.931887	-1.28625	-1.95262	-0.655015	-1	-1	0	0
DDB0232428	4080119	DDB0232428_4080119	DDB_G0270710	DDB_G0270710	205.796	411.303	394.157	337.085	1000	1	1	84.8376	96.7747	1	435.824	1	1	-1.09047	-1.00581	0.52194	0.43127	-1.98684	0.707288	-0.726645	-0.842221	-1.04814	0.476605	-0.639774	-0.784433	0	0	-1	0
DDB0232428	4100510	DDB0232428_4100510	DDB_G0270718	DDB_G0270718	93.9543	206.599	178.937	159.83	1000	1	1	162.298	747.674	256.772	72.5741	1	1	-0.827341	-0.746803	1.07566	1.67844	0.827593	0.201973	-0.430784	-0.556819	-0.787072	1.37705	0.514783	-0.493801	0	0	0	0
DDB0232428	4102685	DDB0232428_4102685	DDB_G0270718	DDB_G0270718	190.281	101.167	319.448	203.632	1000	1	1	1	1	40.9762	11.8111	1	1	-0.912745	-0.830868	-1.04076	-1.38683	-0.101277	-0.791735	-0.526811	-0.649452	-0.871807	-1.21379	-0.446506	-0.588131	0	-1	0	0
DDB0232428	4106647	DDB0232428_4106647	NA	NA	173.484	470.633	325.083	323.066	1000	530.415	1.61689	1	344.088	43.4217	414.479	1.11369	1	1.1367	-0.824287	-1.22397	1.01713	-0.281729	0.703551	-0.667112	-0.825975	0.156208	-0.103419	0.210911	-0.746544	0	0	0	0
DDB0232428	4110996	DDB0232428_4110996	DDB_G0270052	DDB_G0270052	111.04	73.2469	158.397	114.228	1000	1	269.604	1	179.212	1	371.314	1	1	-0.708891	1.31242	-0.811272	1.19023	-1.50298	1.1525	-0.2976	-0.428343	0.301765	0.189479	-0.175238	-0.362971	0	0	0	0
DDB0232428	4112783	DDB0232428_4112783	DDB_G0271016	DDB_G0271016	380.081	523.414	487.043	463.512	1000	1	1	159.874	139.965	547.662	1614.89	1	1	-1.20278	-1.11635	0.64704	0.453842	0.690211	1.18599	-0.852923	-0.964034	-1.15957	0.550441	0.938099	-0.908479	0	0	-1	0
DDB0232428	4117900	DDB0232428_4117900	DDB_G0271016	DDB_G0271016	26.3816	1	149.308	58.8967	100	1	1	1	1	31.9698	1	1	1	-1.26392	-1.2318	-1.29664	-1.39059	0.187431	-1.61694	-1.18522	-1.20719	-1.24786	-1.34361	-0.714755	-1.1962	0	0	0	0
DDB0232428	4125222	DDB0232428_4125222	DDB_G0294741	tRNA-Ile-AAU-1	302.507	231.503	317.812	283.941	1000	12.9909	1	1	91.5775	318.147	372.073	1.19324	517.431	-0.125777	-0.946258	-1.17273	0.483275	0.66648	0.713769	-0.588575	1.61336	-0.536018	-0.344726	0.690124	0.512392	0	0	0	0
DDB0232428	4126301	DDB0232428_4126301	DDB_G0270720	DDB_G0270720	7.56507	24.3007	1	10.9553	100	1	1	1	1	1	1	1	2.35463	-0.411902	-0.366626	-0.419108	-0.487262	-0.723142	-0.738804	-0.283512	0.114221	-0.389264	-0.453185	-0.730973	-0.0846456	0	0	0	0
DDB0232428	4130668	DDB0232428_4130668	NA	NA	12.726	32.401	19.8496	21.6589	100	1	1	1	1	1	135.187	1	1	-0.757172	-0.717228	-0.774715	-0.853322	-1.07126	1.46706	-0.648918	-0.686416	-0.7372	-0.814019	0.197898	-0.667667	0	0	0	0
DDB0232428	4136575	DDB0232428_4136575	DDB_G0271022	adcC	19.0409	1	33.1918	17.7442	100	1	1	1	1	20.7565	1	1	1	-0.656187	-0.614683	-0.670706	-0.746256	0.579578	-0.990576	-0.542043	-0.582636	-0.635435	-0.708481	-0.205499	-0.56234	0	0	0	0
DDB0232428	4138305	DDB0232428_4138305	NA	NA	1	6.85074	37.2998	15.0502	100	1	1	1	1	1	1	1	1	-0.572771	-0.52998	-0.584794	-0.657818	-0.88534	-0.904604	-0.453763	-0.496914	-0.551376	-0.621306	-0.894972	-0.475338	0	0	0	0
DDB0232428	4142902	DDB0232428_4142902	DDB_G0270058	DDB_G0270058	14.8737	1.03407	1.30877	5.73885	100	1	1	1	8.24377	1.72971	1.70763	1	1	-0.0843781	-0.0340443	-0.0817786	0.992899	-0.113047	-0.121868	0.0631134	0.00499168	-0.0592112	0.45556	-0.117457	0.0340525	0	0	0	0
DDB0232428	4143716	DDB0232428_4143716	DDB_G0270058	DDB_G0270058	1	1	1.41783	1.13928	100	1	1	1	1	1	1	1	1	0.734665	0.797647	0.761785	0.728345	0.432895	0.442908	0.929922	0.846694	0.766156	0.745065	0.437902	0.888308	0	0	0	0
DDB0232428	4147486	DDB0232428_4147486	NA	NA	39.1717	35.3739	1	25.1819	100	144.42	1	1	1	1	48.1456	1	1	1.68548	-0.794751	-0.853345	-0.934263	-1.14824	0.849355	-0.729714	-0.764872	0.445364	-0.893804	-0.149442	-0.747293	0	0	0	0
DDB0232428	4147743	DDB0232428_4147743	NA	NA	1	19.9921	29.3018	16.7646	100	1	1	1	1	58.6312	78.9777	1	1	-0.62742	-0.585472	-0.641078	-0.715757	1.13894	1.32017	-0.511598	-0.553074	-0.606446	-0.678418	1.22956	-0.532336	0	0	0	0
DDB0232428	4150017	DDB0232428_4150017	DDB_G0270060	DDB_G0270060	1	1	1	1	100	1	1	1	1	1	1	1	1	0.800717	0.86472	0.829815	0.798374	0.499493	0.510985	0.999827	0.914574	0.832718	0.814095	0.505239	0.9572	0	0	0	0
DDB0232428	4157031	DDB0232428_4157031	DDB_G0270062	DDB_G0270062	1	44.1205	1	15.3735	100	1	1	1	1	1	1	1	1	-0.583538	-0.540913	-0.595882	-0.669233	-0.896195	-0.9157	-0.465157	-0.507978	-0.562225	-0.632558	-0.905948	-0.486567	0	0	0	0
DDB0232428	4168447	DDB0232428_4168447	DDB_G0270066	DDB_G0270066	28.6896	19.3889	35.2276	27.7687	100	1	1	1	36.5593	1	1	1	1	-0.88305	-0.84505	-0.904362	0.946082	-1.19818	-1.22439	-0.782137	-0.815776	-0.86405	0.0208601	-1.21129	-0.798957	0	0	0	0
DDB0232428	4172868	DDB0232428_4172868	NA	NA	32.44	32.2286	106.846	57.1716	100	99.5737	1	1	1	46.5829	58.7234	1	1	1.08178	-1.21651	-1.28113	-1.37462	0.394879	0.524967	-1.16928	-1.19171	-0.0673674	-1.32787	0.459923	-1.1805	0	0	0	0
DDB0232428	4179764	DDB0232428_4179764	NA	NA	1.02577	3.57617	1.78138	2.12777	100	1	1	1	1	1.96829	1.04355	1	1	0.418224	0.47632	0.435871	0.39285	0.4597	0.139024	0.595027	0.521499	0.447272	0.41436	0.299362	0.558263	0	0	0	0
DDB0232428	4180198	DDB0232428_4180198	DDB_G0270070	DDB_G0270070	1	25.0763	32.9009	19.6591	100	1	1	1	1	1	1	1	1	-0.708099	-0.667397	-0.724172	-0.801294	-1.02178	-1.04408	-0.596982	-0.635985	-0.687748	-0.762733	-1.03293	-0.616483	0	0	0	0
DDB0232428	4182025	DDB0232428_4182025	NA	NA	19.7461	25.4641	96.5942	47.2681	100	1	1	1	1	17.8339	18.5467	1	1	-1.1525	-1.11867	-1.18188	-1.27246	0.00165063	0.0225479	-1.06731	-1.09269	-1.13559	-1.22717	0.0120993	-1.08	0	0	0	0
DDB0232428	4182922	DDB0232428_4182922	DDB_G0270072	DDB_G0270072	103.731	139.04	12.6878	85.1529	100	1	1	1	24.1937	1	1	1	1	-1.45067	-1.42144	-1.48898	0.122555	-1.77049	-1.80942	-1.38286	-1.3991	-1.43606	-0.683212	-1.78995	-1.39098	0	0	0	0
DDB0232428	4185477	DDB0232428_4185477	NA	NA	160.726	23.956	128.55	104.411	1000	354.969	1	239.442	1	49.5651	98.568	185.35	200.536	1.39337	-0.59902	1.39904	-1.08831	0.282486	0.555421	1.80854	1.63346	0.397176	0.155364	0.418954	1.721	0	0	0	1
DDB0232428	4186023	DDB0232428_4186023	DDB_G0294763	tRNA-Ala-UGC-1	49.5256	33.1334	165.377	82.6787	100	155.821	161.637	1	73.1186	23.7388	1	1	1	1.12175	1.20956	-1.47359	0.732381	-0.137843	-1.79402	-1.36706	-1.38375	1.16565	-0.370607	-0.965932	-1.3754	0	0	0	0
DDB0232428	4186572	DDB0232428_4186572	NA	NA	203.295	132.318	160.106	165.24	1000	1	1	1	1	14.7324	37.4729	1	1	-0.839078	-0.758356	-0.957828	-1.29347	-0.465255	-0.133296	-0.44398	-0.569549	-0.798717	-1.12565	-0.299276	-0.506765	0	-1	0	0
DDB0232428	4187782	DDB0232428_4187782	DDB_G0270074	DDB_G0270074	63.2132	72.6006	65.1111	66.975	100	951.236	1	179.266	129.212	1	71.5306	1	1	2.14485	-1.29792	1.34348	1.1513	-1.64785	0.545342	-1.25413	-1.2741	0.423466	1.24739	-0.551252	-1.26411	0	0	0	0
DDB0232428	4189829	DDB0232428_4189829	DDB_G0270076	DDB_G0270076	1	1	20.6494	7.54981	100	1	1	1	1	1	1	1	1	-0.22331	-0.175122	-0.22487	-0.287314	-0.532992	-0.544431	-0.0839209	-0.137784	-0.199216	-0.256092	-0.538711	-0.110852	0	0	0	0
DDB0232428	4192131	DDB0232428_4192131	DDB_G0270078	DDB_G0270078	1	1	8.03437	3.34479	100	1	1	1	1	1	19.6851	1	1	0.189092	0.243649	0.199878	0.14992	-0.117184	1.43637	0.352532	0.286027	0.21637	0.174899	0.659592	0.319279	0	0	0	0
DDB0232428	4198574	DDB0232428_4198574	DDB_G0270090	DDB_G0270090	49.8782	56.0554	36.5364	47.49	100	1	1	1	1	1	1	1	1	-1.15488	-1.12107	-1.18433	-1.27497	-1.47225	-1.50455	-1.06982	-1.09512	-1.13798	-1.22965	-1.4884	-1.08247	0	0	0	0
DDB0232428	4201830	DDB0232428_4201830	DDB_G0347202	DDB_G0347202	16.6047	1	1	6.20156	100	1	1	1	1	1	1	1	1	-0.123659	-0.0739314	-0.122235	-0.181662	-0.432517	-0.441725	0.0215421	-0.0353755	-0.098795	-0.151949	-0.437121	-0.0069167	0	0	0	0
DDB0232428	4204631	DDB0232428_4204631	DDB_G0270094	DDB_G0270094_ps	58.8537	1	2.83566	20.8964	100	1	1	1	6.81007	1	1	1	1	-0.739019	-0.698795	-0.756019	0.19623	-1.05296	-1.07595	-0.629706	-0.667761	-0.718907	-0.279894	-1.06445	-0.648733	0	0	0	0
DDB0232428	4206625	DDB0232428_4206625	DDB_G0270096	DDB_G0270096	219.547	284.586	294.472	266.202	1000	1	1	1	1	1	1	1	1	-1.00723	-0.923867	-1.14712	-1.50657	-1.88128	-2.11344	-0.633044	-0.751929	-0.965546	-1.32684	-1.99736	-0.692486	-1	-1	0	0
DDB0232428	4209490	DDB0232428_4209490	DDB_G0270098	sqstm1	13.6235	5.04111	1	6.55488	100	432.776	1	1	1	56.305	1	1	1	2.92322	-0.102433	-0.151143	-0.21142	1.59789	-0.470653	-0.00816282	-0.0642201	1.41039	-0.181282	0.563619	-0.0361914	0	0	0	0
DDB0232428	4211528	DDB0232428_4211528	NA	NA	1	1	1	1	100	1	1	1	1	1	1	1	1	0.800717	0.86472	0.829815	0.798374	0.499493	0.510985	0.999827	0.914574	0.832718	0.814095	0.505239	0.9572	0	0	0	0
DDB0232428	4212179	DDB0232428_4212179	DDB_G0270100	DDB_G0270100	11.4758	30.1605	6.76196	16.1328	100	11.3325	1	5.05864	17.0252	15.5077	41.2676	5.40934	1	0.621809	-0.56571	0.224739	0.827291	0.479312	1.00135	0.414012	-0.533073	0.0280499	0.526015	0.740329	-0.0595306	0	0	0	0
DDB0232428	4214456	DDB0232428_4214456	DDB_G0294745	tRNA-Thr-AGU-10	511.444	471.839	249.211	410.831	1000	1	1	459.071	179.392	224.922	239.163	1	1	-1.16024	-1.07448	1.11365	0.618667	0.346254	0.321958	-0.805087	-0.91789	-1.11736	0.866157	0.334106	-0.861489	0	0	-1	0
DDB0232428	4214799	DDB0232428_4214799	NA	NA	83.4402	41.1475	44.0618	56.2165	100	1	233.667	1	1	151.618	1	1	1	-1.24033	1.59756	-1.27234	-1.36557	1.00623	-1.59262	-1.16025	-1.18294	0.178614	-1.31895	-0.293196	-1.1716	0	0	0	0
DDB0232428	4218470	DDB0232428_4218470	DDB_G0270726	uduC	88.2805	58.5544	25.0483	57.2944	100	127.836	1	1	91.2191	1	584.72	4031.87	1.37354	1.20726	-1.21762	-1.28225	1.04814	-1.56811	1.72376	3.2803	-1.0276	-0.00518071	-0.117052	0.0778258	1.12635	0	0	0	0
DDB0232428	4219440	DDB0232428_4219440	NA	NA	142.999	1	194.134	112.711	1000	387.446	1	1	43.7278	55.2314	1	1	1	1.39727	-0.62557	-0.805965	0.565831	0.296682	-1.69841	-0.292299	-0.42323	0.385849	-0.120067	-0.700866	-0.357764	0	0	0	0
DDB0232428	4219528	DDB0232428_4219528	NA	NA	338.024	234.433	467.593	346.683	1000	229.69	259.016	109.815	63.7996	88.5731	223.177	1	1	0.816708	0.913174	0.61323	0.232533	0.00547018	0.370535	-0.737777	-0.852959	0.864941	0.422882	0.188003	-0.795368	0	0	0	0
DDB0232428	4222945	DDB0232428_4222945	DDB_G0270102	mkcF	46.8009	168.683	197.66	137.715	1000	1	1	334.186	47.3121	4.71197	1	796.605	18041	-0.774827	-0.695112	1.42148	0.5115	-0.893485	-1.79517	2.27689	3.24843	-0.734969	0.966491	-1.34433	2.76266	-1	0	0	1
DDB0232428	4227798	DDB0232428_4227798	DDB_G0270104	DDB_G0270104	65.9379	1	117.389	61.4423	100	1	1	159.663	49.6418	1	416.519	1	1	-1.28536	-1.25357	1.32805	0.683837	-1.60381	1.51018	-1.20791	-1.22921	-1.26946	1.00594	-0.0468164	-1.21856	0	0	0	0
DDB0232428	4228318	DDB0232428_4228318	DDB_G0271032	DDB_G0271032	1	1	1	1	100	1	1	1	1	1	1	1	1	0.800717	0.86472	0.829815	0.798374	0.499493	0.510985	0.999827	0.914574	0.832718	0.814095	0.505239	0.9572	0	0	0	0
DDB0232428	4236979	DDB0232428_4236979	DDB_G0270730	fslB	1	1	24.3212	8.77375	100	1	1	1	1	1	1	1	1	-0.299417	-0.252404	-0.303255	-0.368003	-0.609727	-0.62287	-0.164466	-0.215996	-0.27591	-0.335629	-0.616299	-0.190231	0	0	0	0
DDB0232428	4242343	DDB0232428_4242343	NA	NA	17.8548	35.891	35.0822	29.6093	100	1	1	1	1	1	1	1	1	-0.915562	-0.878064	-0.937847	-1.02125	-1.23096	-1.2579	-0.816544	-0.849187	-0.896813	-0.979548	-1.24443	-0.832866	0	0	0	0
DDB0232428	4242351	DDB0232428_4242351	NA	NA	62.9568	96.1688	1.81773	53.6478	100	1	1	1	1	1	1	1	1	-1.21664	-1.18379	-1.24794	-1.34045	-1.53452	-1.56821	-1.13518	-1.15859	-1.20021	-1.29419	-1.55136	-1.14689	0	0	0	0
DDB0232428	4243616	DDB0232428_4243616	DDB_G0270108	DDB_G0270108_ps	181.337	101.641	270.951	184.643	1000	1	1	3.89937	1	12.4658	1	1	1	-0.878228	-0.796892	-0.461719	-1.34308	-0.589594	-1.93678	-0.488	-0.612013	-0.83756	-0.902401	-1.26318	-0.550006	-1	0	0	0
DDB0232428	4246565	DDB0232428_4246565	NA	NA	60.1038	35.3739	71.3641	55.614	100	1	1	1	1	118.276	22.1043	1	155.013	-1.23487	-1.2023	-1.26671	-1.35979	0.884897	0.0292725	-1.15447	1.44821	-1.21859	-1.31325	0.457085	0.146865	0	0	0	0
DDB0232428	4247118	DDB0232428_4247118	DDB_G0270732	DDB_G0270732	42.6657	1	38.0269	27.2309	100	1	1205.94	1	1	1	116.308	1	200.34	-0.873143	2.81458	-0.894158	-0.976276	-1.18819	1.269	-0.771652	1.95347	0.970719	-0.935217	0.0404059	0.590909	0	0	0	0
DDB0232428	4248287	DDB0232428_4248287	DDB_G0270732	DDB_G0270732	76.1956	34.0383	1	37.078	100	92.249	1	113.819	1	2.92261	1	1	1	1.26243	-0.993766	1.41498	-1.14205	-0.798081	-1.37534	-0.937132	-0.966282	0.134333	0.136463	-1.08671	-0.951707	0	0	0	0
DDB0232428	4248401	DDB0232428_4248401	DDB_G0270732	DDB_G0270732	1	1	63.2207	21.7402	100	1	1	1	1	1	34.864	1	1	-0.759072	-0.719157	-0.776671	-0.855336	-1.07318	0.757564	-0.650928	-0.688368	-0.739114	-0.816004	-0.157807	-0.669648	0	0	0	0
DDB0232428	4249618	DDB0232428_4249618	NA	NA	14.9058	104.657	99.5026	73.0217	100	1	1	1	1	1	1	1	1	-1.37282	-1.34238	-1.40879	-1.50604	-1.692	-1.72917	-1.30047	-1.3191	-1.3576	-1.45742	-1.71058	-1.30978	0	0	0	0
DDB0232428	4250080	DDB0232428_4250080	DDB_G0294761	tRNA-Asp-GUC-5	54.2698	147.743	3.16285	68.392	100	1	1	66.7108	1	129.609	458.782	1373.1	2.15841	-1.33964	-1.30869	0.81683	-1.47086	0.825996	1.50469	2.60791	-0.884478	-1.32416	-0.327016	1.16534	0.861716	0	0	0	0
DDB0232428	4250892	DDB0232428_4250892	DDB_G0294759	tRNA-Asp-GUC-4	9.45634	1	1	3.81878	100	1.45111	1	1	1	12.7641	1	1	1	0.310566	0.175479	0.130735	0.0787448	1.11581	-0.188579	0.281483	0.217037	0.243022	0.10474	0.463617	0.24926	0	0	0	0
DDB0232428	4251528	DDB0232428_4251528	DDB_G0270112	DDB_G0270112	148.513	33.6074	38.4995	73.5398	100	1	1	1	1	72.0513	83.6737	1	1	-1.3764	-1.34602	-1.41248	-1.50984	0.489049	0.578386	-1.30426	-1.32278	-1.36121	-1.46116	0.533717	-1.31352	0	0	0	0
DDB0232428	4253946	DDB0232428_4253946	NA	NA	37.9215	58.8991	23.1215	39.9807	100	1	1	1	94.0865	1	1	1	1	-1.06769	-1.03254	-1.09453	1.258	-1.38434	-1.41469	-0.977541	-1.00552	-1.05011	0.0817391	-1.39952	-0.991531	0	0	0	0
DDB0232428	4255945	DDB0232428_4255945	DDB_G0271034	DDB_G0271034	68.6626	112.886	79.3621	86.9704	100	253.184	1	152.602	139.965	73.4232	57.8221	1	1	1.342	-1.4323	1.12317	1.05392	0.413009	0.297871	-1.39419	-1.4101	-0.0451495	1.08854	0.35544	-1.40214	0	0	0	0
DDB0232428	4259908	DDB0232428_4259908	DDB_G0271034	DDB_G0271034	14.4249	1	1	5.47497	100	1	1	1	1	25.5878	1	1	1	-0.0605339	-0.00983187	-0.0572206	-0.114736	1.28703	-0.376665	0.0883482	0.0294955	-0.0351829	-0.0859785	0.455181	0.0589218	0	0	0	0
DDB0232428	4268088	DDB0232428_4268088	DDB_G0269244	atg6A	35.3571	1	1.12699	12.4947	100	170.056	245.455	1	1	1	1	1	291.582	2.12326	2.39646	-0.487707	-0.557877	-0.790297	-0.80745	-0.354001	2.5544	2.25986	-0.522792	-0.798873	1.1002	0	0	1	0
DDB0232428	4271924	DDB0232428_4271924	DDB_G0270118	DDB_G0270118	27.3432	23.6544	82.4159	44.4712	100	178.279	999.709	1	1	197.664	1	1	1	1.50408	2.46581	-1.15006	-1.2397	1.26139	-1.47026	-1.03461	-1.06093	1.98494	-1.19488	-0.104438	-1.04777	0	0	1	0
DDB0232428	4278707	DDB0232428_4278707	NA	NA	386.396	664.177	842.082	630.885	1000	320.073	441.411	338.296	161.112	74.5564	325.208	1	162.862	0.722598	0.890397	0.822194	0.378951	-0.33926	0.263227	-0.975153	0.865901	0.806498	0.600573	-0.0380166	-0.0546263	0	0	0	0
DDB0232428	4279249	DDB0232428_4279249	NA	NA	67.6689	1	37.5543	35.4077	100	1	1	1	1	1	1	1	1	-1.00616	-0.970057	-1.03115	-1.1173	-1.3223	-1.35127	-0.912422	-0.942288	-0.988106	-1.07423	-1.33679	-0.927355	0	0	0	0
DDB0232428	4294802	DDB0232428_4294802	DDB_G0270130	DDB_G0270130	1	80.27	93.8676	58.3792	100	1	1	70.5048	1	1	39.5126	1	1	-1.25945	-1.22726	0.928276	-1.38585	-1.57769	0.307193	-1.18049	-1.20259	-1.24336	-0.228785	-0.635249	-1.19154	0	0	0	0
DDB0232428	4294845	DDB0232428_4294845	DDB_G0270130	DDB_G0270130	581.1	1074.66	606.904	754.222	1000	416.883	1143.14	378.344	289.966	590.547	298.645	1092.05	243.705	0.752815	1.15869	0.795725	0.561773	0.506234	0.13585	1.72774	0.95176	0.955755	0.678749	0.321042	1.33975	0	0	0	0
DDB0232428	4297366	DDB0232428_4297366	DDB_G0270134	DDB_G0270134	1.85921	1	1	1.2864	100	1	1	1	1	1	1	1	1	0.673139	0.735171	0.698417	0.663114	0.370861	0.379497	0.864808	0.783466	0.704155	0.680766	0.375179	0.824137	0	0	0	0
DDB0232428	4299143	DDB0232428_4299143	DDB_G0270138	rasU	1	37.9591	1	13.3197	100	1	1	1	1	1	10.056	1	1	-0.510897	-0.46715	-0.521067	-0.592218	-0.822954	0.36424	-0.38828	-0.433327	-0.489023	-0.556642	-0.229357	-0.410803	0	0	0	0
DDB0232428	4301530	DDB0232428_4301530	NA	NA	12.3413	29.2988	1	14.2134	100	1	1	1	1	1	1	1	1	-0.543792	-0.500553	-0.554946	-0.627093	-0.856121	-0.874736	-0.423093	-0.467132	-0.522172	-0.59102	-0.865428	-0.445113	0	0	0	0
DDB0232428	4302776	DDB0232428_4302776	DDB_G0270144	DDB_G0270144_ps	72.0926	20.6815	1	31.258	100	1	1	1	1	15.0306	1	1	1	-0.94301	-0.905936	-0.966117	-1.05035	0.12553	-1.28619	-0.845594	-0.877395	-0.924473	-1.00823	-0.580331	-0.861494	0	0	0	0
DDB0232428	4302958	DDB0232428_4302958	DDB_G0270144	DDB_G0270144_ps	1	21.9741	1	7.99135	100	1	1	1	1	1	1	1	1	-0.252102	-0.204358	-0.254524	-0.31784	-0.562022	-0.574105	-0.114392	-0.167373	-0.22823	-0.286182	-0.568063	-0.140882	0	0	0	0
DDB0232428	4313677	DDB0232428_4313677	NA	NA	498.942	352.533	430.257	427.244	1000	1	490.805	148.071	29.57	116.964	296.653	1	1	-1.17405	1.0625	0.648937	-0.20449	0.0363654	0.407068	-0.820619	-0.932872	-0.0557763	0.222224	0.221717	-0.876745	0	0	0	0
DDB0232428	4325128	DDB0232428_4325128	NA	NA	1	1	1	1	100	1	1	1	1	13.957	1	1	1	0.800717	0.86472	0.829815	0.798374	1.84581	0.510985	0.999827	0.914574	0.832718	0.814095	1.1784	0.9572	0	0	0	0
DDB0232428	4336457	DDB0232428_4336457	DDB_G0270746	DDB_G0270746	29.9718	1	24.9756	18.6491	100	1	1	1	1	1	21.0607	1	1	-0.681383	-0.640269	-0.696657	-0.77297	-0.994848	0.574477	-0.568708	-0.60853	-0.660826	-0.734813	-0.210186	-0.588619	0	0	0	0
DDB0232428	4338906	DDB0232428_4338906	DDB_G0294747	tRNA-Val-AAC-2	54.5262	15.5973	31.4104	33.8446	100	9.05215	1	1	20.251	1	1	67.3781	1	0.132674	-0.946832	-1.0076	0.522551	-1.29924	-1.3277	1.36896	-0.918784	-0.407079	-0.242523	-1.31347	0.225086	0	0	0	0
DDB0232428	4340629	DDB0232428_4340629	DDB_G0271042	DDB_G0271042	62.6042	20.7246	31.374	38.2343	100	1	1	1	1	17.9532	29.6937	1	1	-1.04506	-1.00956	-1.07122	-1.15855	0.113387	0.379003	-0.953595	-0.982269	-1.02731	-1.11488	0.246195	-0.967932	0	0	0	0
DDB0232428	4344408	DDB0232428_4344408	NA	NA	1	1	2.7266	1.57553	100	1	1	1	24.5521	18.8479	12.0483	1	447.577	0.570437	0.630884	0.592641	2.27326	1.76707	1.57309	0.756117	3.85545	0.60066	1.43295	1.67008	2.30578	0	0	0	0
DDB0232428	4345473	DDB0232428_4345473	DDB_G0270162	allB2	157.841	19.8197	122.515	100.059	1000	1	1	1	1	16.7603	1	1	1	-0.662191	-0.584242	-0.758699	-1.06929	-0.18329	-1.64091	-0.24509	-0.37769	-0.623216	-0.913993	-0.912102	-0.31139	0	0	0	0
DDB0232428	4346329	DDB0232428_4346329	DDB_G0270162	allB2	27.3432	67.1717	53.5504	49.3551	100	1	1	1	1	1	60.9528	1	1	-1.17439	-1.14089	-1.20442	-1.29566	-1.49193	0.621177	-1.09047	-1.11518	-1.15764	-1.25004	-0.435375	-1.10282	0	0	0	0
DDB0232428	4351707	DDB0232428_4351707	NA	NA	13.5915	92.8943	27.7386	44.7414	100	1	1	1	1	1	1	1	1	-1.12468	-1.09041	-1.15322	-1.24296	-1.4418	-1.47343	-1.03785	-1.06409	-1.10754	-1.19809	-1.45761	-1.05097	0	0	0	0
DDB0232428	4359329	DDB0232428_4359329	DDB_G0270168	DDB_G0270168	33.2735	36.8389	114.444	61.5189	100	1	1	1	1	1	1	1	1	-1.28599	-1.25421	-1.31936	-1.41398	-1.60445	-1.63968	-1.20857	-1.22986	-1.2701	-1.36667	-1.62206	-1.21922	0	0	0	0
DDB0232428	4366398	DDB0232428_4366398	NA	NA	14.1044	22.0602	1	12.3882	100	1	1	1	1	1	51.3711	1	1	-0.474171	-0.429857	-0.483241	-0.55328	-0.785925	1.25357	-0.349412	-0.395585	-0.452014	-0.518261	0.233823	-0.372499	0	0	0	0
DDB0232428	4374556	DDB0232428_4374556	NA	NA	92.1913	83.4584	46.8611	74.1702	100	147.737	136.914	1	72.7602	133.665	102.885	1	1	1.14977	1.18003	-1.41694	0.788066	0.800308	0.681836	-1.30883	-1.32722	1.1649	-0.314435	0.741072	-1.31803	0	0	0	0
DDB0232428	4374980	DDB0232428_4374980	NA	NA	17.2137	104.14	1	40.7845	100	1	1	1	67.2046	1	12.0483	1	1	-1.07777	-1.04278	-1.10491	1.06661	-1.39451	-0.125642	-0.988212	-1.01588	-1.06027	-0.0191524	-0.760075	-1.00205	0	0	0	0
DDB0232428	4380390	DDB0232428_4380390	DDB_G0270184	ger	65.0724	102.115	203.186	123.458	1000	1	1	1	1	1	1	1	1	-0.736291	-0.65718	-0.842116	-1.1632	-1.53772	-1.74239	-0.328407	-0.458062	-0.696736	-1.00266	-1.64006	-0.393234	-1	-1	0	0
DDB0232428	4388912	DDB0232428_4388912	DDB_G0270192	DDB_G0270192	1	1	16.2869	6.09562	100	1	1	1	25.0897	1	32.5872	1	1	-0.11493	-0.0650684	-0.113246	1.55826	-0.423717	1.38619	0.0307793	-0.0264058	-0.0899994	0.722508	0.481236	0.00218675	0	0	0	0
DDB0232428	4389168	DDB0232428_4389168	DDB_G0270192	DDB_G0270192	14.2005	1	44.0618	19.7541	100	1	1	115.822	1	1	1	1	1	-0.710542	-0.669878	1.75259	-0.803884	-1.02425	-1.0466	-0.599568	-0.638495	-0.69021	0.474353	-1.03542	-0.619031	0	0	0	0
DDB0232428	4396535	DDB0232428_4396535	DDB_G0270198	hcpC	316.226	136.67	270.006	240.967	1000	235.08	244.046	53.3265	173.298	96.148	381.417	1	366.342	0.953152	1.01876	0.470878	0.841648	0.204806	0.804994	-0.593558	1.54405	0.985958	0.656263	0.5049	0.475248	0	0	0	0
DDB0232428	4406714	DDB0232428_4406714	DDB_G0270206	DDB_G0270206	56.4816	1	113.79	57.0905	100	322.215	239.091	1	1	259.337	157.386	1	1	1.67736	1.60143	-1.28039	-1.37386	1.2725	1.04042	-1.16852	-1.19097	1.6394	-1.32712	1.15646	-1.17975	0	0	1	0
DDB0232428	4407986	DDB0232428_4407986	DDB_G0270206	DDB_G0270206	1	20.1644	76.0902	32.4182	100	1	1	1	1	1	1	1	1	-0.961472	-0.924683	-0.985131	-1.06992	-1.27725	-1.30522	-0.865132	-0.896368	-0.943077	-1.02753	-1.29123	-0.88075	0	0	0	0
DDB0232428	4407989	DDB0232428_4407989	DDB_G0270206	DDB_G0270206	52.7311	155.499	20.504	76.2446	100	478.175	1	1	35.3048	1	1	1	567.074	1.73078	-1.3646	-1.43133	0.384874	-1.71405	-1.75172	-1.32362	1.95913	0.183091	-0.523227	-1.73289	0.317755	0	0	0	0
DDB0232428	4409929	DDB0232428_4409929	NA	NA	1	21.3278	34.0279	18.7852	100	1	1	1	1	1	82.1558	1	1	-0.685066	-0.644009	-0.70045	-0.776875	-0.998562	1.28135	-0.572607	-0.612315	-0.664538	-0.738663	0.141396	-0.592461	0	0	0	0
DDB0232428	4414148	DDB0232428_4414148	DDB_G0270208	DDB_G0270208	1	14.6063	1	5.53543	100	1	1	1	1	30.1208	12.7598	1	1	-0.0660969	-0.0154807	-0.0629501	-0.120634	1.36472	0.946997	0.0824608	0.0237787	-0.0407888	-0.0917922	1.15586	0.0531197	0	0	0	0
DDB0232428	4418525	DDB0232428_4418525	NA	NA	27.9202	1	57.1858	28.702	100	1	1	1	29.2116	45.4496	33.1564	1	1	-0.899796	-0.862055	-0.921609	0.807826	0.734251	0.586307	-0.799859	-0.832986	-0.880926	-0.0568914	0.660279	-0.816423	0	0	0	0
DDB0232428	4421160	DDB0232428_4421160	DDB_G0270216	DDB_G0270216	1	1.03407	1	1.01136	100	1	1	1	1	1	1	1	1	0.794996	0.85891	0.823923	0.792309	0.493725	0.505089	0.993772	0.908695	0.826953	0.808116	0.499407	0.951233	0	0	0	0
DDB0232428	4423410	DDB0232428_4423410	NA	NA	1	34.1244	1	12.0415	100	1	1	1	1	10.6765	1	1	1	-0.459791	-0.415255	-0.468431	-0.538034	0.438043	-0.78816	-0.334193	-0.380807	-0.437523	-0.503233	-0.175059	-0.3575	0	0	0	0
DDB0232428	4426833	DDB0232428_4426833	NA	NA	1	30.2036	1	10.7345	100	1	1	39.5206	1	98.0566	1	1	1	-0.401591	-0.356156	1.50981	-0.47633	1.6293	-0.728176	-0.272599	-0.320997	-0.378873	0.516742	0.450564	-0.296798	0	0	0	0
DDB0232428	4436135	DDB0232428_4436135	DDB_G0270222	DDB_G0270222	1	28.3078	1	10.1026	100	1	1	1	1	1	1	1	1	-0.370856	-0.324946	-0.376833	-0.443744	-0.681757	-0.696499	-0.240072	-0.289412	-0.347901	-0.410289	-0.689128	-0.264742	0	0	0	0
DDB0232428	4436365	DDB0232428_4436365	NA	NA	1	1	1	1	100	1	1	1	4.12188	1	1.28072	1	8.24122	0.800717	0.86472	0.829815	1.55902	0.499493	0.640162	0.999827	2.01255	0.832718	1.19442	0.569828	1.50619	0	0	0	0
DDB0232428	4439583	DDB0232428_4439583	DDB_G0270224	DDB_G0270224	8.11001	32.401	33.519	24.6766	100	1	1	1	1	16.8199	1	1042.41	174.832	-0.82325	-0.784326	-0.842771	-0.923379	0.303728	-1.16276	3.0067	1.93385	-0.803788	-0.883075	-0.429516	2.47027	0	0	0	1
DDB0232428	4446722	DDB0232428_4446722	DDB_G0270756	gtaG	26.606	164.245	114.699	101.85	1000	1	1	1	1	1	22.1991	1	1	-0.668448	-0.590402	-0.765743	-1.07722	-1.45169	-0.152452	-0.252126	-0.384477	-0.629425	-0.921481	-0.802073	-0.318301	0	0	0	0
DDB0232428	4447424	DDB0232428_4447424	DDB_G0270756	gtaG	14.6814	1	1	5.56045	100	1	1	1	1	1	1	1	1	-0.0683818	-0.0178009	-0.0653034	-0.123057	-0.376784	-0.384753	0.0800426	0.0214305	-0.0430914	-0.0941801	-0.380769	0.0507366	0	0	0	0
DDB0232428	4460071	DDB0232428_4460071	DDB_G0270760	DDB_G0270760	61.6104	1	1	21.2035	100	1	1	84.416	1	56.5436	118.206	1	1	-0.746408	-0.706298	1.55063	-0.84191	1.00046	1.40807	-0.637526	-0.675354	-0.726353	0.35436	1.20426	-0.65644	0	0	0	0
DDB0232428	4463979	DDB0232428_4463979	NA	NA	1	1	34.5732	12.1911	100	1	1	1	1	22.4862	16.934	1	1	-0.466046	-0.421606	-0.474873	-0.544666	0.812171	0.682553	-0.340813	-0.387235	-0.443826	-0.509769	0.747362	-0.364024	0	0	0	0
DDB0232428	4471561	DDB0232428_4471561	DDB_G0270762	fimD	60.7129	89.4474	140.511	96.8903	100	1	232.989	1	1	34.9521	247.511	1	1	-1.51609	1.31605	-1.55635	-1.65793	-0.0212649	1.00064	-1.45209	-1.46633	-0.10002	-1.60714	0.489688	-1.45921	0	0	0	0
DDB0232428	4472981	DDB0232428_4472981	NA	NA	47.7946	32.4871	1	27.0939	100	1	1	1	1	1	1	1	1	-0.870589	-0.832396	-0.891527	-0.973568	-1.18562	-1.21155	-0.768948	-0.80297	-0.851492	-0.932548	-1.19858	-0.785959	0	0	0	0
DDB0232428	4478227	DDB0232428_4478227	DDB_G0270238	DDB_G0270238	12.6298	23.7406	1.23606	12.5355	100	1	1	1	1	1	1	1	1	-0.480158	-0.435937	-0.489408	-0.559628	-0.791962	-0.809152	-0.355749	-0.401738	-0.458048	-0.524518	-0.800557	-0.378743	0	0	0	0
DDB0232428	4479533	DDB0232428_4479533	DDB_G0270238	DDB_G0270238	37.7612	92.0756	1	43.6123	100	1	542.963	59.1228	1	1	1	273.888	1	-1.11173	2.16185	0.988565	-1.22923	-1.42875	-1.46008	1.98485	-1.05078	0.525059	-0.120331	-1.44441	0.467037	0	0	0	0
DDB0232428	4484591	DDB0232428_4484591	DDB_G0270764	myh	35.8379	1	1	12.6126	100	1	1	1	1	1	1	1	1	-0.483266	-0.439092	-0.492609	-0.562923	-0.795095	-0.812355	-0.359038	-0.404932	-0.461179	-0.527766	-0.803725	-0.381985	0	0	0	0
DDB0232428	4486092	DDB0232428_4486092	DDB_G0270244	DDB_G0270244	13.7197	24.0853	1	12.935	100	1	1	1	1	1	12.1431	1	1	-0.496051	-0.452074	-0.505776	-0.576477	-0.807985	0.478003	-0.372568	-0.41807	-0.474062	-0.541127	-0.164991	-0.395319	0	0	0	0
DDB0232428	4490988	DDB0232428_4490988	DDB_G0269206	abcG21	42.3772	128.785	145.346	105.503	1000	1	1	1	1	438.809	240.728	1	329.06	-0.680873	-0.602631	-0.77973	-1.09296	1.25293	0.981591	-0.266096	1.81889	-0.641752	-0.936348	1.11726	0.776398	0	0	0	0
DDB0232428	4493584	DDB0232428_4493584	DDB_G0269208	abcG19	43.3389	31.7116	68.8556	47.9687	100	150.708	53.4617	1	54.1221	1	1	1	1	1.38063	0.920488	-1.18956	0.863195	-1.47738	-1.50979	-1.07519	-1.10034	1.15056	-0.163182	-1.49358	-1.08777	0	0	0	0
DDB0232428	4500886	DDB0232428_4500886	DDB_G0270766	DDB_G0270766	61.3219	2.02506	53.6231	38.99	100	1505.77	457.633	1	68.2799	241.503	617.07	809.492	1	2.65157	2.13153	-1.08143	1.0993	1.43088	1.95283	2.62589	-0.992459	2.39155	0.00893136	1.69185	0.816714	1	0	1	0
DDB0232428	4501675	DDB0232428_4501675	DDB_G0270766	DDB_G0270766	9.42428	54.0734	66.3835	43.2937	100	1	1	1	1	1	1	1	1	-1.10801	-1.07349	-1.13606	-1.22529	-1.425	-1.45625	-1.02022	-1.04696	-1.09075	-1.18068	-1.44063	-1.03359	0	0	0	0
DDB0232428	4501969	DDB0232428_4501969	DDB_G0270766	DDB_G0270766	9.00756	50.1095	1.45418	20.1904	100	1	1	79.0412	1	1	23.5747	1	1	-0.721608	-0.681115	1.54185	-0.815617	-1.03541	0.591893	-0.611279	-0.649868	-0.701362	0.363116	-0.221757	-0.630574	0	0	0	0
DDB0232428	4502125	DDB0232428_4502125	DDB_G0270766	DDB_G0270766	1	30.8929	1	10.9643	100	90.867	1	1	1	1	47.861	1	1	1.87197	-0.367051	-0.419539	-0.487706	-0.723563	1.28037	-0.283954	-0.332024	0.75246	-0.453622	0.278401	-0.307989	0	0	0	0
DDB0232428	4502602	DDB0232428_4502602	DDB_G0271052	snf2b	1.63482	37.4421	1.63596	13.571	100	1	1	2.21315	6.81007	1	1	2.70467	1.17732	-0.520363	-0.476762	-0.116346	0.428052	-0.832498	-0.850589	0.135116	-0.358077	-0.498563	0.155853	-0.841544	-0.111481	0	0	0	0
DDB0232428	4503622	DDB0232428_4503622	DDB_G0271052	snf2b	181.337	289.454	317.085	262.626	1000	1	1	1	1	1	1	1	1	-1.00246	-0.919173	-1.14175	-1.50052	-1.87523	-2.1069	-0.627682	-0.746756	-0.960815	-1.32114	-1.99107	-0.687219	-1	-1	0	0
DDB0232428	4513163	DDB0232428_4513163	NA	NA	166.399	171.699	124.987	154.362	1000	107.451	375.223	1	80.1079	1	109.003	1	301.982	0.834134	1.32265	-0.930797	0.695838	-1.63761	0.415216	-0.416981	1.6405	1.07839	-0.117479	-0.611198	0.611758	0	0	0	0
DDB0232428	4526400	DDB0232428_4526400	NA	NA	1	1.24951	1	1.08317	100	2.21121	1	86.9454	73.4771	1	1	1	222.905	1.16223	0.823625	3.1178	3.06322	0.458689	0.469275	0.956997	3.68761	0.992925	3.09051	0.463982	2.3223	0	0	0	0
DDB0232428	4544053	DDB0232428_4544053	NA	NA	116.778	147.399	103.902	122.693	1000	103.167	167.896	181.689	118.28	203.748	422.97	1	1	0.900754	1.12323	1.22543	0.972595	0.842404	1.18088	-0.325942	-0.455684	1.01199	1.09901	1.01164	-0.390813	0	0	0	0
DDB0232428	4552120	DDB0232428_4552120	DDB_G0270274	DDB_G0270274_RTE	1	1	1	1	100	1	1	1	1	1	1	1	1	0.800717	0.86472	0.829815	0.798374	0.499493	0.510985	0.999827	0.914574	0.832718	0.814095	0.505239	0.9572	0	0	0	0
DDB0232428	4554945	DDB0232428_4554945	DDB_G0269100	abpC	228.715	136.799	84.888	150.134	1000	1	1	1	1	1	1	1	1	-0.805273	-0.725081	-0.919773	-1.25062	-1.62519	-1.83686	-0.405971	-0.532883	-0.765177	-1.0852	-1.73103	-0.469427	-1	-1	0	0
DDB0232428	4555128	DDB0232428_4555128	DDB_G0269100	abpC	1	1	20.0677	7.35592	100	1	1	1	1	1	1	1	1	-0.210131	-0.161739	-0.211296	-0.273341	-0.519704	-0.530847	-0.0699729	-0.12424	-0.185935	-0.242318	-0.525275	-0.0971064	0	0	0	0
DDB0232428	4555320	DDB0232428_4555320	DDB_G0269100	abpC	322.99	90.3953	107.028	173.471	1000	1	1	1	1	1	32.3026	1	1	-0.85622	-0.775229	-0.977125	-1.31519	-1.6898	-0.228469	-0.463254	-0.588142	-0.815724	-1.14616	-0.959132	-0.525698	0	-1	0	0
DDB0232428	4557238	DDB0232428_4557238	DDB_G0270772	DDB_G0270772	3.01321	51.6175	21.0493	25.2267	100	1	1	145.647	60.3946	35.7871	129.21	1	1	-0.834417	-0.795666	1.74455	1.26723	0.678093	1.36384	-0.730667	-0.765797	-0.815041	1.50589	1.02097	-0.748232	0	0	0	0
DDB0232428	4559043	DDB0232428_4559043	DDB_G0270278	DDB_G0270278	38.787	60.4071	1	33.398	100	1	1	1	1	1	98.7577	1	1	-0.976556	-0.94	-1.00067	-1.08592	-1.29246	1.07702	-0.881095	-0.911869	-0.958278	-1.04329	-0.107719	-0.896482	0	0	0	0
DDB0232428	4566593	DDB0232428_4566593	DDB_G0271054	DDB_G0271054	79.8179	115.213	29.9562	74.9957	100	107.451	187.925	124.885	148.388	197.664	177.83	1	1	0.98288	1.33724	1.09588	1.16487	0.994476	0.961757	-1.31477	-1.33298	1.16006	1.13037	0.978117	-1.32387	0	0	0	0
DDB0232428	4567822	DDB0232428_4567822	DDB_G0270280	DDB_G0270280	26.4457	52.0915	1.81773	26.785	100	150.362	1	66.8162	1	1	1	1	1	1.67464	-0.826497	1.30673	-0.967409	-1.17976	-1.20556	-0.7628	-0.797	0.424073	0.16966	-1.19266	-0.7799	0	0	0	0
DDB0232428	4573388	DDB0232428_4573388	DDB_G0271058	vilC	112.867	183.246	147.709	147.941	1000	1	1	1	1	124.658	127.455	1	1	-0.800084	-0.719973	-0.913931	-1.24405	0.539054	0.511253	-0.400135	-0.527254	-0.760028	-1.07899	0.525154	-0.463695	0	-1	0	0
DDB0232428	4582969	DDB0232428_4582969	DDB_G0271060	DDB_G0271060	140.98	54.8059	38.8631	78.2162	100	1	1	1	1	1	4.36393	1	1	-1.40763	-1.37773	-1.44465	-1.54295	-1.72709	-0.995819	-1.33731	-1.35487	-1.39268	-1.4938	-1.36146	-1.34609	0	0	0	0
DDB0232428	4584241	DDB0232428_4584241	NA	NA	41.8643	1	26.6843	23.1829	100	1	1	1	1	1	1	1	1	-0.791618	-0.752206	-0.810192	-0.889842	-1.10599	-1.13016	-0.685372	-0.721815	-0.771912	-0.850017	-1.11808	-0.703594	0	0	0	0
DDB0232428	4592820	DDB0232428_4592820	DDB_G0270286	DDB_G0270286	32.9209	1	1	11.6403	100	1	1	1	1	1	1	1	1	-0.442626	-0.397825	-0.450752	-0.519836	-0.75412	-0.77047	-0.316028	-0.363168	-0.420226	-0.485294	-0.762295	-0.339598	0	0	0	0
DDB0232428	4602252	DDB0232428_4602252	DDB_G0269234	act8	1	1	1.96315	1.32105	100	1	320.405	1	1	84.2786	46.3431	1	1	0.659677	3.68929	0.684552	0.648841	2.622	2.3684	0.850561	0.769631	2.17448	0.666697	2.4952	0.810096	0	0	0	0
DDB0232428	4602369	DDB0232428_4602369	DDB_G0269234	act8	15.3545	1	74.7815	30.3787	100	1	1	1	1	90.8992	1	1	1	-0.928555	-0.891258	-0.951229	-1.03503	1.05928	-1.27129	-0.830296	-0.862541	-0.909907	-0.993127	-0.106009	-0.846418	0	0	0	0
DDB0232428	4610967	DDB0232428_4610967	DDB_G0270306	DDB_G0270306	154.507	209.874	147.127	170.503	1000	1	476.618	1	76.7029	174.164	16.5071	1	388.318	-0.850134	1.37115	-0.970274	0.631984	0.625118	-0.544337	-0.456411	1.69863	0.260509	-0.169145	0.0403907	0.621111	0	0	0	0
DDB0232428	4613463	DDB0232428_4613463	NA	NA	154.411	144.469	103.574	134.151	1000	170.954	1	305.415	118.459	111.536	142.634	1	1	1.04736	-0.686013	1.39615	0.933371	0.533071	0.612838	-0.361342	-0.489832	0.180673	1.16476	0.572954	-0.425587	0	0	0	0
DDB0232428	4613563	DDB0232428_4613563	NA	NA	11.604	1	6.7256	6.44322	100	1	1	1	1	1	1	1	1	-0.143023	-0.0935946	-0.142179	-0.202192	-0.452042	-0.461682	0.00104858	-0.0552755	-0.118309	-0.172186	-0.456862	-0.0271135	0	0	0	0
DDB0232428	4614463	DDB0232428_4614463	DDB_G0270310	DDB_G0270310	37.8253	1	1	13.2751	100	1	1	1	1	1	1	1	1	-0.509198	-0.465425	-0.519317	-0.590417	-0.821241	-0.839082	-0.386482	-0.431581	-0.487312	-0.554867	-0.830162	-0.409032	0	0	0	0
DDB0232428	4615258	DDB0232428_4615258	DDB_G0270310	DDB_G0270310	119.791	110.086	85.0698	104.982	1000	71.5189	1	1	43.011	1	1	1	1	0.82653	-0.600915	-0.777767	0.59019	-1.46524	-1.66411	-0.264135	-0.396061	0.112808	-0.0937886	-1.56467	-0.330098	-1	0	0	0
DDB0232428	4615912	DDB0232428_4615912	DDB_G0270310	DDB_G0270310	1	1	1	1	100	1	140.722	78.0927	1	45.4496	1	1	1	0.800717	3.40927	3.10345	0.798374	2.44881	0.510985	0.999827	0.914574	2.10499	1.95091	1.4799	0.9572	0	0	0	0
DDB0232428	4618827	DDB0232428_4618827	DDB_G0271066	DDB_G0271066	84.6903	209.141	56.7859	116.873	1000	1	1	77.0389	1	1	26.1836	1	1	-0.716962	-0.638155	0.904136	-1.1387	-1.51321	-0.139174	-0.306674	-0.437097	-0.677558	-0.117283	-0.826193	-0.371886	0	0	0	0
DDB0232428	4618869	DDB0232428_4618869	DDB_G0271066	DDB_G0271066	28.5613	1	25.4846	18.3486	100	1122.33	1	1	1	19.8618	114.696	1	1	2.88451	-0.631913	-0.688182	-0.764245	0.539967	1.46783	-0.56	-0.600074	1.1263	-0.726214	1.0039	-0.580037	0	0	0	0
DDB0232428	4622401	DDB0232428_4622401	DDB_G0270774	DDB_G0270774	48.8524	1	1	16.9508	100	2010.55	209.466	1	73.2979	101.814	1	1	1	3.21998	2.15801	-0.64684	1.58475	1.41518	-0.966693	-0.517519	-0.558823	2.689	0.468957	0.224242	-0.538171	0	0	1	0
DDB0232428	4624308	DDB0232428_4624308	DDB_G0270774	DDB_G0270774	483.972	195.181	130.768	269.974	1000	1609.07	1	1352.45	1723.49	203.927	9.67655	1	758.584	1.59133	-0.928751	1.70921	1.81739	0.49017	-1.02418	-0.638622	1.77897	0.331288	1.7633	-0.267004	0.570175	0	1	0	0
DDB0232428	4637945	DDB0232428_4637945	DDB_G0270318	DDB_G0270318	116.297	81.304	178.974	125.525	1000	1	1	82.0975	58.4232	225.22	65.2693	9.30725	847.668	-0.742146	-0.662944	0.901031	0.647188	0.877	0.267417	0.549472	2.11434	-0.702545	0.774109	0.572208	1.3319	0	0	0	0
DDB0232428	4639629	DDB0232428_4639629	NA	NA	89.5948	62.2168	1.63596	51.1492	100	1	1	15.4921	1	66.8026	54.0274	1	1	-1.19248	-1.15926	0.206654	-1.31484	0.63586	0.539567	-1.10961	-1.13376	-1.17587	-0.554093	0.587714	-1.12169	0	0	0	0
DDB0232428	4644070	DDB0232428_4644070	NA	NA	83.344	213.838	1.23606	99.4726	100	1	202.007	1	1	165.873	69.5858	1	314.344	-1.52941	1.22912	-1.57007	-1.67206	0.760658	0.324431	-1.46619	1.51355	-0.150145	-1.62107	0.542545	0.0236799	0	0	0	0
DDB0232428	4644207	DDB0232428_4644207	DDB_G0270324	DDB_G0270324	26.606	1	80.2346	35.9469	100	1	1	1	1	1	1	1	1	-1.01381	-0.97783	-1.03904	-1.12541	-1.33002	-1.35916	-0.920523	-0.950154	-0.99582	-1.08223	-1.34459	-0.935339	0	0	0	0
DDB0232428	4658538	DDB0232428_4658538	NA	NA	1	1	1.12699	1.04233	100	1	2.55573	1	1	1	1	1	1	0.779715	1.32606	0.808184	0.776108	0.478318	0.48934	0.9776	0.892991	1.05289	0.792146	0.483829	0.935295	0	0	0	0
DDB0232428	4660425	DDB0232428_4660425	DDB_G0270778	DDB_G0270778	159.059	149.553	323.302	210.638	1000	1	1	1	1	1	1	1	828.831	-0.924673	-0.842609	-1.05419	-1.40194	-1.7766	-2.00038	-0.540223	1.90777	-0.883641	-1.22806	-1.88849	0.683771	-1	-1	0	0
DDB0232428	4670716	DDB0232428_4670716	DDB_G0270340	rapC	1	1	38.5723	13.5241	100	1	1	1	1	1	1	1	1	-0.51861	-0.474983	-0.529011	-0.600396	-0.830731	-0.848783	-0.396443	-0.441254	-0.496797	-0.564703	-0.839757	-0.418849	0	0	0	0
DDB0232428	4672626	DDB0232428_4672626	DDB_G0270342	DDB_G0270342	1	1	1	1	100	1	1	1	1	1	1	1	1	0.800717	0.86472	0.829815	0.798374	0.499493	0.510985	0.999827	0.914574	0.832718	0.814095	0.505239	0.9572	0	0	0	0
DDB0232428	4672667	DDB0232428_4672667	DDB_G0270342	DDB_G0270342	1	1	49.8785	17.2928	100	1	1	1	1	75.0336	1	1	1	-0.643134	-0.601429	-0.657263	-0.732417	1.24909	-0.977123	-0.528229	-0.569223	-0.622282	-0.69484	0.135981	-0.548726	0	0	0	0
DDB0232428	4673483	DDB0232428_4673483	DDB_G0270342	DDB_G0270342	201.596	188.675	239.25	209.84	1000	1544.67	983.957	1	135.485	880.72	150.081	945.601	1	1.66577	1.55069	-1.05268	0.793454	1.25698	0.421373	2.17788	-0.660938	1.60823	-0.129613	0.839177	0.758473	0	0	1	0
DDB0232428	4673858	DDB0232428_4673858	DDB_G0270342	DDB_G0270342	124.279	90.4814	1	71.9201	100	209.996	1	80.6221	1	1	1	287.172	1	1.34352	-1.33456	0.889405	-1.49788	-1.68423	-1.72124	1.74208	-1.31118	0.00447646	-0.304235	-1.70273	0.215449	0	0	0	0
DDB0232428	4674348	DDB0232428_4674348	DDB_G0270344	DDB_G0270344	82.5426	44.6375	50.0967	59.0923	100	1	628.502	1	1	1	1	1	1	-1.2656	2.08085	-1.29837	-1.39237	-1.58389	-1.61867	-1.187	-1.20891	0.407624	-1.34537	-1.60128	-1.19795	0	0	0	0
DDB0232428	4677828	DDB0232428_4677828	DDB_G0270344	DDB_G0270344	59.6551	62.6476	61.9119	61.4049	100	376.114	369.173	1	1	1	1	1	1	1.71881	1.78741	-1.31839	-1.41298	-1.6035	-1.63871	-1.20758	-1.2289	1.75311	-1.36569	-1.62111	-1.21824	0	0	1	0
DDB0232428	4683328	DDB0232428_4683328	DDB_G0270348	DDB_G0270348	128.799	1	30.2834	53.3606	100	1	1	1	29.0324	1	1	1	1	-1.21392	-1.18103	-1.24514	0.471484	-1.53178	-1.5654	-1.1323	-1.1558	-1.19747	-0.386826	-1.54859	-1.14405	0	0	0	0
DDB0232428	4686350	DDB0232428_4686350	DDB_G0270786	DDB_G0270786	60.777	57.4342	95.5763	71.2625	100	1	1	188.013	1	180.546	1	1	1	-1.36047	-1.32984	1.33596	-1.49294	0.97429	-1.71644	-1.28739	-1.3064	-1.34515	-0.0784893	-0.371076	-1.2969	0	0	0	0
DDB0232428	4688836	DDB0232428_4688836	NA	NA	50.1667	61.355	12.7968	41.4395	100	1	1	1	1	1	1	1	1	-1.08584	-1.05097	-1.11322	-1.20178	-1.40265	-1.4334	-0.996753	-1.02418	-1.06841	-1.1575	-1.41802	-1.01046	0	0	0	0
DDB0232428	4698374	DDB0232428_4698374	DDB_G0270354	cyp513A3	3.8787	1	1	1.95957	100	1	1	1	57.7064	1	103.975	1	1	0.459941	0.51868	0.478836	2.61507	0.155902	2.58443	0.639176	0.56437	0.489311	1.54695	1.37017	0.601773	0	0	0	0
DDB0232428	4709035	DDB0232428_4709035	DDB_G0271076	DDB_G0271076_RTE	25.8687	151.836	68.9284	82.2112	100	1	1	1	1	77.7773	1	1	1	-1.43286	-1.40335	-1.47064	-1.5697	0.471176	-1.79106	-1.36402	-1.3808	-1.41811	-1.52017	-0.659942	-1.37241	0	0	0	0
DDB0232428	4712819	DDB0232428_4712819	DDB_G0269106	cahA	74.6249	71.2218	1	48.9489	100	1	1	1	1	1	1	1	1	-1.1702	-1.13664	-1.20011	-1.29122	-1.48771	-1.52035	-1.08604	-1.11087	-1.15342	-1.24567	-1.50403	-1.09846	0	0	0	0
DDB0232428	4714257	DDB0232428_4714257	NA	NA	39.7487	1	1.52689	14.0919	100	1	1	167.778	71.5057	25.5878	1	1	1	-0.539443	-0.496137	2.12216	1.67066	0.804162	-0.870254	-0.41849	-0.462663	-0.51779	1.89641	-0.0330458	-0.440577	0	0	0	0
DDB0232428	4715512	DDB0232428_4715512	DDB_G0270794	DDB_G0270794	245.865	192.725	229.907	222.832	1000	1	1	1	244.804	22.0687	256.002	1	400.484	-0.944518	-0.862143	-1.07653	1.03099	-0.418265	0.650238	-0.562536	1.60806	-0.90333	-0.0227695	0.115987	0.522761	0	0	0	0
DDB0232428	4715751	DDB0232428_4715751	NA	NA	1	1.03407	1	1.01136	100	1	1	2.10777	1.97134	1	1	1	1	0.794996	0.85891	1.21294	1.15682	0.493725	0.505089	0.993772	0.908695	0.826953	1.18488	0.499407	0.951233	0	0	0	0
DDB0232428	4716935	DDB0232428_4716935	NA	NA	232.882	76.9092	123.86	144.551	1000	460.831	192.827	1	1	302.401	34.6269	1473.97	1	1.3707	1.11438	-0.904728	-1.23369	0.945657	-0.106843	2.50165	-0.518388	1.24254	-1.06921	0.419407	0.991633	0	-1	0	0
DDB0232428	4719421	DDB0232428_4719421	DDB_G0270366	DDB_G0270366	17.5984	1	1	6.5328	100	1	1	1	1	1	1	1	1	-0.150017	-0.100697	-0.149383	-0.209608	-0.459094	-0.468891	-0.00635386	-0.0624635	-0.125357	-0.179495	-0.463993	-0.0344087	0	0	0	0
DDB0232428	4719876	DDB0232428_4719876	DDB_G0270366	DDB_G0270366	644.153	571.541	924.462	713.385	1000	377.634	1532.97	180.952	212.008	722.72	364.721	1	1	0.737576	1.27986	0.525038	0.446712	0.621432	0.259252	-1.02388	-1.12895	1.00872	0.485875	0.440342	-1.07641	0	0	0	-1
DDB0232428	4720800	DDB0232428_4720800	DDB_G0270368	DDB_G0270368	7.88562	1	1	3.29521	100	1	1	1	1	1	1	1	1	0.196657	0.251331	0.20767	0.157941	-0.109556	-0.111591	0.360538	0.293802	0.223994	0.182806	-0.110573	0.32717	0	0	0	0
DDB0232428	4721313	DDB0232428_4721313	DDB_G0270368	DDB_G0270368	78.3754	63.5955	28.9746	56.9819	100	257.883	1	72.6125	1	1	1	1	1	1.56551	-1.2148	0.956284	-1.37283	-1.56532	-1.59968	-1.1675	-1.18998	0.175354	-0.208275	-1.5825	-1.17874	0	0	0	0
DDB0232428	4721661	DDB0232428_4721661	DDB_G0270368	DDB_G0270368	3.04526	7.9279	9.81575	6.92964	100	1	1	1	1	1	1	1	1	-0.17989	-0.131031	-0.18015	-0.241279	-0.489213	-0.49968	-0.0379687	-0.0931626	-0.155461	-0.210715	-0.494446	-0.0655657	0	0	0	0
DDB0232428	4729628	DDB0232428_4729628	DDB_G0270378	DDB_G0270378	20.5796	52.4362	23.9577	32.3245	100	1	657.136	158.715	123.657	38.2325	32.2077	1	1	-0.960005	2.41408	1.66003	1.51895	0.585228	0.509097	-0.863579	-0.89486	0.727039	1.58949	0.547162	-0.87922	0	1	0	0
DDB0232428	4736787	DDB0232428_4736787	DDB_G0270386	DDB_G0270386	132.485	230.081	126.587	163.051	1000	1	1	86.313	1	314.27	96.7655	1	217.804	-0.834376	-0.753728	0.817081	-1.28751	0.909022	0.331262	-0.438693	1.49457	-0.794052	-0.235213	0.620142	0.52794	0	0	0	0
DDB0232428	4741263	DDB0232428_4741263	NA	NA	1	14.6063	41.2625	18.9563	100	1	1	1	1	58.0944	9.81885	1	1	-0.689657	-0.648671	-0.705179	-0.781742	1.0715	0.167539	-0.577465	-0.617033	-0.669164	-0.743461	0.619517	-0.597249	0	0	0	0
DDB0232428	4743077	DDB0232428_4743077	DDB_G0270390	DDB_G0270390	75.6828	22.1464	130.513	76.1141	100	1	1	98.4327	1	29.0472	1	1	1	-1.39383	-1.36372	0.963972	-1.52832	0.0074852	-1.75083	-1.3227	-1.34069	-1.37877	-0.282172	-0.871672	-1.3317	0	0	0	0
DDB0232428	4755812	DDB0232428_4755812	DDB_G0269200	cplA	1.34633	40.6736	1	14.34	100	1	1	1	1	1	1	1	1	-0.548284	-0.505114	-0.559573	-0.631856	-0.86065	-0.879366	-0.427847	-0.471749	-0.526699	-0.595715	-0.870008	-0.449798	0	0	0	0
DDB0232428	4783799	DDB0232428_4783799	DDB_G0270402	DDB_G0270402	24.5865	32.5733	22.5399	26.5666	100	1	1	1	1	1	1	1	1	-0.860632	-0.822286	-0.881272	-0.963012	-1.17558	-1.20129	-0.758411	-0.792738	-0.841459	-0.922142	-1.18843	-0.775574	0	0	0	0
DDB0232428	4791830	DDB0232428_4791830	DDB_G0270404	docB	79.3371	1	13.4876	31.2749	100	1	1	1	1	31.7312	1	1	1	-0.943284	-0.906214	-0.966398	-1.05064	0.506892	-1.28647	-0.845883	-0.877676	-0.924749	-1.00852	-0.389791	-0.861779	0	0	0	0
DDB0232428	4793621	DDB0232428_4793621	DDB_G0269184	rzpA	120.913	188.805	213.365	174.361	1000	1	1	107.285	1	117.68	51.5608	1	1	-0.858024	-0.777005	0.876801	-1.31748	0.439825	-0.00512634	-0.465283	-0.590099	-0.817514	-0.220338	0.217349	-0.527691	0	0	0	0
DDB0232428	4795201	DDB0232428_4795201	DDB_G0271084	DDB_G0271084	1	1	51.2964	17.7655	100	1	1	1	1	1	15.3686	1	1	-0.656792	-0.615299	-0.67133	-0.746898	-0.970055	0.435321	-0.542684	-0.583259	-0.636046	-0.709114	-0.267367	-0.562971	0	0	0	0
DDB0232428	4797748	DDB0232428_4797748	DDB_G0270406	eIF4e3	1	21.7155	53.0414	25.2523	100	1	1	1	1	1	100.086	1	1	-0.834931	-0.796188	-0.854802	-0.935764	-1.14966	1.22996	-0.731211	-0.766326	-0.81556	-0.895283	0.0401482	-0.748769	0	0	0	0
DDB0232428	4801528	DDB0232428_4801528	DDB_G0270806	ldhd	128.382	201.472	91.9772	140.61	1000	68.2712	1	1	94.6241	1	14.9417	1	1	0.707107	-0.702334	-0.893758	0.81196	-1.59589	-0.499365	-0.379987	-0.507818	0.00238665	-0.040899	-1.04763	-0.443902	-1	0	0	0
DDB0232428	4801628	DDB0232428_4801628	DDB_G0270806	ldhd	55.1353	99.9174	19.4134	58.1553	100	1	1	1	1	96.4462	1	678.236	1	-1.25751	-1.22529	-1.29003	-1.38378	0.757863	-1.61033	2.3167	-1.20059	-1.2414	-1.33691	-0.426232	0.558056	0	0	0	0
DDB0232428	4807384	DDB0232428_4807384	NA	NA	7.34068	1	1	3.11356	100	1	1	1	1	1	1	1	1	0.22538	0.280498	0.237253	0.188394	-0.0805958	-0.0819869	0.390937	0.32332	0.252939	0.212824	-0.0812913	0.357128	0	0	0	0
DDB0232428	4807684	DDB0232428_4807684	NA	NA	272.695	596.833	342.824	404.117	1000	45.5372	1	1321.67	401.077	1001.02	790.631	70.5601	1	0.192051	-1.06876	1.53995	0.985588	1.0212	0.907318	0.889044	-0.911588	-0.438354	1.26277	0.964259	-0.0112718	0	0	0	0
DDB0232428	4826285	DDB0232428_4826285	DDB_G0270416	DDB_G0270416	37.056	1	81.2162	39.7574	100	1	1	1	1	1	1	1	1	-1.06485	-1.02966	-1.0916	-1.17953	-1.38148	-1.41176	-0.974538	-1.0026	-1.04725	-1.13556	-1.39662	-0.988571	0	0	0	0
DDB0232428	4827013	DDB0232428_4827013	DDB_G0269132	ecmB	38.6267	1	1.41783	13.6815	100	1	1	1	1	1	1	1	1	-0.524473	-0.480936	-0.53505	-0.606612	-0.836643	-0.854825	-0.402648	-0.447279	-0.502705	-0.570831	-0.845734	-0.424964	0	0	0	0
DDB0232428	4828031	DDB0232428_4828031	DDB_G0269132	ecmB	38.2421	1	28.393	22.545	100	1	1	1	1	1	1	1	1	-0.777485	-0.737855	-0.795636	-0.874858	-1.09174	-1.11559	-0.670415	-0.707291	-0.75767	-0.835247	-1.10367	-0.688853	0	0	0	0
DDB0232428	4828064	DDB0232428_4828064	DDB_G0269132	ecmB	9.87306	14.2185	49.0424	24.378	100	1	1	1	1	1	7.87406	1	1	-0.817081	-0.778063	-0.836418	-0.916839	-1.13167	-0.0790319	-0.71232	-0.747982	-0.797572	-0.876628	-0.60535	-0.730151	0	0	0	0
DDB0232428	4828241	DDB0232428_4828241	DDB_G0269132	ecmB	134.665	54.9352	59.9488	83.1829	100	137.095	1	1	59.6777	98.1759	14.5623	1	1	1.05381	-1.4094	-1.47677	0.620025	0.584134	-0.398812	-1.37031	-1.38692	-0.177793	-0.428371	0.0926606	-1.37862	0	0	0	0
DDB0232428	4828262	DDB0232428_4828262	DDB_G0269132	ecmB	1	1	1.45418	1.15139	100	1	1	1	1	1	1	1	1	0.729305	0.792204	0.756265	0.722662	0.427491	0.437384	0.92425	0.841186	0.760755	0.739463	0.432438	0.882718	0	0	0	0
DDB0232428	4828334	DDB0232428_4828334	DDB_G0269132	ecmB	25.5481	1	1	9.18271	100	1	1	1	1	1	1	1	1	-0.322495	-0.275839	-0.327024	-0.392471	-0.632996	-0.646656	-0.18889	-0.239713	-0.299167	-0.359748	-0.639826	-0.214302	0	0	0	0
DDB0232428	4828694	DDB0232428_4828694	DDB_G0269132	ecmB	105.558	63.9833	23.994	64.5119	100	1	1	1	1	1	1	1	1	-1.31005	-1.27865	-1.34415	-1.43949	-1.62871	-1.66448	-1.23404	-1.25459	-1.29435	-1.39182	-1.6466	-1.24432	0	0	0	0
DDB0232428	4828910	DDB0232428_4828910	DDB_G0269132	ecmB	1	1	1	1	100	1	1	1	1	1	1	1	1	0.800717	0.86472	0.829815	0.798374	0.499493	0.510985	0.999827	0.914574	0.832718	0.814095	0.505239	0.9572	0	0	0	0
DDB0232428	4829126	DDB0232428_4829126	DDB_G0269132	ecmB	1	42.9141	1	14.9714	100	1	1	1	1	1	1	1	1	-0.570111	-0.527278	-0.582053	-0.654997	-0.882657	-0.901862	-0.450947	-0.494179	-0.548695	-0.618525	-0.892259	-0.472563	0	0	0	0
DDB0232428	4829558	DDB0232428_4829558	DDB_G0269132	ecmB	21.8618	16.2867	1	13.0495	100	1	1	1	1	1	1	1	1	-0.500514	-0.456607	-0.510373	-0.58121	-0.812485	-0.830132	-0.377291	-0.422657	-0.47856	-0.545791	-0.821308	-0.399974	0	0	0	0
DDB0232428	4829630	DDB0232428_4829630	DDB_G0269132	ecmB	1	1	1	1	100	1	1	1	1	1	1	1	1	0.800717	0.86472	0.829815	0.798374	0.499493	0.510985	0.999827	0.914574	0.832718	0.814095	0.505239	0.9572	0	0	0	0
DDB0232428	4840048	DDB0232428_4840048	DDB_G0270812	DDB_G0270812	38.4985	1	1	13.4995	100	1	1	1	48.0289	1	1	1	1	-0.517689	-0.474047	-0.528062	1.47999	-0.829802	-0.847833	-0.395468	-0.440307	-0.495868	0.475964	-0.838818	-0.417887	0	0	0	0
DDB0232428	4841947	DDB0232428_4841947	NA	NA	17.5343	1	1	6.51143	100	1	1	1	1	1	1	1	1	-0.148358	-0.0990118	-0.147673	-0.207848	-0.45742	-0.467181	-0.00459727	-0.0607578	-0.123685	-0.177761	-0.462301	-0.0326775	0	0	0	0
DDB0232428	4851601	DDB0232428_4851601	DDB_G0270426	DDB_G0270426	237.082	94.273	93.7222	141.692	1000	1	242.325	94.0064	45.6992	279.676	1	1	1	-0.784867	1.20061	0.906708	0.483275	0.919657	-1.80892	-0.383026	-0.510749	0.207873	0.694992	-0.444631	-0.446887	0	0	0	0
DDB0232428	4854256	DDB0232428_4854256	DDB_G0269186	snpC	34.4595	1	21.5946	19.0181	100	1	1	1	1	71.5145	49.8532	1	212.113	-0.691306	-0.650345	-0.706877	-0.78349	1.17598	1.01412	-0.57921	2.17007	-0.670826	-0.745184	1.09505	0.795428	0	0	0	0
DDB0232428	4857767	DDB0232428_4857767	DDB_G0270432	DDB_G0270432	57.2509	1	131.822	63.3576	100	361.672	1	1	1	394.374	106.015	1	1	1.68312	-1.26936	-1.33473	-1.4298	1.43339	0.779751	-1.22436	-1.24519	0.20688	-1.38226	1.10657	-1.23478	0	0	0	0
DDB0232428	4862690	DDB0232428_4862690	DDB_G0269158	npcA	324.016	400.66	213.656	312.777	1000	1	1	1	1	1	1	2146.47	1	-1.06408	-0.97983	-1.21112	-1.57862	-1.95337	-2.1913	2.34465	-0.813596	-1.02196	-1.39487	-2.07233	0.765527	-1	-1	-1	0
DDB0232428	4862726	DDB0232428_4862726	DDB_G0269158	npcA	118.22	70.4894	201.804	130.171	1000	127.49	1	1	1	1	1	1	1	0.954536	-0.67556	-0.863136	-1.18686	-1.5614	-1.76796	-0.349402	-0.478314	0.139488	-1.025	-1.66468	-0.413858	-1	-1	0	0
DDB0232428	4864455	DDB0232428_4864455	DDB_G0269158	npcA	30.4526	19.2596	61.1121	36.9414	100	1	1	1	1	29.7629	62.7553	1	1	-1.02764	-0.991869	-1.05328	-1.14007	0.389136	0.787645	-0.935154	-0.964362	-1.00975	-1.09667	0.58839	-0.949758	0	0	0	0
DDB0232428	4864880	DDB0232428_4864880	DDB_G0269158	npcA	312.412	241.112	253.464	268.996	1000	1	1	1	113.262	1	1	880.609	1	-1.01091	-0.927491	-1.15126	0.60241	-1.88595	-2.11848	2.05119	-0.755922	-0.969199	-0.274427	-2.00221	0.647632	-1	0	0	0
DDB0232428	4867671	DDB0232428_4867671	DDB_G0270434	med23	1	1	1	1	100	1	1	1	1	1	1	1	1	0.800717	0.86472	0.829815	0.798374	0.499493	0.510985	0.999827	0.914574	0.832718	0.814095	0.505239	0.9572	0	0	0	0
DDB0232428	4869179	DDB0232428_4869179	DDB_G0270434	med23	26.1572	1	11.888	13.0151	100	1	1	1	1	1	2.46657	1	1	-0.499176	-0.455248	-0.508995	-0.579791	-0.811136	-0.357395	-0.375875	-0.421282	-0.477212	-0.544393	-0.584265	-0.398578	0	0	0	0
DDB0232428	4872251	DDB0232428_4872251	DDB_G0270434	med23	32.7606	1	57.2222	30.3276	100	1	1	40.3637	1	1	1	1	1	-0.927703	-0.890393	0.978963	-1.03412	-1.2432	-1.27042	-0.829394	-0.861665	-0.909048	-0.0275792	-1.25681	-0.845529	0	0	0	0
DDB0232428	4873733	DDB0232428_4873733	DDB_G0270436	DDB_G0270436	22.1823	1	25.7754	16.3192	100	1	1	1	1	29.9419	9.96116	1	1	-0.61378	-0.571622	-0.62703	-0.701296	0.809471	0.253255	-0.497163	-0.539057	-0.592701	-0.664163	0.531363	-0.51811	0	0	0	0
DDB0232428	4877292	DDB0232428_4877292	NA	NA	177.875	180.403	70.9279	143.069	1000	1	1	30.7734	72.9394	95.7901	132.388	1	1	-0.788276	-0.70835	0.459587	0.687897	0.436245	0.545763	-0.386858	-0.514446	-0.748313	0.573742	0.491004	-0.450652	0	0	0	0
DDB0232428	4884822	DDB0232428_4884822	NA	NA	1.95538	1.68037	1	1.54525	100	1	1	1	4.12188	1	1	1	1	0.580269	0.640867	0.602767	1.3253	0.277224	0.28378	0.766522	0.688026	0.610568	0.964034	0.280502	0.727274	0	0	0	0
DDB0232428	4887220	DDB0232428_4887220	DDB_G0269114	numA	43.0824	1	1	15.0275	100	1	1	1	1	13.7184	1	1	1	-0.572006	-0.529203	-0.584006	-0.657007	0.452942	-0.903815	-0.452953	-0.496127	-0.550605	-0.620506	-0.225437	-0.47454	0	0	0	0
DDB0232428	4891380	DDB0232428_4891380	DDB_G0270444	DDB_G0270444	23.4966	1	37.2998	20.5988	100	1	1	1	1	1	65.4116	1	1	-0.731752	-0.691416	-0.748534	-0.826372	-1.04563	1.11424	-0.622015	-0.660293	-0.711584	-0.787453	0.0343045	-0.641154	0	0	0	0
DDB0232428	4899321	DDB0232428_4899321	DDB_G0346833	DDB_G0346833	1	17.9239	26.6843	15.2027	100	514.038	1	1	97.4915	80.1631	1	1	1	2.58423	-0.535168	-0.590055	1.7964	1.34865	-0.909869	-0.459169	-0.502164	1.02453	0.60317	0.219392	-0.480667	0	0	0	0
DDB0232428	4899694	DDB0232428_4899694	DDB_G0346833	DDB_G0346833	1	2.24049	1	1.4135	100	1	1	1	1	1	1	1	1	0.625412	0.686708	0.649262	0.612514	0.32274	0.330307	0.814298	0.734419	0.65606	0.630888	0.326524	0.774359	0	0	0	0
DDB0232428	4900587	DDB0232428_4900587	DDB_G0270446	DDB_G0270446	59.623	1	35.264	31.9623	100	1	1	1	1	1	1	1	1	-0.954298	-0.917398	-0.977742	-1.06232	-1.27002	-1.29782	-0.857539	-0.888995	-0.935848	-1.02003	-1.28392	-0.873267	0	0	0	0
DDB0232428	4908049	DDB0232428_4908049	DDB_G0270452	DDB_G0270452	129.696	242.706	136.984	169.795	1000	1503.35	497.116	93.6902	1	168.438	1	1	1	1.73088	1.38721	0.833547	-1.30562	0.61203	-1.89629	-0.454763	-0.57995	1.55905	-0.236036	-0.642132	-0.517357	0	0	1	0
DDB0232429	5780	DDB0232429_5780	DDB_G0294294	DDB_G0294294	1	1	1	1	100	1	1	1	1	1	1	1	1	0.800717	0.86472	0.829815	0.798374	0.499493	0.510985	0.999827	0.914574	0.832718	0.814095	0.505239	0.9572	0	0	0	0
DDB0232429	19638	DDB0232429_19638	DDB_G0271110	DDB_G0271110	22.9196	43.8189	76.0175	47.5853	100	1	1	1	1	210.368	1	1	1	-1.15589	-1.12211	-1.18537	-1.27605	1.25863	-1.5056	-1.07089	-1.09617	-1.139	-1.23071	-0.123483	-1.08353	0	0	0	0
DDB0232429	19659	DDB0232429_19659	DDB_G0271110	DDB_G0271110	44.2364	90.4814	32.3556	55.6912	100	1	1	1	1	1	1	1	1	-1.23557	-1.20302	-1.26744	-1.36053	-1.55362	-1.58772	-1.15522	-1.17805	-1.2193	-1.31398	-1.57067	-1.16664	0	0	0	0
DDB0232429	22486	DDB0232429_22486	DDB_G0271096	atg7	45.8071	1	1	15.9357	100	1	1	1	1	1	1	1	1	-0.601733	-0.559388	-0.614622	-0.688523	-0.91454	-0.934453	-0.484413	-0.526676	-0.58056	-0.651572	-0.924496	-0.505544	0	0	0	0
DDB0232429	23529	DDB0232429_23529	DDB_G0295505	rnu6	10.6103	71.4803	45.7341	42.6083	100	1	1	1	1	1.1929	1	1	1	-1.09993	-1.06528	-1.12773	-1.21672	-1.32676	-1.44792	-1.01166	-1.03866	-1.0826	-1.17223	-1.38734	-1.02516	0	0	0	0
DDB0232429	26327	DDB0232429_26327	NA	NA	97.9933	1	124.26	74.4178	100	1	1	1	1	1	1	1	33.1611	-1.38241	-1.35212	-1.41867	-1.51621	-1.70167	-1.73906	-1.31062	0.493782	-1.36727	-1.46744	-1.72036	-0.40842	0	0	0	0
DDB0232429	27392	DDB0232429_27392	NA	NA	63.4376	106.639	77.6171	82.5645	100	1	1	1	39.6059	92.8675	1	1	1	-1.43504	-1.40556	-1.47287	0.403846	0.559553	-1.7933	-1.36631	-1.38303	-1.4203	-0.534514	-0.616873	-1.37467	0	0	0	0
DDB0232429	28321	DDB0232429_28321	DDB_G0271108	DDB_G0271108	4.64803	5.04111	4.58068	4.75661	100	3.17862	1	1.15927	2.15055	2.08758	8.25353	7.71627	1	0.596528	0.0625179	0.093269	0.372046	0.0788786	0.798712	1.25919	0.102716	0.329523	0.232658	0.438796	0.680954	0	0	0	0
DDB0232429	30427	DDB0232429_30427	NA	NA	58.3087	80.3992	67.8377	68.8486	100	1.10561	74.8986	1	1	48.9687	1	1	1	-1.29215	0.908044	-1.37809	-1.47443	0.325467	-1.69845	-1.26892	-1.28846	-0.192054	-1.42626	-0.686492	-1.27869	0	0	0	0
DDB0232429	30704	DDB0232429_30704	DDB_G0271120	DDB_G0271120	40.7424	19.0442	2.79931	20.862	100	1	1	96.8519	1	1	17.4557	1	1	-0.738183	-0.697946	1.6308	-0.833189	-1.05212	0.417918	-0.628821	-0.666901	-0.718064	0.398806	-0.317099	-0.647861	0	0	0	0
DDB0232429	31525	DDB0232429_31525	DDB_G0271120	DDB_G0271120	10.0654	39.7687	37.0817	28.9719	100	1	1	1	1	1	1	551.117	759.173	-0.904538	-0.86687	-0.926493	-1.00956	-1.21985	-1.24654	2.57899	2.61473	-0.885704	-0.968027	-1.23319	2.59686	0	0	0	1
DDB0232429	31939	DDB0232429_31939	DDB_G0271120	DDB_G0271120	91.1655	30.936	58.9308	60.3441	100	1	1	1	1	1	1	1	225.849	-1.27622	-1.24429	-1.3093	-1.40363	-1.5946	-1.62962	-1.19824	1.60163	-1.26026	-1.35646	-1.61211	0.201698	0	0	0	0
DDB0232429	33392	DDB0232429_33392	DDB_G0271120	DDB_G0271120	1	61.3981	34.1733	32.1905	100	1	1	1	1	1	1	1	1	-0.957901	-0.921057	-0.981453	-1.06614	-1.27365	-1.30154	-0.861353	-0.892698	-0.939479	-1.0238	-1.28759	-0.877025	0	0	0	0
DDB0232429	50264	DDB0232429_50264	DDB_G0271098	DDB_G0271098	10.5462	1	39.0812	16.8758	100	144.005	1249.23	1	1	1	1	1	1	1.88677	3.07884	-0.644527	-0.719307	-0.943815	-0.964378	-0.515142	-0.556515	2.48281	-0.681917	-0.954097	-0.535828	0	0	1	0
DDB0232429	53786	DDB0232429_53786	DDB_G0271132	DDB_G0271132	90.268	81.0024	104.483	91.9179	100	1	433.953	1	38.7099	53.7403	154.113	1	1	-1.4894	1.66307	-1.52886	0.333921	0.225359	0.780798	-1.42385	-1.4389	0.086834	-0.597471	0.503078	-1.43137	0	0	0	0
DDB0232429	56661	DDB0232429_56661	DDB_G0271354	DDB_G0271354	31.3822	1	1	11.1274	100	1	1	1	1	1	1	1	1	-0.4198	-0.374646	-0.427242	-0.495635	-0.731105	-0.746943	-0.29187	-0.33971	-0.397223	-0.461439	-0.739024	-0.31579	0	0	0	0
DDB0232429	57671	DDB0232429_57671	DDB_G0271142	proC	102.962	211.985	61.6938	125.547	1000	1	1	1	32.7959	350.117	139.741	1	1	-0.742208	-0.663005	-0.848778	0.389072	1.07419	0.634952	-0.33506	-0.46448	-0.702606	-0.229853	0.854572	-0.39977	0	0	0	0
DDB0232429	61752	DDB0232429_61752	NA	NA	1	1	70.2008	24.0669	100	1	1	1	1	1	47.6238	1	1	-0.810576	-0.771457	-0.829718	-0.909942	-1.12511	0.867309	-0.705436	-0.741297	-0.791016	-0.86983	-0.1289	-0.723366	0	0	0	0
DDB0232429	65020	DDB0232429_65020	DDB_G0271348	DDB_G0271348	236.889	105.777	101.466	148.044	1000	1	1	1	1	1	1	1	1	-0.80033	-0.720215	-0.914208	-1.24436	-1.61893	-1.83009	-0.400412	-0.527521	-0.760273	-1.07928	-1.72451	-0.463967	-1	-1	0	0
DDB0232429	80245	DDB0232429_80245	NA	NA	14.9058	1	1	5.63525	100	1	1	1	1	1	1	1	1	-0.0751503	-0.024674	-0.0722746	-0.130233	-0.383609	-0.391729	0.0728793	0.0144747	-0.0499122	-0.101254	-0.387669	0.043677	0	0	0	0
DDB0232429	107525	DDB0232429_107525	DDB_G0271320	DDB_G0271320	30.7411	23.7837	1	18.5083	100	1	1	1	1	3.16119	1	1	1	-0.677542	-0.636369	-0.692701	-0.768897	-0.403133	-1.01259	-0.564644	-0.604583	-0.656955	-0.730799	-0.707859	-0.584613	0	0	0	0
DDB0232429	108120	DDB0232429_108120	DDB_G0271320	DDB_G0271320	1	1	24.3939	8.79798	100	1	1	1	1	1	1	1	1	-0.300814	-0.253823	-0.304694	-0.369485	-0.611136	-0.62431	-0.165945	-0.217432	-0.277319	-0.33709	-0.617723	-0.191689	0	0	0	0
DDB0232429	111642	DDB0232429_111642	DDB_G0271366	DDB_G0271366	37.8895	1	23.8123	20.9006	100	130.392	1	1	1	1	1	1	1	1.72812	-0.698897	-0.756122	-0.834183	-1.05306	-1.07605	-0.629812	-0.667864	0.51461	-0.795152	-1.06456	-0.648838	0	0	0	0
DDB0232429	116782	DDB0232429_116782	NA	NA	11.604	7.54012	1	6.71472	100	1	1	60.7037	1	1	1	1	1	-0.163931	-0.114826	1.9785	-0.224359	-0.473122	-0.483231	-0.0210789	-0.076762	-0.139378	0.877073	-0.478177	-0.0489205	0	0	0	0
DDB0232429	117774	DDB0232429_117774	DDB_G0271372	DDB_G0271372	51.4489	10.6854	33.8825	32.0056	100	1	1	1	1	1	1	1	1	-0.954983	-0.918094	-0.978448	-1.06304	-1.27071	-1.29853	-0.858265	-0.889699	-0.936539	-1.02075	-1.28462	-0.873982	0	0	0	0
DDB0232429	121162	DDB0232429_121162	DDB_G0271316	DDB_G0271316	1.63482	1	16.7231	6.45265	100	1	1	1	1	1	1	1	1	-0.143764	-0.0943471	-0.142942	-0.202978	-0.452789	-0.462446	0.00026434	-0.056037	-0.119055	-0.17296	-0.457617	-0.0278863	0	0	0	0
DDB0232429	121539	DDB0232429_121539	DDB_G0271316	DDB_G0271316	34.716	111.163	139.565	95.1481	100	260.647	390.401	1	133.155	311.228	113.035	27.3649	1	1.3112	1.5909	-1.54688	0.97887	1.10477	0.600924	0.331747	-1.45688	1.45105	-0.284007	0.852849	-0.562566	0	0	0	0
DDB0232429	123256	DDB0232429_123256	DDB_G0271314	iliH	257.597	403.763	387.068	349.476	1000	1	1	208.669	1	806.403	168.723	1	465.236	-1.1032	-1.01834	0.864873	-1.6282	0.989487	0.231588	-0.740958	1.49327	-1.06077	-0.381664	0.610538	0.376154	0	0	-1	0
DDB0232429	127559	DDB0232429_127559	DDB_G0271308	DDB_G0271308	317.316	296.865	464.176	359.452	1000	1	1	1	1	1	1	1	1	-1.11313	-1.02811	-1.26633	-1.64078	-2.01556	-2.25847	-0.752118	-0.866793	-1.07062	-1.45356	-2.13701	-0.809455	-1	-1	-1	0
DDB0232429	128366	DDB0232429_128366	DDB_G0271308	DDB_G0271308	201.821	315.909	322.611	280.114	1000	1	1	1	1	1	1	1	1	-1.02519	-0.941548	-1.16734	-1.52933	-1.90405	-2.13804	-0.653241	-0.771412	-0.983368	-1.34834	-2.02105	-0.712326	-1	-1	0	0
DDB0232429	129214	DDB0232429_129214	DDB_G0271308	DDB_G0271308	17.2137	57.5203	183.664	86.1325	100	1	1	1	1	1	1	1	1	-1.45647	-1.42732	-1.49495	-1.59473	-1.77633	-1.81539	-1.389	-1.40506	-1.4419	-1.54484	-1.79586	-1.39703	0	0	0	0
DDB0232429	136758	DDB0232429_136758	DDB_G0271302	DDB_G0271302	25.9649	51.0143	39.1903	38.7231	100	1	1	1	1	1	25.567	1	1	-1.0515	-1.0161	-1.07785	-1.16537	-1.36802	0.294247	-0.960407	-0.988883	-1.0338	-1.12161	-0.536886	-0.974645	0	0	0	0
DDB0232429	138021	DDB0232429_138021	DDB_G0271302	DDB_G0271302	117.964	81.0886	146.182	115.078	1000	1	1	59.439	131.183	504.896	159.426	1	1	-0.711506	-0.632784	0.807324	1.0475	1.27681	0.74064	-0.30054	-0.431179	-0.672145	0.927411	1.00873	-0.365859	0	0	0	0
DDB0232429	138567	DDB0232429_138567	DDB_G0271302	DDB_G0271302	97.256	28.9971	70.9642	65.7391	100	99.09	283.113	1	1	1	21.3928	1	1	1.00858	1.6158	-1.35398	-1.44961	-1.63833	-0.0751342	-1.24414	-1.2644	1.31219	-1.4018	-0.856734	-1.25427	0	0	0	0
DDB0232429	143867	DDB0232429_143867	NA	NA	1	1	1.30877	1.10292	100	1	250.723	1	1	32.5663	1	1	1	0.751093	3.65597	0.778705	0.745762	2.22853	0.45984	0.947308	0.863577	2.20353	0.762233	1.34418	0.905442	0	0	0	0
DDB0232429	145712	DDB0232429_145712	DDB_G0271376	DDB_G0271376	65.8738	114.653	67.3288	82.6185	100	1	1	1	1	1	1	1	90.0647	-1.43537	-1.4059	-1.47321	-1.57235	-1.75506	-1.79364	-1.36666	0.959497	-1.42063	-1.52278	-1.77435	-0.203584	0	0	0	0
DDB0232429	146425	DDB0232429_146425	DDB_G0271292	DDB_G0271292	34.6198	108.879	64.0205	69.1732	100	308.81	1	1	160.933	1	4.26907	1	1	1.55859	-1.31453	-1.38055	1.25186	-1.66434	-0.943149	-1.27144	-1.29091	0.122029	-0.064344	-1.30375	-1.28118	0	0	0	0
DDB0232429	150325	DDB0232429_150325	DDB_G0271290	DDB_G0271290	1	1	1	1	100	1	1	1	1	1	1	1	1	0.800717	0.86472	0.829815	0.798374	0.499493	0.510985	0.999827	0.914574	0.832718	0.814095	0.505239	0.9572	0	0	0	0
DDB0232429	153333	DDB0232429_153333	DDB_G0295817	DDB_G0295817	31.254	1	1	11.0847	100	1	1	1	1	1	1	1	1	-0.41785	-0.372666	-0.425235	-0.493569	-0.729139	-0.744934	-0.289807	-0.337706	-0.395258	-0.459402	-0.737037	-0.313757	0	0	0	0
DDB0232429	158521	DDB0232429_158521	DDB_G0271286	clasp	15.4186	79.796	19.2316	38.1487	100	1	1	237.967	1	1	13.2341	31.2628	1.76597	-1.04393	-1.00841	1.78491	-1.15734	-1.36039	-0.0417487	0.893108	-0.68505	-1.02617	0.313784	-0.701067	0.104029	0	0	0	0
DDB0232429	170197	DDB0232429_170197	DDB_G0271384	DDB_G0271384	1	1	22.9761	8.32537	100	1	1	1	1	1	1	1	1	-0.272845	-0.225421	-0.275887	-0.339831	-0.582936	-0.595483	-0.136344	-0.188689	-0.249133	-0.307859	-0.58921	-0.162517	0	0	0	0
DDB0232429	171895	DDB0232429_171895	DDB_G0271274	DDB_G0271274	1533.43	744.576	900.104	1059.37	10000	723.965	242.69	623.161	122.223	1	244.048	1862.09	363.791	0.363419	-0.118895	0.43727	-0.776168	-3.80378	-0.719299	0.919442	0.407356	0.122262	-0.169449	-2.26154	0.663399	-1	0	0	0
DDB0232429	172743	DDB0232429_172743	DDB_G0271274	DDB_G0271274	1.92332	1	1.12699	1.35011	100	14.3038	1	1	1	1	1	1	189.94	1.99638	0.71031	0.673201	0.637157	0.346176	0.354263	0.838897	3.48962	1.35334	0.655179	0.350219	2.16426	0	0	0	0
DDB0232429	182096	DDB0232429_182096	NA	NA	346.262	396.438	390.34	377.68	1000	1	202.477	1069.69	451.794	482.708	765.633	257.898	1	-1.13057	0.797976	1.48284	1.06904	0.725329	0.924476	1.42975	-0.885711	-0.166296	1.27594	0.824903	0.272017	0	0	0	0
DDB0232429	185336	DDB0232429_185336	DDB_G0271264	usp14	14.2005	1	1	5.40018	100	1	1	1	1	1	1	1	1	-0.0535659	-0.0027562	-0.0500439	-0.107349	-0.361846	-0.369483	0.0957226	0.0366564	-0.028161	-0.0786963	-0.365665	0.0661895	0	0	0	0
DDB0232429	193686	DDB0232429_193686	DDB_G0271138	abcA8	43.2748	100.391	20.0314	54.5658	100	107.451	1	1	1	48.8494	1	1	1	1.14398	-1.19252	-1.25679	-1.34957	0.442971	-1.57706	-1.14427	-1.16743	-0.0242694	-1.30318	-0.567047	-1.15585	0	0	0	0
DDB0232429	194498	DDB0232429_194498	DDB_G0271138	abcA8	93.5376	120.383	66.2381	93.3864	100	1	1	1	29.7493	331.269	307.136	1	1	-1.49743	-1.46892	-1.53713	0.184004	1.14619	1.13256	-1.43234	-1.44715	-1.48317	-0.676564	1.13937	-1.43975	0	0	0	0
DDB0232429	215324	DDB0232429_215324	DDB_G0271250	DDB_G0271250	100.622	47.4381	109.609	85.8897	100	1	1	1	31.183	179.592	53.4582	1	1	-1.45504	-1.42587	-1.49347	0.254224	0.87623	0.263429	-1.38748	-1.40359	-1.44045	-0.619625	0.56983	-1.39554	0	0	0	0
DDB0232429	225720	DDB0232429_225720	NA	NA	470.637	568.784	315.485	451.635	1000	407.071	10.0665	161.455	36.5593	84.3382	298.93	1	299.235	0.925242	-0.305847	0.66125	-0.134483	-0.134686	0.383949	-0.842631	1.2264	0.309697	0.263383	0.124632	0.191884	0	0	0	0
DDB0232429	232437	DDB0232429_232437	DDB_G0271242	DDB_G0271242	66.2264	112.671	155.634	111.51	1000	1	196.687	118.773	172.044	151.857	245.139	1	1	-0.700401	1.21133	1.09462	1.18275	0.753701	0.963616	-0.288053	-0.419135	0.255464	1.13868	0.858659	-0.353594	0	0	0	0
DDB0232429	236887	DDB0232429_236887	NA	NA	1	64.2849	1	22.095	100	1	1	1	43.011	1	15.7481	1	1	-0.767271	-0.727483	-0.785116	1.15612	-1.08145	0.33419	-0.659605	-0.696794	-0.747377	0.1855	-0.373627	-0.678199	0	0	0	0
DDB0232429	238014	DDB0232429_238014	NA	NA	133.479	40.1134	56.2042	76.5988	100	142.278	230.85	1	127.778	30.8365	80.6854	1	1	1.11438	1.43218	-1.43374	1.0732	0.0347749	0.538122	-1.32611	-1.34399	1.27328	-0.180272	0.286448	-1.33505	0	0	0	0
DDB0232429	244125	DDB0232429_244125	DDB_G0271238	DDB_G0271238	161.559	212.588	326.355	233.501	1000	1	165.445	96.8519	1.07527	279.974	508.778	1	401.465	-0.961009	0.894769	0.720255	-1.41556	0.696778	0.959327	-0.581078	1.59111	-0.0331199	-0.347653	0.828053	0.505015	0	0	0	0
DDB0232429	244317	DDB0232429_244317	DDB_G0271238	DDB_G0271238	224.259	203.713	323.011	250.328	1000	1	520.483	1	54.839	210.488	112.656	1	566.093	-0.985545	1.26842	-1.12271	0.310424	0.538112	0.197661	-0.608667	1.69592	0.141438	-0.406144	0.367886	0.543628	0	0	0	0
DDB0232429	248371	DDB0232429_248371	DDB_G0271236	DDB_G0271236_ps	28.1126	1	1	10.0375	100	1	1	1	1	78.7913	1	1	1	-0.367583	-0.321623	-0.373462	-0.440274	1.55187	-0.693126	-0.236608	-0.286048	-0.344603	-0.406868	0.429372	-0.261328	0	0	0	0
DDB0232429	248380	DDB0232429_248380	DDB_G0271236	DDB_G0271236_ps	1	1	1	1	100	1	1	1	1	1	1	1	1	0.800717	0.86472	0.829815	0.798374	0.499493	0.510985	0.999827	0.914574	0.832718	0.814095	0.505239	0.9572	0	0	0	0
DDB0232429	249123	DDB0232429_249123	DDB_G0271236	DDB_G0271236_ps	213.841	149.768	395.647	253.086	1000	1	1	286.34	298.926	1	108.197	1	1	-0.989409	-0.90633	1.11858	1.06335	-1.85869	0.172868	-0.613011	-0.732604	-0.94787	1.09097	-0.842908	-0.672808	0	0	0	0
DDB0232429	252874	DDB0232429_252874	DDB_G0271234	dduB	1	76.9092	1	26.3031	100	1	1	1	71.8642	1	65.4116	1	1	-0.855583	-0.817159	-0.876072	1.33817	-1.17049	0.986616	-0.753067	-0.787549	-0.836371	0.231051	-0.0919352	-0.770308	0	0	0	0
DDB0232429	263711	DDB0232429_263711	DDB_G0271226	DDB_G0271226_ps	23.176	44.0343	43.9527	37.0544	100	443.141	1	1	40.1436	1	1	916.486	1	2.05775	-0.993439	-1.05487	0.841381	-1.34552	-1.375	2.71974	-0.965951	0.532157	-0.106744	-1.36026	0.876893	0	0	0	0
DDB0232429	273018	DDB0232429_273018	NA	NA	1	13.5722	1	5.19074	100	1	1	1	1	1	5.59722	1	1	-0.0335283	0.0175907	-0.0294065	-0.0861046	-0.341643	0.550348	0.116929	0.0572482	-0.0079688	-0.0577556	0.104353	0.0870885	0	0	0	0
DDB0232429	289716	DDB0232429_289716	DDB_G0271214	DDB_G0271214	71.8682	67.9042	86.0877	75.2867	100	1	258.651	1	70.7889	26.7807	17.2186	1107.24	1	-1.38829	1.49956	-1.42473	0.765291	-0.028426	-0.259261	2.44105	-1.335	0.0556341	-0.32972	-0.143844	0.553027	0	0	0	0
DDB0232429	291232	DDB0232429_291232	DDB_G0271210	DDB_G0271210	1	1	1	1	100	1	1	1	1	1	1	1	1	0.800717	0.86472	0.829815	0.798374	0.499493	0.510985	0.999827	0.914574	0.832718	0.814095	0.505239	0.9572	0	0	0	0
DDB0232429	291319	DDB0232429_291319	DDB_G0271210	DDB_G0271210	1	63.5955	1	21.8652	100	1	266.213	1	115.234	1	40.5087	1	1	-0.761975	2.15038	-0.779661	1.69101	-1.07611	0.832917	-0.654	-0.691351	0.6942	0.455675	-0.121594	-0.672676	0	0	0	0
DDB0232429	291704	DDB0232429_291704	NA	NA	20.8039	19.949	1	13.9176	100	1	1	65.9731	1	1	1	1	1	-0.533142	-0.489738	1.64167	-0.615802	-0.845382	-0.863759	-0.411822	-0.456187	-0.51144	0.512934	-0.854571	-0.434004	0	0	0	0
DDB0232429	292409	DDB0232429_292409	NA	NA	1	10.0822	87.6146	32.8989	100	1	1	1	1	1	1	1	1	-0.968929	-0.932255	-0.992811	-1.07783	-1.28477	-1.3129	-0.873023	-0.904031	-0.950592	-1.03532	-1.29884	-0.888527	0	0	0	0
DDB0232429	292762	DDB0232429_292762	NA	NA	45.3904	1.46494	1.63596	16.1638	100	1	1	1	1	113.684	58.0593	1	1	-0.608931	-0.566698	-0.622035	-0.696155	1.49578	1.17858	-0.492031	-0.534073	-0.587814	-0.659095	1.33718	-0.513052	0	0	0	0
DDB0232429	293976	DDB0232429_293976	DDB_G0271204	DDB_G0271204_ps	370.72	250.634	182.682	268.012	1000	1	1	1	279.392	296.794	1	1	1	-1.00962	-0.926219	-1.14981	1.00755	0.661229	-2.11671	-0.635731	-0.754521	-0.967917	-0.0711315	-0.72774	-0.695126	0	0	0	0
DDB0232429	294054	DDB0232429_294054	DDB_G0271204	DDB_G0271204_ps	200.282	138.307	94.9583	144.516	1000	1	1	1	85.8427	196.113	185.704	1	1	-0.791825	-0.711843	-0.904633	0.756191	0.752129	0.704325	-0.390849	-0.518296	-0.751834	-0.0742208	0.728227	-0.454572	0	0	0	0
DDB0232429	299778	DDB0232429_299778	NA	NA	105.206	106.854	35.5185	82.5262	100	1	1	1	1	47.6565	1	1	1	-1.4348	-1.40532	-1.47263	-1.57175	0.219044	-1.79306	-1.36607	-1.38279	-1.42006	-1.52219	-0.787007	-1.37443	0	0	0	0
DDB0232429	319267	DDB0232429_319267	DDB_G0271192	DDB_G0271192	1	1	2.10857	1.36952	100	1	1	1	57.7064	1	1	310.321	228.596	0.641422	0.702965	0.665751	2.80748	0.338883	0.346808	3.9072	3.57862	0.672194	1.73662	0.342845	3.74291	0	0	0	1
DDB0232429	319419	DDB0232429_319419	DDB_G0271192	DDB_G0271192	134.504	305.052	136.584	192.047	1000	1	1	1	61.6491	44.8532	28.4604	1	1	-0.892091	-0.810538	-1.01751	0.481173	-0.0346647	-0.338746	-0.503588	-0.627049	-0.851314	-0.268167	-0.186705	-0.565318	0	0	0	0
DDB0232429	319460	DDB0232429_319460	DDB_G0271192	DDB_G0271192	64.9442	58.8129	79.4348	67.7307	100	1	1	1	1	74.2582	1	1	1	-1.33472	-1.30369	-1.36955	-1.46564	0.546486	-1.6899	-1.26014	-1.27994	-1.3192	-1.4176	-0.571709	-1.27004	0	0	0	0
DDB0232429	319918	DDB0232429_319918	DDB_G0271426	DDB_G0271426_ps	1	1	1	1	100	1	1	1	1	8.11174	259.512	1	1	0.800717	0.86472	0.829815	0.798374	1.56864	3.41318	0.999827	0.914574	0.832718	0.814095	2.49091	0.9572	0	0	0	0
DDB0232429	327233	DDB0232429_327233	DDB_G0271190	DDB_G0271190_ps	12.2772	63.9402	37.8815	38.033	100	729.769	1	1	1	1	1	1	349.074	2.29724	-1.00685	-1.06847	-1.15571	-1.35883	-1.38861	-0.950766	2.06861	0.645197	-1.11209	-1.37372	0.55892	0	0	0	0
DDB0232429	328006	DDB0232429_328006	DDB_G0271190	DDB_G0271190_ps	31.2219	1	21.5219	17.9146	100	1	1	1	1	74.9143	28.2707	1	1	-0.661028	-0.6196	-0.675693	-0.751389	1.23023	0.749167	-0.547166	-0.587612	-0.640314	-0.713541	0.989699	-0.567389	0	0	0	0
DDB0232429	337160	DDB0232429_337160	DDB_G0271184	DDB_G0271184_ps	159.956	71.1356	137.784	122.959	1000	1	1	1	1	27.0193	43.4022	1	1	-0.734863	-0.655774	-0.840508	-1.16139	-0.0619189	0.0803606	-0.326801	-0.456512	-0.695318	-1.00095	0.00922084	-0.391657	0	-1	0	0
DDB0232429	339852	DDB0232429_339852	NA	NA	338.729	343.873	367.182	349.928	1000	175.584	1	131.946	100.18	633.551	136.468	1	308.457	0.718707	-1.01879	0.682414	0.430014	0.881042	0.128507	-0.74147	1.33559	-0.150039	0.556214	0.504774	0.297062	0	0	0	0
DDB0232429	341415	DDB0232429_341415	DDB_G0271178	DDB_G0271178	1	65.4482	1	22.4827	100	1	1	1	1	1	1	1	1	-0.776084	-0.736432	-0.794193	-0.873373	-1.09033	-1.11415	-0.668932	-0.705851	-0.756258	-0.833783	-1.10224	-0.687392	0	0	0	0
DDB0232429	350195	DDB0232429_350195	DDB_G0271168	DDB_G0271168_ps	53.7248	12.6674	1	22.4641	100	1	1	1	1	1	1	1	1	-0.775663	-0.736005	-0.79376	-0.872927	-1.08991	-1.11371	-0.668487	-0.705418	-0.755834	-0.833343	-1.10181	-0.686953	0	0	0	0
DDB0232429	354907	DDB0232429_354907	NA	NA	51.1924	214.872	164.141	143.402	1000	123.552	1	366.857	297.134	184.661	435.445	1	370.07	0.909337	-0.709157	1.44244	1.31453	0.728686	1.1196	-0.387781	1.74643	0.10009	1.37849	0.924143	0.679324	0	0	0	0
DDB0232429	356236	DDB0232429_356236	DDB_G0271164	DDB_G0271164_ps	339.21	144.339	92.0135	191.854	1000	1	1	1	1	1	27.9387	1	1	-0.891737	-0.81019	-1.01711	-1.3602	-1.73483	-0.347197	-0.50319	-0.626665	-0.850963	-1.18866	-1.04102	-0.564928	-1	-1	0	0
DDB0232429	359246	DDB0232429_359246	DDB_G0271438	DDB_G0271438	322.541	137.876	144.219	201.545	1000	1	1	57.0151	1	34.7135	404.755	1239.93	8.43744	-0.909114	-0.827294	0.568342	-1.38222	-0.170835	0.919942	2.30132	0.170157	-0.868204	-0.406941	0.374553	1.23574	0	0	0	0
DDB0232429	372583	DDB0232429_372583	DDB_G0271444	DDB_G0271444_ps	1	1.85272	8.10708	3.65327	100	97.4316	1	2.21315	1	6.91884	1	1	1	2.46403	0.198271	0.568324	0.102542	0.825669	-0.165445	0.305238	0.240103	1.33115	0.335433	0.330112	0.272671	0	0	0	0
DDB0232429	372642	DDB0232429_372642	DDB_G0271444	DDB_G0271444_ps	9.42428	27.3599	1	12.5947	100	1	1	1	1	1	1	1	1	-0.482546	-0.438361	-0.491867	-0.56216	-0.794369	-0.811613	-0.358275	-0.404192	-0.460453	-0.527013	-0.802991	-0.381234	0	0	0	0
DDB0232429	372701	DDB0232429_372701	NA	NA	37.024	1	1.74502	13.2563	100	1	1	1	1	1	1	1	1	-0.508481	-0.464696	-0.518578	-0.589656	-0.820518	-0.838343	-0.385723	-0.430844	-0.486589	-0.554117	-0.82943	-0.408283	0	0	0	0
DDB0232429	381767	DDB0232429_381767	NA	NA	1	1	1	1	100	1	1	1	1	1	1	1	1	0.800717	0.86472	0.829815	0.798374	0.499493	0.510985	0.999827	0.914574	0.832718	0.814095	0.505239	0.9572	0	0	0	0
DDB0232429	392204	DDB0232429_392204	DDB_G0271458	DDB_G0271458	43.4671	22.7065	1	22.3912	100	1	1	1	20.7886	26.4228	9.39195	1	1	-0.774017	-0.734334	-0.792065	0.758491	0.584052	0.0573856	-0.666745	-0.703727	-0.754176	-0.0167868	0.320719	-0.685236	0	0	0	0
DDB0232429	392329	DDB0232429_392329	DDB_G0271458	DDB_G0271458	1	19.6905	1	7.23016	100	1	1	1	1	1	1	1	1	-0.201396	-0.152869	-0.2023	-0.26408	-0.510897	-0.521845	-0.0607286	-0.115263	-0.177132	-0.23319	-0.516371	-0.087996	0	0	0	0
DDB0232429	395563	DDB0232429_395563	DDB_G0271460	DDB_G0271460	3.91076	1	1	1.97025	100	1	641.593	1	1	1	1	1	1	0.457186	3.84085	0.475999	0.434158	0.153124	0.156924	0.636261	0.561539	2.14902	0.455078	0.155024	0.5989	0	0	0	0
DDB0232429	401476	DDB0232429_401476	DDB_G0271466	DDB_G0271466_ps	19.9705	1	1	7.3235	100	1	1	1	1	13.5991	1	1	1	-0.207893	-0.159467	-0.208992	-0.270969	0.815601	-0.528541	-0.0676052	-0.121941	-0.18368	-0.23998	0.14353	-0.094773	0	0	0	0
DDB0232429	412767	DDB0232429_412767	NA	NA	11.7002	23.8699	9.34314	14.9711	100	1	340.643	1	1	1	49.5212	1	1	-0.570101	2.47203	-0.582044	-0.654987	-0.882648	1.13555	-0.450937	-0.49417	0.950962	-0.618515	0.126452	-0.472553	0	0	0	0
DDB0232429	415449	DDB0232429_415449	DDB_G0271476	DDB_G0271476	27.4394	86.259	1	38.2328	100	1	1	1	57.7064	1	1	1	1	-1.04504	-1.00954	-1.0712	1.01947	-1.36151	-1.39135	-0.953575	-0.982249	-1.02729	-0.025866	-1.37643	-0.967912	0	0	0	0
DDB0232429	415910	DDB0232429_415910	NA	NA	2.34004	3.61926	13.0513	6.33687	100	1	33.4853	4.63709	1.07527	7.27671	12.2854	1	1	-0.134592	1.72103	0.66688	-0.154276	0.570126	0.856624	0.00997104	-0.0466115	0.793218	0.256302	0.713375	-0.0183202	0	0	0	0
DDB0232429	420138	DDB0232429_420138	DDB_G0271480	DDB_G0271480	190.409	147.183	184.609	174.067	1000	89.2777	199.712	340.826	273.478	42.7656	114.079	1	1	0.726437	1.06206	1.3363	1.19086	-0.0120226	0.379177	-0.464614	-0.589453	0.894249	1.26358	0.183577	-0.527034	0	0	0	0
DDB0232429	423211	DDB0232429_423211	DDB_G0271482	DDB_G0271482	95.7174	1	1	32.5725	100	1	1	110.236	63.4412	1	26.1362	1	1	-0.963876	-0.927125	1.46588	1.15641	-1.27967	0.396049	-0.867676	-0.898839	-0.9455	1.31115	-0.441813	-0.883258	0	0	0	0
DDB0232429	426063	DDB0232429_426063	DDB_G0271482	DDB_G0271482	123.413	1	47.2247	57.2126	100	1	1	84.6268	144.445	1	1	1	1	-1.24923	-1.21688	1.03406	1.29576	-1.56738	-1.60179	-1.16967	-1.19208	-1.23305	1.16491	-1.58459	-1.18088	0	0	0	0
DDB0232429	433924	DDB0232429_433924	DDB_G0271490	melA	232.113	199.964	1.92679	144.668	1000	1	1	278.752	44.8031	142.134	79.879	34.6039	264.308	-0.792195	-0.712208	1.32993	0.465138	0.607719	0.296417	1.01384	1.61434	-0.752202	0.897535	0.452068	1.31409	0	0	0	0
DDB0232429	438821	DDB0232429_438821	NA	NA	4.10309	4.86876	8.32521	5.76569	100	1	1	1	1	1	1	1	1	-0.0867418	-0.0364445	-0.0842131	-0.142522	-0.395296	-0.403676	0.0606118	0.00256257	-0.0615932	-0.113368	-0.399486	0.0315872	0	0	0	0
DDB0232429	438873	DDB0232429_438873	NA	NA	19.0088	1	1	7.00295	100	1	1	1	1	1	16.3648	1	1	-0.185221	-0.136444	-0.185641	-0.246931	-0.494588	0.954135	-0.0436106	-0.0986411	-0.160833	-0.216286	0.229773	-0.0711258	0	0	0	0
DDB0232429	439939	DDB0232429_439939	DDB_G0294094	lrrA	21.5412	32.6595	15.2326	23.1444	100	1	16.7948	1	9.13983	5.42771	38.137	1	1	-0.790777	0.699764	-0.809326	0.299381	-0.24121	0.771733	-0.684483	-0.720951	-0.0455065	-0.254973	0.265261	-0.702717	0	0	0	0
DDB0232429	453631	DDB0232429_453631	DDB_G0271598	tgrS1	22.2785	1	1	8.09283	100	195.969	1	1	1	1	1	1	1	2.41512	-0.210849	-0.261107	-0.324616	-0.568466	-0.580693	-0.121157	-0.173941	1.10214	-0.292862	-0.57458	-0.147549	0	0	0	0
DDB0232429	463716	DDB0232429_463716	DDB_G0271602	DDB_G0271602	58.5972	53.7718	1	37.7897	100	1	223.444	1	37.993	1	201.642	1	1	-1.03914	1.77885	-1.06512	0.801256	-1.35556	1.3852	-0.947325	-0.97618	0.369855	-0.131932	0.0148237	-0.961753	0	0	0	0
DDB0232429	465766	DDB0232429_465766	DDB_G0271510	DDB_G0271510	61.9951	43.6465	1	35.5472	100	1	247.541	89.7908	1	23.5002	12.6175	1	1	-1.00815	1.86299	1.31326	-1.11941	0.288119	-0.0297846	-0.914529	-0.944334	0.427424	0.0969248	0.129167	-0.929432	0	0	0	0
DDB0232429	475686	DDB0232429_475686	DDB_G0271606	DDB_G0271606	15.5469	22.5342	25.7391	21.2734	100	589.427	1	1	56.6311	44.9724	172.281	1	8.045	2.48336	-0.707991	-0.765346	1.32422	0.881834	1.60302	-0.63929	0.408362	0.887686	0.279435	1.24243	-0.115464	0	0	0	0
DDB0232429	487963	DDB0232429_487963	DDB_G0271608	rev3	158.546	65.4052	28.0658	84.0056	100	1	1	1	1	44.0181	1	1	1	-1.4438	-1.41446	-1.4819	-1.5813	0.169407	-1.80233	-1.37559	-1.39204	-1.42913	-1.5316	-0.816463	-1.38382	0	0	0	0
DDB0232429	488119	DDB0232429_488119	DDB_G0271608	rev3	70.041	145.546	197.297	137.628	1000	1	11.9441	1.47544	1	87.4398	32.9192	1	1	-0.774604	0.165968	-0.73085	-1.21175	0.412799	-0.107565	-0.371486	-0.499618	-0.304318	-0.971302	0.152617	-0.435552	0	0	0	0
DDB0232429	488947	DDB0232429_488947	DDB_G0271610	DDB_G0271610	62.7644	1	210.493	91.4192	100	1	1	1	1	28.2718	1	1	1	-1.48664	-1.45796	-1.52603	-1.62672	-0.0999142	-1.84649	-1.42093	-1.43607	-1.4723	-1.57637	-0.973201	-1.4285	0	0	0	0
DDB0232429	493039	DDB0232429_493039	DDB_G0271610	DDB_G0271610	42.6016	1	27.6659	23.7558	100	1	1	1	1	1	1	1	1	-0.803985	-0.764764	-0.82293	-0.902954	-1.11846	-1.1429	-0.698461	-0.734524	-0.784375	-0.862942	-1.13068	-0.716492	0	0	0	0
DDB0232429	499712	DDB0232429_499712	DDB_G0271520	pks5	30.8693	1	1	10.9564	100	1	1	1	1	14.7324	1	1	1	-0.411957	-0.366682	-0.419164	-0.48732	0.650734	-0.73886	-0.283569	-0.33165	-0.389319	-0.453242	-0.0440628	-0.307609	0	0	0	0
DDB0232429	511694	DDB0232429_511694	DDB_G0271524	pks6	16.797	1	41.4806	19.7592	100	1	1	1	1	1	1	1	1	-0.710672	-0.670011	-0.726823	-0.804023	-1.02438	-1.04673	-0.599706	-0.63863	-0.690342	-0.765423	-1.03556	-0.619168	0	0	0	0
DDB0232429	517796	DDB0232429_517796	DDB_G0271526	DDB_G0271526	150.019	60.5795	93.6495	101.416	1000	751.882	1	1	97.1331	28.9279	1	386.848	1	1.66829	-0.588919	-0.764048	0.96968	0.0547259	-1.64742	2.1118	-0.382844	0.539684	0.102816	-0.796348	0.864479	0	0	0	0
DDB0232429	519191	DDB0232429_519191	DDB_G0271614	pks7	61.7066	21.3709	55.0045	46.0273	100	1	1	1	1	116.606	1	1	1	-1.13903	-1.10498	-1.168	-1.25817	0.974266	-1.48822	-1.05304	-1.07884	-1.12201	-1.21309	-0.256977	-1.06594	0	0	0	0
DDB0232429	528816	DDB0232429_528816	NA	NA	1.37838	1.20642	1.16335	1.24938	100	1	1	1	1	1	1	1	1	0.687931	0.750192	0.713652	0.678797	0.385775	0.394742	0.880463	0.798668	0.719061	0.696225	0.390259	0.839565	0	0	0	0
DDB0232429	557552	DDB0232429_557552	NA	NA	15.5148	25.8088	1	14.1079	100	1	1	1	1	34.2363	1	1	1	-0.540018	-0.49672	-0.551059	-0.623092	0.952298	-0.870846	-0.419099	-0.463253	-0.518369	-0.587076	0.0407259	-0.441176	0	0	0	0
DDB0232429	565140	DDB0232429_565140	DDB_G0271626	dotA	46.8329	160.411	1	69.4145	100	1	1	1	1	1	1	3.97746	1	-1.34716	-1.31632	-1.38236	-1.47883	-1.66612	-1.70273	-0.53314	-1.29272	-1.33174	-1.4306	-1.68442	-0.912931	0	0	0	0
DDB0232429	566745	DDB0232429_566745	DDB_G0271626	dotA	1	1.98197	1	1.32732	100	1	1	1	1	1	1	1	1	0.657276	0.719063	0.68208	0.646296	0.354867	0.363148	0.84802	0.767164	0.68817	0.664188	0.359007	0.807592	0	0	0	0
DDB0232429	567268	DDB0232429_567268	DDB_G0271626	dotA	38.0497	25.2486	51.5145	38.271	100	1	1	1	1	1	1	1	1	-1.04555	-1.01006	-1.07172	-1.15906	-1.36202	-1.39187	-0.95411	-0.982768	-1.0278	-1.11539	-1.37694	-0.968439	0	0	0	0
DDB0232429	567762	DDB0232429_567762	DDB_G0271626	dotA	193.358	332.455	304.106	276.64	1000	1118.94	485.328	1	232.259	1	12.4752	1	202.106	1.45463	1.20946	-1.16239	0.910819	-1.89847	-0.913283	-0.648293	1.26377	1.33204	-0.125784	-1.40588	0.307741	-1	0	0	0
DDB0232429	569545	DDB0232429_569545	DDB_G0271538	DDB_G0271538	110.783	29.7296	1	47.171	100	1	1	1	1	67.5183	1	1	1	-1.15146	-1.11761	-1.18081	-1.27135	0.682656	-1.50103	-1.0662	-1.09161	-1.13454	-1.22608	-0.409188	-1.07891	0	0	0	0
DDB0232429	569905	DDB0232429_569905	DDB_G0271538	DDB_G0271538	15.1943	31.2807	1	15.825	100	1	252.913	1	2.8674	1	1	1	1	-0.598201	2.29032	-0.610984	-0.119032	-0.910979	-0.930813	-0.480675	-0.523046	0.846057	-0.365008	-0.920896	-0.501861	0	0	0	0
DDB0232429	575078	DDB0232429_575078	DDB_G0271628	dlpC	1	33.392	40.2809	24.891	100	1	1	1	1	1	44.3983	1	1	-0.82763	-0.788774	-0.847282	-0.928023	-1.1423	0.813117	-0.723484	-0.758823	-0.808202	-0.887653	-0.164593	-0.741154	0	0	0	0
DDB0232429	575090	DDB0232429_575090	DDB_G0271628	dlpC	17.3099	72.2559	1	30.1886	100	1	1	1	1	1	11.2419	1	1	-0.925376	-0.88803	-0.947955	-1.03165	-1.24086	-0.00474458	-0.826931	-0.859273	-0.906703	-0.989805	-0.622801	-0.843102	0	0	0	0
DDB0232429	578487	DDB0232429_578487	NA	NA	15.9956	1	1	5.99854	100	1	1	1	1	1	1	1	1	-0.106798	-0.0568104	-0.10487	-0.163786	-0.415518	-0.424347	0.039386	-0.0180485	-0.0818042	-0.134328	-0.419932	0.0106688	0	0	0	0
DDB0232429	582916	DDB0232429_582916	NA	NA	1	19.5612	1.56325	7.37482	100	1	1	1	1	43.0638	51.8929	1	1	-0.211431	-0.163059	-0.212635	-0.27472	1.40076	1.52964	-0.0713492	-0.125576	-0.187245	-0.243678	1.4652	-0.0984628	0	0	0	0
DDB0232429	583128	DDB0232429_583128	DDB_G0271634	DDB_G0271634	52.09	1	20.4677	24.5192	100	141.587	1	1	1	1	28.6502	1	1	1.68895	-0.781034	-0.839432	-0.919941	-1.13462	0.592276	-0.715417	-0.75099	0.453959	-0.879686	-0.271171	-0.733203	0	0	0	0
DDB0232429	585264	DDB0232429_585264	DDB_G0271634	DDB_G0271634	11.8284	48.4291	1	20.4192	100	795.691	1	1	1	1	1	1	1	2.65612	-0.686911	-0.743965	-0.821668	-1.04116	-1.06389	-0.61732	-0.655733	0.984605	-0.782816	-1.05252	-0.636526	0	0	0	0
DDB0232429	590299	DDB0232429_590299	DDB_G0271636	DDB_G0271636	1.25016	1	1	1.08339	100	1	1	1	1	1.25255	1.09098	1	2.74707	0.760146	0.823521	0.788029	0.75536	0.573596	0.514634	0.956889	1.39894	0.791834	0.771694	0.544115	1.17792	0	0	0	0
DDB0232429	600825	DDB0232429_600825	NA	NA	36.5431	1	1	12.8477	100	1	1	1	1	35.3099	1	1	1	-0.492621	-0.448591	-0.502243	-0.572841	1.01586	-0.821996	-0.368937	-0.414545	-0.470606	-0.537542	0.0969302	-0.391741	0	0	0	0
DDB0232429	605382	DDB0232429_605382	DDB_G0271572	exosc10	5.22503	1	1	2.40834	100	1	1	1	1	1	1	1	1	0.35548	0.412606	0.371248	0.326327	0.0505783	0.0521006	0.528624	0.457019	0.384043	0.348788	0.0513394	0.492821	0	0	0	0
DDB0232429	607836	DDB0232429_607836	DDB_G0271544	acat	105.847	15.3388	221.981	114.389	1000	1	1	1	1	31.2541	108.861	1	1	-0.709388	-0.6307	-0.811831	-1.1291	0.0354856	0.559309	-0.298158	-0.428882	-0.670044	-0.970467	0.297398	-0.36352	0	0	0	0
DDB0232429	607950	DDB0232429_607950	NA	NA	36.479	51.7468	29.7744	39.3334	100	1	1	1	1	1	1	1	1	-1.05942	-1.02414	-1.08601	-1.17377	-1.37601	-1.40617	-0.96879	-0.997023	-1.04178	-1.12989	-1.39109	-0.982906	0	0	0	0
DDB0232429	615148	DDB0232429_615148	DDB_G0295477	nip7	473.554	532.548	674.233	560.112	1000	1041	763.642	268.108	1058.07	332.88	467.985	1	191.314	1.18043	1.12194	0.777122	1.27321	0.382952	0.49645	-0.927977	0.97299	1.15118	1.02517	0.439701	0.0225062	0	0	0	0
DDB0232429	616254	DDB0232429_616254	NA	NA	1419.96	1232.66	1213.44	1288.69	10000	2938.91	451.426	849.957	372.403	162.294	271.465	1	40.6174	0.838976	0.0496201	0.499681	-0.0976642	-0.825121	-0.785028	-1.459	-0.423065	0.444298	0.201008	-0.805075	-0.941035	0	0	0	0
DDB0232429	624321	DDB0232429_624321	DDB_G0271502	lvsD	1	35.7186	60.7486	32.4891	100	1	1	1	1	1	1	1	1	-0.962578	-0.925806	-0.98627	-1.0711	-1.27837	-1.30636	-0.866302	-0.897504	-0.944192	-1.02868	-1.29236	-0.881903	0	0	0	0
DDB0232429	626598	DDB0232429_626598	DDB_G0271502	lvsD	1	1	21.3038	7.76794	100	1	1	1	1	1	64.3206	1	1	-0.237738	-0.189773	-0.23973	-0.302611	-0.547539	1.61462	-0.0991904	-0.152611	-0.213755	-0.27117	0.53354	-0.125901	0	0	0	0
DDB0232429	628050	DDB0232429_628050	DDB_G0271502	lvsD	44.4288	46.0163	1	30.4817	100	1	1	1	39.7851	41.692	1	1	1	-0.93027	-0.893	-0.952995	0.941431	0.65945	-1.27306	-0.832111	-0.864303	-0.911635	-0.00578209	-0.306806	-0.848207	0	0	0	0
DDB0232429	635029	DDB0232429_635029	DDB_G0271550	DDB_G0271550	25.484	1	58.6036	28.3626	100	1	1	1	1	1	1	1	1	-0.893769	-0.855935	-0.915402	-0.998145	-1.20899	-1.23544	-0.793481	-0.826792	-0.874852	-0.956773	-1.22222	-0.810137	0	0	0	0
DDB0232429	636596	DDB0232429_636596	NA	NA	880.818	945.316	906.03	910.721	1000	292.848	416.793	436.835	354.124	696.596	935.115	700.828	1	0.561801	0.743058	0.777941	0.566837	0.495773	0.595993	1.47713	-1.22235	0.65243	0.672389	0.545883	0.127389	0	0	0	0
DDB0232429	639048	DDB0232429_639048	DDB_G0271552	DDB_G0271552	21.445	1	1.5996	8.01488	100	1	1	1	1	1	1	1	1	-0.253591	-0.205871	-0.256058	-0.319419	-0.563523	-0.57564	-0.115968	-0.168903	-0.229731	-0.287738	-0.569582	-0.142436	0	0	0	0
DDB0232429	639058	DDB0232429_639058	DDB_G0271552	DDB_G0271552	30.9334	19.6474	1	17.1936	100	1	1	1	1	40.0815	1	1	1	-0.640219	-0.598469	-0.65426	-0.729327	0.931777	-0.974119	-0.525144	-0.566227	-0.619344	-0.691794	-0.0211707	-0.545685	0	0	0	0
DDB0232429	647840	DDB0232429_647840	DDB_G0271586	tgrK1	6.95602	1	1	2.98534	100	1	1	1	1	1	1	1	1	0.246683	0.302129	0.259194	0.21098	-0.0591171	-0.0600311	0.413482	0.345212	0.274406	0.235087	-0.0595741	0.379347	0	0	0	0
DDB0232429	648658	DDB0232429_648658	DDB_G0271586	tgrK1	43.4992	1	125.314	56.6045	100	68.6167	1	1	26.5234	7.87316	262.31	1	1	0.898204	-1.21139	-1.27593	0.391247	-0.50802	1.31158	-1.16394	-1.18652	-0.156591	-0.442339	0.401779	-1.17523	0	0	0	0
DDB0232429	650589	DDB0232429_650589	NA	NA	60.9373	1	46.2431	36.0601	100	1	207.536	1	1	12.5255	1	1	1	-1.0154	1.76495	-1.04068	-1.1271	-0.0405815	-1.3608	-0.922209	-0.951792	0.374775	-1.08389	-0.700693	-0.937001	0	0	0	0
DDB0232429	650862	DDB0232429_650862	DDB_G0271646	tgrK2	58.6293	121.116	45.6978	75.1476	100	1	1	1	155.377	197.485	1	1	1	-1.38736	-1.35714	-1.42377	1.1885	0.99298	-1.74416	-1.31585	-1.33403	-1.37225	-0.117634	-0.375589	-1.32494	0	0	0	0
DDB0232429	653053	DDB0232429_653053	DDB_G0271646	tgrK2	31.5104	1	1	11.1701	100	1	1	1	1	1	1	1	1	-0.421742	-0.376618	-0.429243	-0.497694	-0.733063	-0.748945	-0.293925	-0.341706	-0.39918	-0.463468	-0.741004	-0.317815	0	0	0	0
DDB0232429	655121	DDB0232429_655121	DDB_G0271558	DDB_G0271558	1	1	1	1	100	1	1	1	1	1	1	1	1	0.800717	0.86472	0.829815	0.798374	0.499493	0.510985	0.999827	0.914574	0.832718	0.814095	0.505239	0.9572	0	0	0	0
DDB0232429	658298	DDB0232429_658298	DDB_G0271650	tgrJ_ps1	54.6544	74.6256	149.018	92.7659	100	478.935	1	72.7179	41.5773	18.5496	209.753	1	1	1.63223	-1.46549	0.702779	0.367366	-0.322619	0.936934	-1.42877	-1.44368	0.0833729	0.535073	0.307158	-1.43623	0	0	0	0
DDB0232429	660905	DDB0232429_660905	DDB_G0271652	tgrJ_ps2	81.2604	259.811	181.7	174.257	1000	1	465.561	1	95.8786	89.6467	24.476	1	1	-0.857814	1.35544	-0.97892	0.72197	0.31843	-0.364637	-0.465047	-0.589871	0.248815	-0.128475	-0.0231037	-0.527459	0	0	0	0
DDB0232429	661908	DDB0232429_661908	DDB_G0271654	tgrK3	63.2773	225.816	340.825	209.973	1000	1	226.886	1	89.6062	1	53.1736	1	1	-0.923558	1.04125	-1.05293	0.608415	-1.77518	-0.0800007	-0.538968	-0.661179	0.0588451	-0.222258	-0.927592	-0.600074	0	0	0	0
DDB0232429	671474	DDB0232429_671474	DDB_G0271504	lvsB	64.6236	54.5905	55.2227	58.1456	100	1	1	1	1	33.0434	95.2002	1	1	-1.25742	-1.2252	-1.28994	-1.38369	0.210856	0.768392	-1.17834	-1.2005	-1.24131	-1.33682	0.489624	-1.18942	0	0	0	0
DDB0232429	673482	DDB0232429_673482	DDB_G0271504	lvsB	84.7865	78.2449	138.22	100.417	1000	1	1	1	1	15.3288	1	1	1	-0.663453	-0.585484	-0.760119	-1.07089	-0.22481	-1.64264	-0.246508	-0.379058	-0.624468	-0.915503	-0.933726	-0.312783	0	0	0	0
DDB0232429	673715	DDB0232429_673715	DDB_G0271504	lvsB	1	1	1.41783	1.13928	100	1	1	1	1	17.7146	1	1	1	0.734665	0.797647	0.761785	0.728345	1.90098	0.442908	0.929922	0.846694	0.766156	0.745065	1.17194	0.888308	0	0	0	0
DDB0232429	673733	DDB0232429_673733	DDB_G0271504	lvsB	1	25.2917	34.1006	20.1308	100	1	1	1	1	1	1	1	1	-0.72011	-0.679594	-0.736543	-0.814028	-1.03389	-1.05646	-0.609694	-0.648328	-0.699852	-0.775286	-1.04518	-0.629011	0	0	0	0
DDB0232429	678560	DDB0232429_678560	DDB_G0271504	lvsB	1	1	19.7769	7.25897	100	1	1	1	1	1	1	1	1	-0.20341	-0.154915	-0.204374	-0.266216	-0.512928	-0.523921	-0.0628605	-0.117333	-0.179162	-0.235295	-0.518424	-0.090097	0	0	0	0
DDB0232429	679328	DDB0232429_679328	DDB_G0271504	lvsB	92.3195	66.5685	75.3268	78.0716	100	1	1	1	1	23.9774	1	1	1	-1.40669	-1.37678	-1.44368	-1.54195	-0.103451	-1.76409	-1.33632	-1.35391	-1.39174	-1.49282	-0.933769	-1.34511	0	0	0	0
DDB0232429	681101	DDB0232429_681101	DDB_G0271504	lvsB	1	1	1	1	100	1	1	1	1	1	1	1	1	0.800717	0.86472	0.829815	0.798374	0.499493	0.510985	0.999827	0.914574	0.832718	0.814095	0.505239	0.9572	0	0	0	0
DDB0232429	681118	DDB0232429_681118	DDB_G0271504	lvsB	27.6638	1	1	9.88793	100	1	1	1	1	1	1	1	1	-0.359977	-0.313899	-0.365628	-0.43221	-0.670788	-0.685287	-0.228558	-0.278232	-0.336938	-0.398919	-0.678037	-0.253395	0	0	0	0
DDB0232429	686804	DDB0232429_686804	DDB_G0271660	fmoB	249.487	595.023	124.987	323.166	1000	1827.77	198.513	1	69.176	756.181	574.616	556.446	1	1.57285	0.845218	-1.22409	0.300081	0.995732	0.861158	1.79644	-0.826093	1.20903	-0.462006	0.928445	0.485176	0	0	0	0
DDB0232429	692521	DDB0232429_692521	DDB_G0271662	pks10	51.8336	21.9741	214.456	96.0878	100	1	1	1	1	1	1	1	1	-1.51187	-1.48358	-1.55201	-1.65347	-1.8322	-1.87249	-1.44763	-1.462	-1.49773	-1.60274	-1.85234	-1.45481	0	0	0	0
DDB0232429	692564	DDB0232429_692564	DDB_G0271662	pks10	354.917	196.388	209.439	253.581	1000	201.497	1561.66	213.201	196.417	280.571	69.5858	1	990.516	0.880804	1.6453	1.00072	0.874807	0.660842	-0.041228	-0.613787	1.90496	1.26305	0.937766	0.309807	0.645586	0	0	0	0
DDB0232429	693132	DDB0232429_693132	DDB_G0271662	pks10	1	1	17.4866	6.49552	100	1	1	1	1	1	1	1	1	-0.147119	-0.0977536	-0.146397	-0.206535	-0.456171	-0.465904	-0.00328599	-0.0594845	-0.122436	-0.176466	-0.461037	-0.0313852	0	0	0	0
DDB0232429	693544	DDB0232429_693544	DDB_G0271662	pks10	154.122	23.8268	43.6619	73.8703	100	1	1	1	1	1	1	1	1	-1.37867	-1.34833	-1.41482	-1.51225	-1.6979	-1.73521	-1.30666	-1.32511	-1.3635	-1.46353	-1.71655	-1.31589	0	0	0	0
DDB0232429	694774	DDB0232429_694774	DDB_G0271662	pks10	6.66752	1	1	2.88917	100	1	1	1	1	1	1	1	1	0.263269	0.318972	0.276277	0.228565	-0.0423937	-0.0429363	0.431036	0.362257	0.291121	0.252421	-0.042665	0.396646	0	0	0	0
DDB0232429	696931	DDB0232429_696931	DDB_G0271590	omt1	248.846	95.0917	305.851	216.596	1000	220.43	1	1	1	1	120.293	1	1	0.968061	-0.852291	-1.06526	-1.41441	-1.78907	0.299229	-0.551282	-0.673058	0.0578853	-1.23983	-0.744921	-0.61217	0	-1	0	0
DDB0232429	702980	DDB0232429_702980	NA	NA	1	1	1	1	100	1	1	1	1	1	1	1	1	0.800717	0.86472	0.829815	0.798374	0.499493	0.510985	0.999827	0.914574	0.832718	0.814095	0.505239	0.9572	0	0	0	0
DDB0232429	704378	DDB0232429_704378	NA	NA	15.0981	1.98197	90.4139	35.8313	100	1	1	1	1	25.7667	1	1	1	-1.01218	-0.976174	-1.03736	-1.12369	0.33108	-1.35748	-0.918797	-0.948479	-0.994177	-1.08052	-0.513201	-0.933638	0	0	0	0
DDB0232429	711051	DDB0232429_711051	DDB_G0271748	DDB_G0271748_ps	94.0825	129.044	86.2695	103.132	1000	1	1	1	1	59.2873	173.419	1	1	-0.672859	-0.594743	-0.770708	-1.08281	0.36808	0.834195	-0.257085	-0.389261	-0.633801	-0.926758	0.601137	-0.323173	0	0	0	0
DDB0232429	719144	DDB0232429_719144	DDB_G0271736	rabC	80.2346	1	34.646	38.6269	100	157.48	1	1	98.0292	1	1	1	351.821	1.51261	-1.01482	-1.07655	1.29855	-1.36675	-1.3967	-0.959072	2.06462	0.248898	0.111	-1.38173	0.552774	0	0	0	0
DDB0232429	719247	DDB0232429_719247	DDB_G0271736	rabC	1	1	1	1	100	1	1	1	1	1	1	439.27	1	0.800717	0.86472	0.829815	0.798374	0.499493	0.510985	4.26209	0.914574	0.832718	0.814095	0.505239	2.58833	0	0	0	0
DDB0232429	724479	DDB0232429_724479	DDB_G0271704	DDB_G0271704	102.353	76.2629	162.723	113.78	1000	1	1	1	1	1	1	1	1	-0.707505	-0.628846	-0.809711	-1.12672	-1.50122	-1.70297	-0.296041	-0.426839	-0.668175	-0.968214	-1.6021	-0.36144	-1	0	0	0
DDB0232429	726060	DDB0232429_726060	DDB_G0271702	DDB_G0271702	387.71	271.66	241.504	300.291	1000	233.767	1	1	17.2044	520.583	12.1431	313.662	1	0.873569	-0.96569	-1.19495	-0.288949	0.861629	-0.965926	1.59827	-0.798015	-0.0460606	-0.74195	-0.0521485	0.400127	0	0	0	0
DDB0232429	726138	DDB0232429_726138	DDB_G0271702	DDB_G0271702	1	1	1.49054	1.16351	100	1	1	1	1	1	1	1	1	0.724001	0.786819	0.750802	0.717039	0.422143	0.431918	0.918637	0.835736	0.75541	0.733921	0.427031	0.877186	0	0	0	0
DDB0232429	726144	DDB0232429_726144	DDB_G0271702	DDB_G0271702	19.8743	64.6296	37.4089	40.6376	100	1	1	1	1	52.4877	76.0843	1	398.129	-1.07594	-1.04092	-1.10303	-1.19129	0.630185	0.838413	-0.986277	2.10257	-1.05843	-1.14716	0.734299	0.558148	0	0	0	0
DDB0232429	730481	DDB0232429_730481	DDB_G0271792	arrC	2.34004	1	116.08	39.8068	100	1	1	1	36.2009	1	168.676	1031.12	1	-1.06548	-1.03029	-1.09225	0.747378	-1.38212	1.26485	2.7445	-1.00325	-1.04789	-0.172436	-0.0586317	0.870627	0	0	0	0
DDB0232429	731462	DDB0232429_731462	DDB_G0271700	DDB_G0271700	1	1	28.1021	10.034	100	1	1	1	1	1	1	1	1	-0.367407	-0.321444	-0.373281	-0.440088	-0.678279	-0.692945	-0.236422	-0.285868	-0.344426	-0.406685	-0.685612	-0.261145	0	0	0	0
DDB0232429	735466	DDB0232429_735466	DDB_G0271752	DDB_G0271752	33.7223	1	45.3342	26.6855	100	1	237.735	1	1	1	1	1	1	-0.862895	1.9897	-0.883603	-0.965411	-1.17786	-1.20362	-0.760806	-0.795063	0.563402	-0.924507	-1.19074	-0.777934	0	0	0	0
DDB0232429	736090	DDB0232429_736090	DDB_G0271752	DDB_G0271752	327.35	339.866	191.044	286.086	1000	1461.2	1	335.24	107.348	1	194.29	1	3.53195	1.53689	-0.948871	1.13252	0.550917	-1.91349	0.396372	-0.661606	-0.296871	0.294011	0.841716	-0.758558	-0.479238	0	0	0	0
DDB0232429	736318	DDB0232429_736318	DDB_G0271752	DDB_G0271752	9.96922	135.162	1	48.7104	100	1	1	1	53.5845	1	1	1	1	-1.16773	-1.13413	-1.19756	0.849593	-1.48521	-1.5178	-1.08342	-1.10833	-1.15093	-0.173986	-1.50151	-1.09588	0	0	0	0
DDB0232429	738501	DDB0232429_738501	DDB_G0271666	prtB	54.7506	91.257	1.09064	49.0327	100	1	351.022	1044.93	1	155.674	47.3866	1	1	-1.17107	1.87722	2.42589	-1.29214	1.08955	0.493157	-1.08695	-1.11177	0.353072	0.566874	0.791351	-1.09936	0	0	0	0
DDB0232429	739437	DDB0232429_739437	DDB_G0271666	prtB	46.5444	23.3959	1	23.6468	100	1	1	1.37005	1	86.6048	71.7203	1	1	-0.801655	-0.762398	-0.656265	-0.900483	1.16251	1.09027	-0.695994	-0.732129	-0.782026	-0.778374	1.12639	-0.714062	0	0	0	0
DDB0232429	740936	DDB0232429_740936	NA	NA	1	1	1	1	100	1	1	1	1	1	1	1	1	0.800717	0.86472	0.829815	0.798374	0.499493	0.510985	0.999827	0.914574	0.832718	0.814095	0.505239	0.9572	0	0	0	0
DDB0232429	740939	DDB0232429_740939	NA	NA	1	1	1	1	100	1	1	1	1	1	1	1	1	0.800717	0.86472	0.829815	0.798374	0.499493	0.510985	0.999827	0.914574	0.832718	0.814095	0.505239	0.9572	0	0	0	0
DDB0232429	741428	DDB0232429_741428	DDB_G0271696	prtA	180.151	228.789	284.62	231.187	1000	143.522	1	168.2	172.223	238.044	45.7264	1	454.052	0.793768	-0.874918	0.943316	0.857383	0.628688	-0.199343	-0.577129	1.642	-0.040575	0.900349	0.214672	0.532433	0	0	0	0
DDB0232429	742792	DDB0232429_742792	DDB_G0271696	prtA	110.687	16.933	47.3337	58.318	100	182.149	1	1	1	1	75.3727	1	1	1.37765	-1.22672	-1.29148	-1.38528	-1.57716	0.64492	-1.17993	-1.20205	0.0754614	-1.33838	-0.466118	-1.19099	0	0	0	0
DDB0232429	747189	DDB0232429_747189	NA	NA	24.8429	1	23.3033	16.3821	100	1	1	1	1	1	1	1	1	-0.615726	-0.573598	-0.629035	-0.70336	-0.928649	-0.948876	-0.499223	-0.541057	-0.594662	-0.666197	-0.938763	-0.52014	0	0	0	0
DDB0232429	750211	DDB0232429_750211	NA	NA	9.16784	52.9101	1	21.026	100	1	1	1	1	11.3922	1	1	1	-0.74215	-0.701974	-0.759243	-0.837395	0.186493	-1.07917	-0.633019	-0.670978	-0.722062	-0.798319	-0.44634	-0.651998	0	0	0	0
DDB0232429	750751	DDB0232429_750751	DDB_G0271694	DDB_G0271694	229.997	178.765	239.141	215.968	1000	1366.88	1	1	1	1	140.689	1	1	1.61251	-0.851282	-1.06411	-1.41311	-1.78777	0.376267	-0.55013	-0.671946	0.380612	-1.23861	-0.705752	-0.611038	0	-1	0	0
DDB0232429	754345	DDB0232429_754345	DDB_G0271796	DDB_G0271796	11.5399	1	54.3138	22.2846	100	1	1	1	51.4339	1	1	1	1	-0.771599	-0.731878	-0.789574	1.24758	-1.08581	-1.10953	-0.664186	-0.701242	-0.751739	0.229002	-1.09767	-0.682714	0	0	0	0
DDB0232429	758601	DDB0232429_758601	DDB_G0271692	comC	48.1472	32.2717	20.7585	33.7258	100	1	1	1	1	1	1	1	1	-0.981503	-0.945023	-1.00576	-1.09116	-1.29745	-1.32586	-0.886331	-0.916953	-0.963263	-1.04846	-1.31166	-0.901642	0	0	0	0
DDB0232429	758715	DDB0232429_758715	DDB_G0271692	comC	922.842	553.962	353.803	610.202	1000	1143.27	522.569	86.313	1	1220.76	652.361	596.38	2.15841	1.18327	0.960548	0.293209	-1.87728	0.925676	0.61549	1.57191	-0.774939	1.07191	-0.792033	0.770583	0.398486	0	0	0	0
DDB0232429	759708	DDB0232429_759708	DDB_G0271692	comC	1073.25	912.441	1737.57	1241.09	10000	6175.16	6255.81	349.995	535.307	237.447	328.813	1	3376.54	1.14683	1.10771	0.0362975	0.198292	-0.57058	-0.616599	-1.44742	1.127	1.12727	0.117295	-0.593589	-0.160211	0	0	0	0
DDB0232429	759983	DDB0232429_759983	DDB_G0271692	comC	98.0895	97.8061	109.209	101.702	1000	1	1	47.8463	1	1	96.4809	1	1	-0.667934	-0.589895	0.770253	-1.07657	-1.45104	0.55778	-0.251547	-0.383919	-0.628915	-0.153157	-0.446631	-0.317733	0	0	0	0
DDB0232429	760220	DDB0232429_760220	DDB_G0271692	comC	61.7066	174.672	195.661	144.013	1000	154.854	592.043	1	1	34.3556	45.8213	1	1	0.987467	1.50503	-0.90325	-1.23202	-0.0251829	0.030227	-0.389467	-0.516963	1.24625	-1.06764	0.00252205	-0.453215	0	-1	0	0
DDB0232429	760946	DDB0232429_760946	DDB_G0271692	comC	194.608	47.4812	62.3118	101.467	1000	1	1	1	39.7851	27.2578	31.0693	1	1	-0.66712	-0.589094	-0.764248	0.570569	0.0279121	0.0117035	-0.250632	-0.383036	-0.628107	-0.0968396	0.0198078	-0.316834	0	0	0	0
DDB0232429	763409	DDB0232429_763409	NA	NA	1	50.842	1	17.614	100	1	1	1	1	14.792	1	1	1	-0.652455	-0.610894	-0.666863	-0.7423	0.410313	-0.98673	-0.538093	-0.578802	-0.631674	-0.704581	-0.288208	-0.558447	0	0	0	0
DDB0232429	766389	DDB0232429_766389	DDB_G0271758	rccA	377.196	249.126	193.843	273.388	1000	596.406	193.297	1	193.191	62.4485	339.628	1	385.767	1.23693	0.894035	-1.15769	0.833797	-0.0445933	0.687999	-0.643605	1.51554	1.06548	-0.161948	0.321703	0.435966	0	0	0	0
DDB0232429	772697	DDB0232429_772697	NA	NA	94.4993	53.5133	52.4961	66.8362	100	1	1	1	1	1	19.3057	1	1	-1.32798	-1.29685	-1.36261	-1.4585	-1.64679	-0.13737	-1.25302	-1.27302	-1.31242	-1.41056	-0.892079	-1.26302	0	0	0	0
DDB0232429	777108	DDB0232429_777108	DDB_G0271686	grlB	133.062	201.084	1	111.715	1000	258.228	1	1	29.57	1	1	1	1	1.25733	-0.622491	-0.802443	0.394964	-1.49303	-1.69413	-0.288781	-0.419837	0.317419	-0.203739	-1.59358	-0.354309	-1	0	0	0
DDB0232429	790136	DDB0232429_790136	DDB_G0271806	rapgap3	11.9887	1	1	4.6629	100	1	1	1	15.0538	1	150.081	1	300.608	0.0207942	0.0727522	0.0265424	1.42781	-0.286872	2.32344	0.174419	3.08339	0.0467732	0.727177	1.01828	1.6289	0	0	0	0
DDB0232429	797965	DDB0232429_797965	DDB_G0271680	DDB_G0271680	1	1	1	1	100	1	1	1	100.18	1	1	1	1	0.800717	0.86472	0.829815	3.27261	0.499493	0.510985	0.999827	0.914574	0.832718	2.05121	0.505239	0.9572	0	0	0	0
DDB0232429	798309	DDB0232429_798309	DDB_G0271808	DDB_G0271808	1	1	1	1	100	1	1	1	1	1	1	1	1	0.800717	0.86472	0.829815	0.798374	0.499493	0.510985	0.999827	0.914574	0.832718	0.814095	0.505239	0.9572	0	0	0	0
DDB0232429	798479	DDB0232429_798479	DDB_G0271808	DDB_G0271808	66.4187	1	46.1704	37.863	100	1	1	1	1	7.93281	1	1	1	-1.04012	-1.00454	-1.06613	-1.15331	-0.298787	-1.38628	-0.948365	-0.97719	-1.02233	-1.10972	-0.842532	-0.962777	0	0	0	0
DDB0232429	802535	DDB0232429_802535	DDB_G0271808	DDB_G0271808	457.238	335.471	582.692	458.467	1000	114.499	1	296.773	181.004	865.511	565.604	742.751	360.651	0.472683	-1.11256	0.896934	0.573641	0.89974	0.684641	1.77229	1.29206	-0.319936	0.735287	0.792191	1.53217	0	0	0	1
DDB0232429	803332	DDB0232429_803332	DDB_G0271810	DDB_G0271810	156.11	108.836	129.023	131.323	1000	340.112	693.803	57.9636	270.79	430.34	174.652	1	1	1.29743	1.5921	0.74493	1.31237	1.14633	0.720923	-0.352894	-0.481682	1.44476	1.02865	0.933625	-0.417288	0	0	0	0
DDB0232429	805038	DDB0232429_805038	NA	NA	1	15.2526	1	5.75086	100	1	1	1	42.6525	1	17.5506	1	1153.57	-0.0854377	-0.0351202	-0.0828699	1.87451	-0.393981	1.0935	0.061992	3.67429	-0.060279	0.895821	0.34976	1.86814	0	0	0	0
DDB0232429	809493	DDB0232429_809493	DDB_G0271678	pckA	2004.87	1290.27	1312.62	1535.92	10000	5511.73	1376.55	688.607	522.942	1458.62	827.013	1	1.56976	1.01787	0.422389	0.289148	0.0235165	0.404656	-0.095657	-1.51304	-1.61525	0.72013	0.156332	0.154499	-1.56414	0	0	0	-1
DDB0232429	809603	DDB0232429_809603	DDB_G0271678	pckA	1	1	18.9771	6.99237	100	1	1	1	1	15.5674	1	20.4441	1	-0.184455	-0.135667	-0.184852	-0.24612	0.908273	-0.504385	1.575	-0.0978543	-0.160061	-0.215486	0.201944	0.738573	0	0	0	0
DDB0232429	814097	DDB0232429_814097	DDB_G0271676	nlp	34.5236	1	30.4288	21.9842	100	314.338	1	1	1	1	1	1	1	2.14825	-0.724897	-0.782493	-0.861329	-1.07888	-1.10244	-0.656909	-0.694176	0.711675	-0.821911	-1.09066	-0.675543	0	0	0	0
DDB0232429	816888	DDB0232429_816888	DDB_G0271814	DDB_G0271814	55.1032	31.4531	59.9851	48.8471	100	294.644	1	118.878	1	26.0053	89.5081	1	1	1.71105	-1.13557	1.29384	-1.29011	0.177521	0.82718	-1.08492	-1.10979	0.287739	0.00186699	0.502351	-1.09736	0	0	0	0
DDB0232429	818552	DDB0232429_818552	DDB_G0271672	DDB_G0271672	30.0038	24.6454	21.8855	25.5116	100	229.413	1	1	81.004	1	1	1	1	1.91333	-0.801442	-0.860131	1.41888	-1.15488	-1.18013	-0.736688	-0.771644	0.555942	0.279375	-1.16751	-0.754166	0	0	0	0
DDB0232429	818834	DDB0232429_818834	DDB_G0271672	DDB_G0271672	35.0365	1	70.8552	35.6306	100	1	1	1	1	1	1	1	11.7732	-1.00933	-0.973284	-1.03443	-1.12067	-1.32551	-1.35455	-0.915785	0.338097	-0.991309	-1.07755	-1.34003	-0.288844	0	0	0	0
DDB0232429	819251	DDB0232429_819251	DDB_G0271672	DDB_G0271672	11.3476	27.3168	19.1952	19.2865	100	128.596	1	1	48.2081	33.3416	21.4876	1	1	1.7618	-0.657556	-0.714191	1.29039	0.779075	0.567408	-0.586726	-0.626025	0.552123	0.2881	0.673241	-0.606375	0	0	0	0
DDB0232429	837802	DDB0232429_837802	NA	NA	25.7405	103.45	50.7874	59.9928	100	1	1	1	98.0292	220.031	55.6876	1	346.327	-1.27326	-1.24129	-1.30626	1.0621	1.16323	0.472107	-1.19511	1.82723	-1.25728	-0.122081	0.817669	0.316061	0	0	0	0
DDB0232429	841406	DDB0232429_841406	NA	NA	173.676	263.603	191.952	209.744	1000	1	19.82	92.7417	120.968	252.06	614.319	1	205.834	-0.923173	0.19551	0.745635	0.743015	0.697794	1.10217	-0.538536	1.37664	-0.363831	0.744325	0.899982	0.419053	0	0	0	0
DDB0232429	848277	DDB0232429_848277	DDB_G0271826	DDB_G0271826_ps	1	1	78.9259	26.9753	100	1	1	1	1	1	1	1	1	-0.868366	-0.830139	-0.889238	-0.971212	-1.18338	-1.20926	-0.766596	-0.800686	-0.849253	-0.930225	-1.19632	-0.783641	0	0	0	0
DDB0232429	850011	DDB0232429_850011	DDB_G0271762	DDB_G0271762_ps	33.1773	45.8439	64.0205	47.6806	100	144.489	1	1	1	8.29068	21.0607	158.621	1	1.36233	-1.12313	-1.18642	-1.27713	-0.394003	0.0843786	1.64422	-1.09721	0.119599	-1.23177	-0.154812	0.273507	0	0	0	0
DDB0232429	854338	DDB0232429_854338	DDB_G0271828	DDB_G0271828	49.4615	30.1174	72.0185	50.5324	100	1	1	1	90.323	1	1	1	1	-1.18633	-1.15302	-1.21672	1.11029	-1.50397	-1.53697	-1.10311	-1.12745	-1.16967	-0.0532172	-1.52047	-1.11528	0	0	0	0
DDB0232429	859832	DDB0232429_859832	NA	NA	283.241	361.193	391.103	345.179	1000	238.258	372.407	415.862	30.8245	558.637	127.55	1	1	0.831156	1.04071	1.14353	-0.0906054	0.830884	0.10247	-0.736053	-0.851296	0.935933	0.52646	0.466677	-0.793675	0	0	0	0
DDB0232429	864483	DDB0232429_864483	DDB_G0271766	pARTg	1	87.3792	1	29.7931	100	1	1	1	1	1	1	1	1	-0.918695	-0.881246	-0.941074	-1.02457	-1.23412	-1.26113	-0.819861	-0.852408	-0.899971	-0.982823	-1.24763	-0.836134	0	0	0	0
DDB0232429	865590	DDB0232429_865590	DDB_G0271766	pARTg	149.891	149.768	61.8392	120.499	1000	1	335.218	82.4137	1	19.4443	8.91761	3.73881	2.35463	-0.727739	1.36948	0.918776	-1.15236	-0.19999	-0.674072	0.204072	-0.121251	0.320869	-0.116792	-0.437031	0.0414109	0	0	0	0
DDB0232429	872546	DDB0232429_872546	DDB_G0271732	DDB_G0271732	94.4993	187.426	62.8571	114.927	1000	1	1	1	1	1	38.9434	1	4.51305	-0.711044	-0.63233	-0.813695	-1.1312	-1.50571	0.0606322	-0.30002	0.145682	-0.671687	-0.972449	-0.722538	-0.0771688	0	0	0	0
DDB0232429	878554	DDB0232429_878554	NA	NA	42.0887	60.1486	21.5583	41.2652	100	1	1	102.227	1	89.7063	164.454	1	1	-1.0837	-1.0488	1.30311	-1.19952	0.896098	1.23283	-0.994493	-1.02198	-1.06625	0.0517977	1.06447	-1.00824	0	0	0	0
DDB0232429	882442	DDB0232429_882442	DDB_G0271734	rapgap1	32.0233	67.9042	1	33.6425	100	1	1	1	1	1	1	1	1	-0.98025	-0.943751	-1.00447	-1.08983	-1.29618	-1.32457	-0.885005	-0.915665	-0.962001	-1.04715	-1.31038	-0.900335	0	0	0	0
DDB0232429	885126	DDB0232429_885126	DDB_G0271734	rapgap1	175.824	170.321	280.403	208.849	1000	156.029	1	1	65.4125	21.2933	507.023	1	1	0.859061	-0.839649	-1.0508	0.470172	-0.40528	1.01154	-0.536841	-0.659127	0.0097062	-0.290314	0.303129	-0.597984	0	0	0	0
DDB0232429	886079	DDB0232429_886079	NA	NA	10.7065	1	1.92679	4.54443	100	1	1	1	1	1	1	1	1	0.0338311	0.0859904	0.0399696	-0.0146892	-0.273727	-0.279408	0.188216	0.126471	0.0599107	0.0126402	-0.276567	0.157344	0	0	0	0
DDB0232429	887958	DDB0232429_887958	DDB_G0271832	DDB_G0271832	188.293	323.148	326.574	279.338	1000	1	1	157.977	302.69	108.852	399.917	1	275.688	-1.02421	-0.940586	0.843323	1.02484	0.194228	0.75651	-0.652142	1.37881	-0.982398	0.934082	0.475369	0.363333	0	0	0	0
DDB0232429	890606	DDB0232429_890606	DDB_G0271774	uqcrh	47.9228	47.6105	93.6495	63.0609	100	1	1	1	1	1	1	1	1	-1.29853	-1.26695	-1.33228	-1.42728	-1.61709	-1.65261	-1.22185	-1.24275	-1.28274	-1.37978	-1.63485	-1.2323	0	0	0	0
DDB0232429	894171	DDB0232429_894171	NA	NA	1	1	38.645	13.5483	100	1	1	1	1	1	1	1	1	-0.519517	-0.475904	-0.529945	-0.601357	-0.831646	-0.849718	-0.397403	-0.442186	-0.497711	-0.565651	-0.840682	-0.419795	0	0	0	0
DDB0232429	895256	DDB0232429_895256	DDB_G0271778	cyp516B1	1	35.4601	50.5693	29.0098	100	1	1	1	1	35.0714	13.8982	1	1	-0.905199	-0.867542	-0.927174	-1.01026	0.596408	0.126792	-0.805578	-0.838538	-0.88637	-0.968718	0.3616	-0.822058	0	0	0	0
DDB0232429	898732	DDB0232429_898732	DDB_G0271740	DDB_G0271740	117.483	123.873	33.3735	91.5766	100	1	1	1	1	115.771	157.339	1	1	-1.48751	-1.45885	-1.52692	-1.62764	0.619232	0.793554	-1.42185	-1.43696	-1.47318	-1.57728	0.706393	-1.42941	0	0	0	0
DDB0232429	900169	DDB0232429_900169	DDB_G0271780	DDB_G0271780	1	42.7417	1.63596	15.1259	100	1	1	1	1	1	27.4169	1	1	-0.575313	-0.532561	-0.587411	-0.660512	-0.887902	0.821499	-0.456452	-0.499525	-0.553937	-0.623962	-0.0332014	-0.477989	0	0	0	0
DDB0232429	900608	DDB0232429_900608	DDB_G0271780	DDB_G0271780	81.4848	16.7175	24.6484	40.9502	100	1	208.996	1	1	1	1	1	1	-1.07982	1.70315	-1.10703	-1.1954	-1.39658	-1.4272	-0.990386	-1.01799	0.311661	-1.15121	-1.41189	-1.00419	0	0	0	0
DDB0232429	904131	DDB0232429_904131	DDB_G0271836	DDB_G0271836	60.2321	84.6648	146.146	97.0141	100	1	113.6	1	1	87.3802	18.4993	1	1	-1.51673	0.945902	-1.55702	-1.65862	0.446075	-0.354182	-1.45278	-1.46699	-0.285416	-1.60782	0.0459462	-1.45988	0	0	0	0
DDB0232429	906330	DDB0232429_906330	DDB_G0271838	DDB_G0271838	56.5777	65.6206	55.9498	59.3827	100	1	1	1	37.6346	58.8698	247.558	1	236.248	-1.26809	-1.23603	-1.30092	0.55343	0.495062	1.25634	-1.18963	1.63343	-1.25206	-0.373747	0.875703	0.221901	0	0	0	0
DDB0232429	911164	DDB0232429_911164	DDB_G0271742	DDB_G0271742	27.5676	1	4.83516	11.1343	100	1	1	1	1	1	1	1	1	-0.420112	-0.374963	-0.427564	-0.495966	-0.731419	-0.747265	-0.2922	-0.340031	-0.397537	-0.461765	-0.739342	-0.316115	0	0	0	0
DDB0232429	914053	DDB0232429_914053	DDB_G0271842	scsC	1	1	24.3212	8.77375	100	1	1	1	1	1	1	1	1	-0.299417	-0.252404	-0.303255	-0.368003	-0.609727	-0.62287	-0.164466	-0.215996	-0.27591	-0.335629	-0.616299	-0.190231	0	0	0	0
DDB0232429	915310	DDB0232429_915310	DDB_G0271844	DDB_G0271844	9.42428	20.3368	1	10.2537	100	1	1	1	1	1	1	1	1	-0.378376	-0.332583	-0.384579	-0.451718	-0.689339	-0.70425	-0.248031	-0.29714	-0.35548	-0.418148	-0.696795	-0.272586	0	0	0	0
DDB0232429	936497	DDB0232429_936497	NA	NA	102.898	183.979	255.428	180.768	1000	97.9153	284.677	1	52.33	53.0245	182.716	962.863	1	0.745681	1.17198	-0.993481	0.434982	0.0672299	0.588404	2.24418	-0.603901	0.958833	-0.27925	0.327817	0.820142	0	0	0	0
DDB0232429	937004	DDB0232429_937004	NA	NA	16.7009	1	57.8038	25.1682	100	1	1	1	1	1	1	1	1	-0.833242	-0.794473	-0.853062	-0.933972	-1.14796	-1.17306	-0.729423	-0.76459	-0.813857	-0.893517	-1.16051	-0.747007	0	0	0	0
DDB0232429	939124	DDB0232429_939124	NA	NA	127.003	183.203	190.753	166.986	1000	91.0052	1	195.495	36.7385	422.168	315.911	1660.91	1084.31	0.747838	-0.762006	1.13215	0.312337	1.03033	0.891103	2.49179	2.09934	-0.00708397	0.722242	0.960716	2.29557	0	0	0	1
DDB0232429	943096	DDB0232429_943096	NA	NA	14.7134	16.7606	5.56226	12.3454	100	1	1	1	1	1	1	1	1	-0.472419	-0.428078	-0.481437	-0.551423	-0.784158	-0.801175	-0.347558	-0.393785	-0.450248	-0.51643	-0.792667	-0.370671	0	0	0	0
DDB0232429	943919	DDB0232429_943919	DDB_G0271862	eif2s1	18.2395	1	1	6.7465	100	1	1	1	1	1	1	1	1	-0.166323	-0.117255	-0.166177	-0.226895	-0.475534	-0.485697	-0.0236103	-0.0792202	-0.141789	-0.196536	-0.480615	-0.0514152	0	0	0	0
[truncated: 10,795 more rows]
