# Supplementary material for: The genetic architecture underlying prey-dependent performance in a microbial predator
Source: Nat Commun. 2022 Jan 14;13:319. doi: 10.1038/s41467-021-27844-x (PMC8760311; doi:10.1038/s41467-021-27844-x)
Supplement: Supplementary file 6 — Supplementary_Data_3 [file 41467_2021_27844_MOESM6_ESM.xlsx]

## Sheet: Start_library_enriched_genes
BIOLOGICAL PROCESS										MOLECULAR FUNCTION.										CELLULAR COMPARTMENT
Gene_ID	GO_code	expCount	oddsRatio	p_value	GO_term	Start_library	universe	Name		Gene_ID	GO_code	expCount	oddsRatio	p_value	GO_term	Start_library	universe	Name		Gene_ID	GO_code	expCount	oddsRatio	p_value	GO_term	Start_library	universe	Name
DDB_G0267374	GO:0051704	236.273	1.98257	1.40459e-14	multi-organism process	0	1	acpA		DDB_G0267304	GO:0003824	1490.48	1.39146	4.88524e-12	catalytic activity	1	1	DDB_G0267304_RTE		DDB_G0267380	GO:0005576	211.386	1.99932	1.14176e-13	extracellular region	1	1	argE
DDB_G0267376	GO:0051704	236.273	1.98257	1.40459e-14	multi-organism process	1	1	acrA		DDB_G0267306	GO:0003824	1490.48	1.39146	4.88524e-12	catalytic activity	1	1	DDB_G0267306_RTE		DDB_G0267392	GO:0005576	211.386	1.99932	1.14176e-13	extracellular region	1	1	plbG
DDB_G0267382	GO:0051704	236.273	1.98257	1.40459e-14	multi-organism process	0	1	corA		DDB_G0267356	GO:0003824	1490.48	1.39146	4.88524e-12	catalytic activity	0	1	DDB_G0267356_RTE		DDB_G0267418	GO:0005576	211.386	1.99932	1.14176e-13	extracellular region	0	1	sahA
DDB_G0267384	GO:0051704	236.273	1.98257	1.40459e-14	multi-organism process	1	1	culB		DDB_G0267362	GO:0003824	1490.48	1.39146	4.88524e-12	catalytic activity	0	1	DDB_G0267362_RTE		DDB_G0267420	GO:0005576	211.386	1.99932	1.14176e-13	extracellular region	0	1	sodA
DDB_G0267400	GO:0051704	236.273	1.98257	1.40459e-14	multi-organism process	0	1	hspD		DDB_G0267366	GO:0003824	1490.48	1.39146	4.88524e-12	catalytic activity	0	1	DDB_G0267366_RTE		DDB_G0267442	GO:0005576	211.386	1.99932	1.14176e-13	extracellular region	0	1	cdk8
DDB_G0267420	GO:0051704	236.273	1.98257	1.40459e-14	multi-organism process	0	1	sodA		DDB_G0267376	GO:0003824	1490.48	1.39146	4.88524e-12	catalytic activity	1	1	acrA		DDB_G0267468	GO:0005576	211.386	1.99932	1.14176e-13	extracellular region	1	1	adprt4
DDB_G0267422	GO:0051704	236.273	1.98257	1.40459e-14	multi-organism process	1	1	tipC		DDB_G0267380	GO:0003824	1490.48	1.39146	4.88524e-12	catalytic activity	1	1	argE		DDB_G0267470	GO:0005576	211.386	1.99932	1.14176e-13	extracellular region	1	1	dicB
DDB_G0267424	GO:0051704	236.273	1.98257	1.40459e-14	multi-organism process	1	1	amtC		DDB_G0267386	GO:0003824	1490.48	1.39146	4.88524e-12	catalytic activity	1	1	cysB		DDB_G0267570	GO:0005576	211.386	1.99932	1.14176e-13	extracellular region	1	1	DDB_G0267570
DDB_G0267426	GO:0051704	236.273	1.98257	1.40459e-14	multi-organism process	1	1	cshA		DDB_G0267388	GO:0003824	1490.48	1.39146	4.88524e-12	catalytic activity	0	1	dafE		DDB_G0267998	GO:0005576	211.386	1.99932	1.14176e-13	extracellular region	1	1	psiS
DDB_G0267428	GO:0051704	236.273	1.98257	1.40459e-14	multi-organism process	0	1	abcH2		DDB_G0267390	GO:0003824	1490.48	1.39146	4.88524e-12	catalytic activity	0	1	psmB6		DDB_G0268000	GO:0005576	211.386	1.99932	1.14176e-13	extracellular region	1	1	psiB
DDB_G0267432	GO:0051704	236.273	1.98257	1.40459e-14	multi-organism process	1	1	abcG15		DDB_G0267392	GO:0003824	1490.48	1.39146	4.88524e-12	catalytic activity	1	1	plbG		DDB_G0268060	GO:0005576	211.386	1.99932	1.14176e-13	extracellular region	1	1	DDB_G0268060
DDB_G0267436	GO:0051704	236.273	1.98257	1.40459e-14	multi-organism process	0	1	abcF4		DDB_G0267396	GO:0003824	1490.48	1.39146	4.88524e-12	catalytic activity	1	1	kif2		DDB_G0268090	GO:0005576	211.386	1.99932	1.14176e-13	extracellular region	0	1	DDB_G0268090
DDB_G0267442	GO:0051704	236.273	1.98257	1.40459e-14	multi-organism process	0	1	cdk8		DDB_G0267404	GO:0003824	1490.48	1.39146	4.88524e-12	catalytic activity	0	1	kif6		DDB_G0268222	GO:0005576	211.386	1.99932	1.14176e-13	extracellular region	1	1	DDB_G0268222
DDB_G0267444	GO:0051704	236.273	1.98257	1.40459e-14	multi-organism process	1	1	phg1A		DDB_G0267408	GO:0003824	1490.48	1.39146	4.88524e-12	catalytic activity	1	1	psmA3		DDB_G0268236	GO:0005576	211.386	1.99932	1.14176e-13	extracellular region	1	1	DDB_G0268236
DDB_G0267446	GO:0051704	236.273	1.98257	1.40459e-14	multi-organism process	0	1	cnbA		DDB_G0267414	GO:0003824	1490.48	1.39146	4.88524e-12	catalytic activity	0	1	repD		DDB_G0268264	GO:0005576	211.386	1.99932	1.14176e-13	extracellular region	0	1	DDB_G0268264
DDB_G0267460	GO:0051704	236.273	1.98257	1.40459e-14	multi-organism process	1	1	cybA		DDB_G0267416	GO:0003824	1490.48	1.39146	4.88524e-12	catalytic activity	0	1	rpmA		DDB_G0268270	GO:0005576	211.386	1.99932	1.14176e-13	extracellular region	1	1	DDB_G0268270
DDB_G0267462	GO:0051704	236.273	1.98257	1.40459e-14	multi-organism process	0	1	Dd5P4		DDB_G0267418	GO:0003824	1490.48	1.39146	4.88524e-12	catalytic activity	0	1	sahA		DDB_G0268328	GO:0005576	211.386	1.99932	1.14176e-13	extracellular region	1	1	DDB_G0268328
DDB_G0267470	GO:0051704	236.273	1.98257	1.40459e-14	multi-organism process	1	1	dicB		DDB_G0267420	GO:0003824	1490.48	1.39146	4.88524e-12	catalytic activity	0	1	sodA		DDB_G0268330	GO:0005576	211.386	1.99932	1.14176e-13	extracellular region	1	1	sgmD
DDB_G0267630	GO:0051704	236.273	1.98257	1.40459e-14	multi-organism process	1	1	kil1		DDB_G0267426	GO:0003824	1490.48	1.39146	4.88524e-12	catalytic activity	1	1	cshA		DDB_G0268374	GO:0005576	211.386	1.99932	1.14176e-13	extracellular region	1	1	dcd2B
DDB_G0267792	GO:0051704	236.273	1.98257	1.40459e-14	multi-organism process	1	1	DDB_G0267792		DDB_G0267428	GO:0003824	1490.48	1.39146	4.88524e-12	catalytic activity	0	1	abcH2		DDB_G0268556	GO:0005576	211.386	1.99932	1.14176e-13	extracellular region	1	1	psiE
DDB_G0267962	GO:0051704	236.273	1.98257	1.40459e-14	multi-organism process	1	1	tsuA		DDB_G0267430	GO:0003824	1490.48	1.39146	4.88524e-12	catalytic activity	1	1	abcG20		DDB_G0268698	GO:0005576	211.386	1.99932	1.14176e-13	extracellular region	0	1	DDB_G0268698
DDB_G0267976	GO:0051704	236.273	1.98257	1.40459e-14	multi-organism process	0	1	aph1		DDB_G0267432	GO:0003824	1490.48	1.39146	4.88524e-12	catalytic activity	1	1	abcG15		DDB_G0268828	GO:0005576	211.386	1.99932	1.14176e-13	extracellular region	0	1	DDB_G0268828
DDB_G0268144	GO:0051704	236.273	1.98257	1.40459e-14	multi-organism process	0	1	vwkA		DDB_G0267436	GO:0003824	1490.48	1.39146	4.88524e-12	catalytic activity	0	1	abcF4		DDB_G0268846	GO:0005576	211.386	1.99932	1.14176e-13	extracellular region	1	1	DDB_G0268846
DDB_G0268168	GO:0051704	236.273	1.98257	1.40459e-14	multi-organism process	1	1	png		DDB_G0267438	GO:0003824	1490.48	1.39146	4.88524e-12	catalytic activity	0	1	abcA2		DDB_G0268852	GO:0005576	211.386	1.99932	1.14176e-13	extracellular region	1	1	DDB_G0268852
DDB_G0268266	GO:0051704	236.273	1.98257	1.40459e-14	multi-organism process	0	1	DDB_G0268266		DDB_G0267442	GO:0003824	1490.48	1.39146	4.88524e-12	catalytic activity	0	1	cdk8		DDB_G0268870	GO:0005576	211.386	1.99932	1.14176e-13	extracellular region	1	1	DDB_G0268870
DDB_G0268446	GO:0051704	236.273	1.98257	1.40459e-14	multi-organism process	1	1	cbhA		DDB_G0267446	GO:0003824	1490.48	1.39146	4.88524e-12	catalytic activity	0	1	cnbA		DDB_G0268994	GO:0005576	211.386	1.99932	1.14176e-13	extracellular region	0	1	manC
DDB_G0268548	GO:0051704	236.273	1.98257	1.40459e-14	multi-organism process	0	1	pikF		DDB_G0267448	GO:0003824	1490.48	1.39146	4.88524e-12	catalytic activity	1	1	DDB_G0267448		DDB_G0269040	GO:0005576	211.386	1.99932	1.14176e-13	extracellular region	1	1	DDB_G0269040
DDB_G0268578	GO:0051704	236.273	1.98257	1.40459e-14	multi-organism process	1	1	gefV		DDB_G0267450	GO:0003824	1490.48	1.39146	4.88524e-12	catalytic activity	0	1	pakC		DDB_G0269092	GO:0005576	211.386	1.99932	1.14176e-13	extracellular region	0	1	DDB_G0269092
DDB_G0268620	GO:0051704	236.273	1.98257	1.40459e-14	multi-organism process	0	1	pkbA		DDB_G0267460	GO:0003824	1490.48	1.39146	4.88524e-12	catalytic activity	1	1	cybA		DDB_G0269116	GO:0005576	211.386	1.99932	1.14176e-13	extracellular region	0	1	cmbC
DDB_G0268622	GO:0051704	236.273	1.98257	1.40459e-14	multi-organism process	0	1	rac1B		DDB_G0267462	GO:0003824	1490.48	1.39146	4.88524e-12	catalytic activity	0	1	Dd5P4		DDB_G0269122	GO:0005576	211.386	1.99932	1.14176e-13	extracellular region	0	1	cysA
DDB_G0268628	GO:0051704	236.273	1.98257	1.40459e-14	multi-organism process	0	1	pykA		DDB_G0267464	GO:0003824	1490.48	1.39146	4.88524e-12	catalytic activity	0	1	polA		DDB_G0269132	GO:0005576	211.386	1.99932	1.14176e-13	extracellular region	1	1	ecmB
DDB_G0268636	GO:0051704	236.273	1.98257	1.40459e-14	multi-organism process	1	1	roco11		DDB_G0267468	GO:0003824	1490.48	1.39146	4.88524e-12	catalytic activity	1	1	adprt4		DDB_G0269136	GO:0005576	211.386	1.99932	1.14176e-13	extracellular region	0	1	efaAII
DDB_G0268920	GO:0051704	236.273	1.98257	1.40459e-14	multi-organism process	0	1	mef2A		DDB_G0267472	GO:0003824	1490.48	1.39146	4.88524e-12	catalytic activity	1	1	roco7		DDB_G0269138	GO:0005576	211.386	1.99932	1.14176e-13	extracellular region	1	1	fttB
DDB_G0269100	GO:0051704	236.273	1.98257	1.40459e-14	multi-organism process	1	1	abpC		DDB_G0267484	GO:0003824	1490.48	1.39146	4.88524e-12	catalytic activity	0	1	acp1		DDB_G0269144	GO:0005576	211.386	1.99932	1.14176e-13	extracellular region	1	1	hspB
DDB_G0269108	GO:0051704	236.273	1.98257	1.40459e-14	multi-organism process	1	1	catB		DDB_G0267486	GO:0003824	1490.48	1.39146	4.88524e-12	catalytic activity	0	1	DDB_G0267486		DDB_G0269200	GO:0005576	211.386	1.99932	1.14176e-13	extracellular region	1	1	cplA
DDB_G0269118	GO:0051704	236.273	1.98257	1.40459e-14	multi-organism process	0	1	cxeA		DDB_G0267488	GO:0003824	1490.48	1.39146	4.88524e-12	catalytic activity	0	1	DDB_G0267488		DDB_G0269202	GO:0005576	211.386	1.99932	1.14176e-13	extracellular region	1	1	gdcA
DDB_G0269124	GO:0051704	236.273	1.98257	1.40459e-14	multi-organism process	1	1	dcsA		DDB_G0267490	GO:0003824	1490.48	1.39146	4.88524e-12	catalytic activity	1	1	ChLim		DDB_G0269236	GO:0005576	211.386	1.99932	1.14176e-13	extracellular region	0	1	rab7A
DDB_G0269134	GO:0051704	236.273	1.98257	1.40459e-14	multi-organism process	0	1	efaAI		DDB_G0267492	GO:0003824	1490.48	1.39146	4.88524e-12	catalytic activity	1	1	DDB_G0267492		DDB_G0269246	GO:0005576	211.386	1.99932	1.14176e-13	extracellular region	1	1	pyd2
DDB_G0269138	GO:0051704	236.273	1.98257	1.40459e-14	multi-organism process	1	1	fttB		DDB_G0267500	GO:0003824	1490.48	1.39146	4.88524e-12	catalytic activity	0	1	DDB_G0267500		DDB_G0269248	GO:0005576	211.386	1.99932	1.14176e-13	extracellular region	1	1	cf45-1
DDB_G0269140	GO:0051704	236.273	1.98257	1.40459e-14	multi-organism process	0	1	gapA		DDB_G0267506	GO:0003824	1490.48	1.39146	4.88524e-12	catalytic activity	1	1	aslH		DDB_G0269382	GO:0005576	211.386	1.99932	1.14176e-13	extracellular region	1	1	pepD
DDB_G0269152	GO:0051704	236.273	1.98257	1.40459e-14	multi-organism process	0	1	mekA		DDB_G0267512	GO:0003824	1490.48	1.39146	4.88524e-12	catalytic activity	0	1	DDB_G0267512		DDB_G0269672	GO:0005576	211.386	1.99932	1.14176e-13	extracellular region	0	1	DDB_G0269672
DDB_G0269154	GO:0051704	236.273	1.98257	1.40459e-14	multi-organism process	1	1	modA		DDB_G0267514	GO:0003824	1490.48	1.39146	4.88524e-12	catalytic activity	1	1	DDB_G0267514		DDB_G0269702	GO:0005576	211.386	1.99932	1.14176e-13	extracellular region	1	1	DDB_G0269702
DDB_G0269156	GO:0051704	236.273	1.98257	1.40459e-14	multi-organism process	1	1	mvpA		DDB_G0267516	GO:0003824	1490.48	1.39146	4.88524e-12	catalytic activity	1	1	dhx57		DDB_G0269716	GO:0005576	211.386	1.99932	1.14176e-13	extracellular region	0	1	DDB_G0269716
DDB_G0269160	GO:0051704	236.273	1.98257	1.40459e-14	multi-organism process	1	1	nxnA		DDB_G0267536	GO:0003824	1490.48	1.39146	4.88524e-12	catalytic activity	0	1	hibch		DDB_G0269740	GO:0005576	211.386	1.99932	1.14176e-13	extracellular region	0	1	DDB_G0269740
DDB_G0269166	GO:0051704	236.273	1.98257	1.40459e-14	multi-organism process	1	1	pakA		DDB_G0267540	GO:0003824	1490.48	1.39146	4.88524e-12	catalytic activity	1	1	scy1		DDB_G0269750	GO:0005576	211.386	1.99932	1.14176e-13	extracellular region	1	1	DDB_G0269750
DDB_G0269176	GO:0051704	236.273	1.98257	1.40459e-14	multi-organism process	0	1	racF1		DDB_G0267544	GO:0003824	1490.48	1.39146	4.88524e-12	catalytic activity	1	1	aslM		DDB_G0269790	GO:0005576	211.386	1.99932	1.14176e-13	extracellular region	0	1	gaa
DDB_G0269178	GO:0051704	236.273	1.98257	1.40459e-14	multi-organism process	0	1	racG		DDB_G0267546	GO:0003824	1490.48	1.39146	4.88524e-12	catalytic activity	0	1	DDB_G0267546		DDB_G0269834	GO:0005576	211.386	1.99932	1.14176e-13	extracellular region	1	1	DDB_G0269834
DDB_G0269184	GO:0051704	236.273	1.98257	1.40459e-14	multi-organism process	1	1	rzpA		DDB_G0267560	GO:0003824	1490.48	1.39146	4.88524e-12	catalytic activity	1	1	uprt		DDB_G0269892	GO:0005576	211.386	1.99932	1.14176e-13	extracellular region	1	1	DDB_G0269892
DDB_G0269190	GO:0051704	236.273	1.98257	1.40459e-14	multi-organism process	0	1	tcp1		DDB_G0267566	GO:0003824	1490.48	1.39146	4.88524e-12	catalytic activity	1	1	DDB_G0267566		DDB_G0269914	GO:0005576	211.386	1.99932	1.14176e-13	extracellular region	0	1	tpp1
DDB_G0269196	GO:0051704	236.273	1.98257	1.40459e-14	multi-organism process	0	1	tubB		DDB_G0267568	GO:0003824	1490.48	1.39146	4.88524e-12	catalytic activity	0	1	gacO		DDB_G0269918	GO:0005576	211.386	1.99932	1.14176e-13	extracellular region	1	1	mpl1
DDB_G0269204	GO:0051704	236.273	1.98257	1.40459e-14	multi-organism process	1	1	dhkE		DDB_G0267584	GO:0003824	1490.48	1.39146	4.88524e-12	catalytic activity	1	1	adcE		DDB_G0270070	GO:0005576	211.386	1.99932	1.14176e-13	extracellular region	1	1	DDB_G0270070
DDB_G0269208	GO:0051704	236.273	1.98257	1.40459e-14	multi-organism process	1	1	abcG19		DDB_G0267588	GO:0003824	1490.48	1.39146	4.88524e-12	catalytic activity	0	1	pikI		DDB_G0270074	GO:0005576	211.386	1.99932	1.14176e-13	extracellular region	1	1	DDB_G0270074
DDB_G0269222	GO:0051704	236.273	1.98257	1.40459e-14	multi-organism process	1	1	gefB		DDB_G0267598	GO:0003824	1490.48	1.39146	4.88524e-12	catalytic activity	1	1	DDB_G0267598		DDB_G0270190	GO:0005576	211.386	1.99932	1.14176e-13	extracellular region	0	1	DDB_G0270190
DDB_G0269230	GO:0051704	236.273	1.98257	1.40459e-14	multi-organism process	0	1	fpaA		DDB_G0267600	GO:0003824	1490.48	1.39146	4.88524e-12	catalytic activity	1	1	DDB_G0267600		DDB_G0270214	GO:0005576	211.386	1.99932	1.14176e-13	extracellular region	0	1	DD7-1
DDB_G0269240	GO:0051704	236.273	1.98257	1.40459e-14	multi-organism process	0	1	racH		DDB_G0267604	GO:0003824	1490.48	1.39146	4.88524e-12	catalytic activity	0	1	mserS		DDB_G0270288	GO:0005576	211.386	1.99932	1.14176e-13	extracellular region	0	1	DDB_G0270288
DDB_G0269244	GO:0051704	236.273	1.98257	1.40459e-14	multi-organism process	1	1	atg6A		DDB_G0267610	GO:0003824	1490.48	1.39146	4.88524e-12	catalytic activity	0	1	DDB_G0267610		DDB_G0270290	GO:0005576	211.386	1.99932	1.14176e-13	extracellular region	0	1	DDB_G0270290
DDB_G0269248	GO:0051704	236.273	1.98257	1.40459e-14	multi-organism process	1	1	cf45-1		DDB_G0267616	GO:0003824	1490.48	1.39146	4.88524e-12	catalytic activity	1	1	DDB_G0267616		DDB_G0270292	GO:0005576	211.386	1.99932	1.14176e-13	extracellular region	0	1	DDB_G0270292
DDB_G0269250	GO:0051704	236.273	1.98257	1.40459e-14	multi-organism process	1	1	pats1		DDB_G0267624	GO:0003824	1490.48	1.39146	4.88524e-12	catalytic activity	0	1	DDB_G0267624		DDB_G0270294	GO:0005576	211.386	1.99932	1.14176e-13	extracellular region	0	1	DDB_G0270294
DDB_G0269364	GO:0051704	236.273	1.98257	1.40459e-14	multi-organism process	1	1	stlA		DDB_G0267630	GO:0003824	1490.48	1.39146	4.88524e-12	catalytic activity	1	1	kil1		DDB_G0270296	GO:0005576	211.386	1.99932	1.14176e-13	extracellular region	0	1	dcd1A
DDB_G0269388	GO:0051704	236.273	1.98257	1.40459e-14	multi-organism process	1	1	corB		DDB_G0267650	GO:0003824	1490.48	1.39146	4.88524e-12	catalytic activity	1	1	ireA		DDB_G0270488	GO:0005576	211.386	1.99932	1.14176e-13	extracellular region	1	1	DDB_G0270488
DDB_G0269610	GO:0051704	236.273	1.98257	1.40459e-14	multi-organism process	1	1	gxcT		DDB_G0267656	GO:0003824	1490.48	1.39146	4.88524e-12	catalytic activity	0	1	l2hgdh		DDB_G0270582	GO:0005576	211.386	1.99932	1.14176e-13	extracellular region	1	1	DDB_G0270582
DDB_G0269696	GO:0051704	236.273	1.98257	1.40459e-14	multi-organism process	1	1	pakD		DDB_G0267666	GO:0003824	1490.48	1.39146	4.88524e-12	catalytic activity	1	1	gefW		DDB_G0270658	GO:0005576	211.386	1.99932	1.14176e-13	extracellular region	1	1	acbA
DDB_G0269914	GO:0051704	236.273	1.98257	1.40459e-14	multi-organism process	0	1	tpp1		DDB_G0267674	GO:0003824	1490.48	1.39146	4.88524e-12	catalytic activity	1	1	glcS		DDB_G0270670	GO:0005576	211.386	1.99932	1.14176e-13	extracellular region	1	1	psaB
DDB_G0270024	GO:0051704	236.273	1.98257	1.40459e-14	multi-organism process	1	1	mgp2		DDB_G0267682	GO:0003824	1490.48	1.39146	4.88524e-12	catalytic activity	0	1	ercc1		DDB_G0270686	GO:0005576	211.386	1.99932	1.14176e-13	extracellular region	0	1	DDB_G0270686
DDB_G0270060	GO:0051704	236.273	1.98257	1.40459e-14	multi-organism process	1	1	DDB_G0270060		DDB_G0267686	GO:0003824	1490.48	1.39146	4.88524e-12	catalytic activity	1	1	DDB_G0267686		DDB_G0270834	GO:0005576	211.386	1.99932	1.14176e-13	extracellular region	1	1	sgmA
DDB_G0270140	GO:0051704	236.273	1.98257	1.40459e-14	multi-organism process	1	1	rasZ		DDB_G0267730	GO:0003824	1490.48	1.39146	4.88524e-12	catalytic activity	0	1	dst2		DDB_G0271074	GO:0005576	211.386	1.99932	1.14176e-13	extracellular region	0	1	DDB_G0271074
DDB_G0270316	GO:0051704	236.273	1.98257	1.40459e-14	multi-organism process	0	1	rpsA		DDB_G0267734	GO:0003824	1490.48	1.39146	4.88524e-12	catalytic activity	1	1	DDB_G0267734		DDB_G0271126	GO:0005576	211.386	1.99932	1.14176e-13	extracellular region	1	1	plbB
DDB_G0270330	GO:0051704	236.273	1.98257	1.40459e-14	multi-organism process	0	1	DDB_G0270330		DDB_G0267742	GO:0003824	1490.48	1.39146	4.88524e-12	catalytic activity	1	1	DDB_G0267742		DDB_G0271238	GO:0005576	211.386	1.99932	1.14176e-13	extracellular region	1	1	DDB_G0271238
DDB_G0270366	GO:0051704	236.273	1.98257	1.40459e-14	multi-organism process	1	1	DDB_G0270366		DDB_G0267748	GO:0003824	1490.48	1.39146	4.88524e-12	catalytic activity	0	1	cdc45		DDB_G0271242	GO:0005576	211.386	1.99932	1.14176e-13	extracellular region	1	1	DDB_G0271242
DDB_G0270368	GO:0051704	236.273	1.98257	1.40459e-14	multi-organism process	1	1	DDB_G0270368		DDB_G0267760	GO:0003824	1490.48	1.39146	4.88524e-12	catalytic activity	1	1	tbck		DDB_G0271480	GO:0005576	211.386	1.99932	1.14176e-13	extracellular region	1	1	DDB_G0271480
DDB_G0270434	GO:0051704	236.273	1.98257	1.40459e-14	multi-organism process	1	1	med23		DDB_G0267766	GO:0003824	1490.48	1.39146	4.88524e-12	catalytic activity	0	1	gfm2		DDB_G0271632	GO:0005576	211.386	1.99932	1.14176e-13	extracellular region	0	1	pus7
DDB_G0270572	GO:0051704	236.273	1.98257	1.40459e-14	multi-organism process	1	1	pks2		DDB_G0267774	GO:0003824	1490.48	1.39146	4.88524e-12	catalytic activity	1	1	abkC		DDB_G0271668	GO:0005576	211.386	1.99932	1.14176e-13	extracellular region	0	1	rpl36
DDB_G0270692	GO:0051704	236.273	1.98257	1.40459e-14	multi-organism process	1	1	DDB_G0270692		DDB_G0267794	GO:0003824	1490.48	1.39146	4.88524e-12	catalytic activity	0	1	DDB_G0267794		DDB_G0271670	GO:0005576	211.386	1.99932	1.14176e-13	extracellular region	0	1	lsr1
DDB_G0270756	GO:0051704	236.273	1.98257	1.40459e-14	multi-organism process	1	1	gtaG		DDB_G0267824	GO:0003824	1490.48	1.39146	4.88524e-12	catalytic activity	1	1	DDB_G0267824		DDB_G0271902	GO:0005576	211.386	1.99932	1.14176e-13	extracellular region	1	1	pscA
DDB_G0270784	GO:0051704	236.273	1.98257	1.40459e-14	multi-organism process	1	1	psmC1		DDB_G0267830	GO:0003824	1490.48	1.39146	4.88524e-12	catalytic activity	1	1	gemA		DDB_G0271976	GO:0005576	211.386	1.99932	1.14176e-13	extracellular region	0	1	rpl32
DDB_G0270826	GO:0051704	236.273	1.98257	1.40459e-14	multi-organism process	0	1	abcG22		DDB_G0267834	GO:0003824	1490.48	1.39146	4.88524e-12	catalytic activity	0	1	DDB_G0267834		DDB_G0272146	GO:0005576	211.386	1.99932	1.14176e-13	extracellular region	1	1	DDB_G0272146
DDB_G0270994	GO:0051704	236.273	1.98257	1.40459e-14	multi-organism process	1	1	psaA		DDB_G0267854	GO:0003824	1490.48	1.39146	4.88524e-12	catalytic activity	0	1	gxcD		DDB_G0272208	GO:0005576	211.386	1.99932	1.14176e-13	extracellular region	1	1	idhC
DDB_G0271022	GO:0051704	236.273	1.98257	1.40459e-14	multi-organism process	1	1	adcC		DDB_G0267872	GO:0003824	1490.48	1.39146	4.88524e-12	catalytic activity	1	1	DDB_G0267872		DDB_G0272224	GO:0005576	211.386	1.99932	1.14176e-13	extracellular region	0	1	DDB_G0272224
DDB_G0271096	GO:0051704	236.273	1.98257	1.40459e-14	multi-organism process	1	1	atg7		DDB_G0267880	GO:0003824	1490.48	1.39146	4.88524e-12	catalytic activity	1	1	DDB_G0267880		DDB_G0272238	GO:0005576	211.386	1.99932	1.14176e-13	extracellular region	0	1	DDB_G0272238
DDB_G0271140	GO:0051704	236.273	1.98257	1.40459e-14	multi-organism process	1	1	abcA7		DDB_G0267884	GO:0003824	1490.48	1.39146	4.88524e-12	catalytic activity	0	1	alg12		DDB_G0272308	GO:0005576	211.386	1.99932	1.14176e-13	extracellular region	0	1	rps29
DDB_G0271346	GO:0051704	236.273	1.98257	1.40459e-14	multi-organism process	1	1	yod1		DDB_G0267916	GO:0003824	1490.48	1.39146	4.88524e-12	catalytic activity	1	1	mtmr15		DDB_G0272464	GO:0005576	211.386	1.99932	1.14176e-13	extracellular region	0	1	DDB_G0272464
DDB_G0271500	GO:0051704	236.273	1.98257	1.40459e-14	multi-organism process	0	1	keaA		DDB_G0267924	GO:0003824	1490.48	1.39146	4.88524e-12	catalytic activity	1	1	DDB_G0267924		DDB_G0272504	GO:0005576	211.386	1.99932	1.14176e-13	extracellular region	1	1	DDB_G0272504
DDB_G0271502	GO:0051704	236.273	1.98257	1.40459e-14	multi-organism process	1	1	lvsD		DDB_G0267934	GO:0003824	1490.48	1.39146	4.88524e-12	catalytic activity	1	1	fnkB		DDB_G0272512	GO:0005576	211.386	1.99932	1.14176e-13	extracellular region	1	1	DDB_G0272512
DDB_G0271504	GO:0051704	236.273	1.98257	1.40459e-14	multi-organism process	1	1	lvsB		DDB_G0267952	GO:0003824	1490.48	1.39146	4.88524e-12	catalytic activity	1	1	DDB_G0267952		DDB_G0272530	GO:0005576	211.386	1.99932	1.14176e-13	extracellular region	0	1	DDB_G0272530
DDB_G0271586	GO:0051704	236.273	1.98257	1.40459e-14	multi-organism process	1	1	tgrK1		DDB_G0267954	GO:0003824	1490.48	1.39146	4.88524e-12	catalytic activity	0	1	DDB_G0267954		DDB_G0272562	GO:0005576	211.386	1.99932	1.14176e-13	extracellular region	0	1	csbB
DDB_G0271598	GO:0051704	236.273	1.98257	1.40459e-14	multi-organism process	1	1	tgrS1		DDB_G0267962	GO:0003824	1490.48	1.39146	4.88524e-12	catalytic activity	1	1	tsuA		DDB_G0272618	GO:0005576	211.386	1.99932	1.14176e-13	extracellular region	0	1	tkt-1
DDB_G0271626	GO:0051704	236.273	1.98257	1.40459e-14	multi-organism process	1	1	dotA		DDB_G0267966	GO:0003824	1490.48	1.39146	4.88524e-12	catalytic activity	1	1	pyd1		DDB_G0272632	GO:0005576	211.386	1.99932	1.14176e-13	extracellular region	0	1	DDB_G0272632
DDB_G0271646	GO:0051704	236.273	1.98257	1.40459e-14	multi-organism process	1	1	tgrK2		DDB_G0267976	GO:0003824	1490.48	1.39146	4.88524e-12	catalytic activity	0	1	aph1		DDB_G0272688	GO:0005576	211.386	1.99932	1.14176e-13	extracellular region	1	1	DDB_G0272688
DDB_G0271654	GO:0051704	236.273	1.98257	1.40459e-14	multi-organism process	1	1	tgrK3		DDB_G0267978	GO:0003824	1490.48	1.39146	4.88524e-12	catalytic activity	1	1	krsB		DDB_G0272714	GO:0005576	211.386	1.99932	1.14176e-13	extracellular region	1	1	DDB_G0272714
DDB_G0271666	GO:0051704	236.273	1.98257	1.40459e-14	multi-organism process	1	1	prtB		DDB_G0267980	GO:0003824	1490.48	1.39146	4.88524e-12	catalytic activity	0	1	mocs3		DDB_G0272728	GO:0005576	211.386	1.99932	1.14176e-13	extracellular region	0	1	DDB_G0272728
DDB_G0271684	GO:0051704	236.273	1.98257	1.40459e-14	multi-organism process	1	1	grlA		DDB_G0267984	GO:0003824	1490.48	1.39146	4.88524e-12	catalytic activity	1	1	DDB_G0267984		DDB_G0272742	GO:0005576	211.386	1.99932	1.14176e-13	extracellular region	0	1	DDB_G0272742
DDB_G0271686	GO:0051704	236.273	1.98257	1.40459e-14	multi-organism process	1	1	grlB		DDB_G0267992	GO:0003824	1490.48	1.39146	4.88524e-12	catalytic activity	0	1	DDB_G0267992		DDB_G0272754	GO:0005576	211.386	1.99932	1.14176e-13	extracellular region	0	1	gsr
DDB_G0271696	GO:0051704	236.273	1.98257	1.40459e-14	multi-organism process	1	1	prtA		DDB_G0268008	GO:0003824	1490.48	1.39146	4.88524e-12	catalytic activity	1	1	DDB_G0268008		DDB_G0272756	GO:0005576	211.386	1.99932	1.14176e-13	extracellular region	0	1	csbC
DDB_G0271700	GO:0051704	236.273	1.98257	1.40459e-14	multi-organism process	1	1	DDB_G0271700		DDB_G0268020	GO:0003824	1490.48	1.39146	4.88524e-12	catalytic activity	1	1	bkdB		DDB_G0272767	GO:0005576	211.386	1.99932	1.14176e-13	extracellular region	1	1	DDB_G0272767
DDB_G0271916	GO:0051704	236.273	1.98257	1.40459e-14	multi-organism process	0	1	rtoA		DDB_G0268024	GO:0003824	1490.48	1.39146	4.88524e-12	catalytic activity	0	1	hdaA		DDB_G0272769	GO:0005576	211.386	1.99932	1.14176e-13	extracellular region	1	1	DDB_G0272769
DDB_G0272002	GO:0051704	236.273	1.98257	1.40459e-14	multi-organism process	1	1	egeA		DDB_G0268034	GO:0003824	1490.48	1.39146	4.88524e-12	catalytic activity	0	1	DDB_G0268034		DDB_G0272785	GO:0005576	211.386	1.99932	1.14176e-13	extracellular region	1	1	DDB_G0272785
DDB_G0272038	GO:0051704	236.273	1.98257	1.40459e-14	multi-organism process	1	1	rgfA		DDB_G0268036	GO:0003824	1490.48	1.39146	4.88524e-12	catalytic activity	0	1	DDB_G0268036		DDB_G0272815	GO:0005576	211.386	1.99932	1.14176e-13	extracellular region	1	1	cprE
DDB_G0272104	GO:0051704	236.273	1.98257	1.40459e-14	multi-organism process	0	1	acpB		DDB_G0268056	GO:0003824	1490.48	1.39146	4.88524e-12	catalytic activity	0	1	sptA		DDB_G0272825	GO:0005576	211.386	1.99932	1.14176e-13	extracellular region	0	1	rps4
DDB_G0272106	GO:0051704	236.273	1.98257	1.40459e-14	multi-organism process	0	1	arpB		DDB_G0268058	GO:0003824	1490.48	1.39146	4.88524e-12	catalytic activity	0	1	alrC		DDB_G0272893	GO:0005576	211.386	1.99932	1.14176e-13	extracellular region	0	1	rpl15-1
DDB_G0272110	GO:0051704	236.273	1.98257	1.40459e-14	multi-organism process	0	1	gskA		DDB_G0268062	GO:0003824	1490.48	1.39146	4.88524e-12	catalytic activity	1	1	DDB_G0268062		DDB_G0273037	GO:0005576	211.386	1.99932	1.14176e-13	extracellular region	0	1	ptcJ-1
DDB_G0272116	GO:0051704	236.273	1.98257	1.40459e-14	multi-organism process	1	1	ppp4c		DDB_G0268064	GO:0003824	1490.48	1.39146	4.88524e-12	catalytic activity	0	1	DDB_G0268064		DDB_G0273085	GO:0005576	211.386	1.99932	1.14176e-13	extracellular region	0	1	DDB_G0273085
DDB_G0272150	GO:0051704	236.273	1.98257	1.40459e-14	multi-organism process	0	1	grlJ		DDB_G0268068	GO:0003824	1490.48	1.39146	4.88524e-12	catalytic activity	0	1	rab6		DDB_G0273095	GO:0005576	211.386	1.99932	1.14176e-13	extracellular region	0	1	DDB_G0273095
DDB_G0272236	GO:0051704	236.273	1.98257	1.40459e-14	multi-organism process	0	1	aspS1		DDB_G0268078	GO:0003824	1490.48	1.39146	4.88524e-12	catalytic activity	0	1	DDB_G0268078		DDB_G0273113	GO:0005576	211.386	1.99932	1.14176e-13	extracellular region	0	1	DDB_G0273113
DDB_G0272344	GO:0051704	236.273	1.98257	1.40459e-14	multi-organism process	0	1	htt		DDB_G0268080	GO:0003824	1490.48	1.39146	4.88524e-12	catalytic activity	0	1	rpc3		DDB_G0273175	GO:0005576	211.386	1.99932	1.14176e-13	extracellular region	0	1	cf50-1
DDB_G0272484	GO:0051704	236.273	1.98257	1.40459e-14	multi-organism process	1	1	DDB_G0272484		DDB_G0268088	GO:0003824	1490.48	1.39146	4.88524e-12	catalytic activity	1	1	lvsG		DDB_G0273247	GO:0005576	211.386	1.99932	1.14176e-13	extracellular region	0	1	DDB_G0273247
DDB_G0272624	GO:0051704	236.273	1.98257	1.40459e-14	multi-organism process	0	1	adrm1-1		DDB_G0268090	GO:0003824	1490.48	1.39146	4.88524e-12	catalytic activity	0	1	DDB_G0268090		DDB_G0273249	GO:0005576	211.386	1.99932	1.14176e-13	extracellular region	0	1	hspE-1
DDB_G0272754	GO:0051704	236.273	1.98257	1.40459e-14	multi-organism process	0	1	gsr		DDB_G0268100	GO:0003824	1490.48	1.39146	4.88524e-12	catalytic activity	0	1	asnS2		DDB_G0273257	GO:0005576	211.386	1.99932	1.14176e-13	extracellular region	0	1	comF-1
DDB_G0272799	GO:0051704	236.273	1.98257	1.40459e-14	multi-organism process	0	1	icmA-1		DDB_G0268104	GO:0003824	1490.48	1.39146	4.88524e-12	catalytic activity	1	1	gabT		DDB_G0273415	GO:0005576	211.386	1.99932	1.14176e-13	extracellular region	0	1	DDB_G0273415
DDB_G0272837	GO:0051704	236.273	1.98257	1.40459e-14	multi-organism process	0	1	ifkA		DDB_G0268118	GO:0003824	1490.48	1.39146	4.88524e-12	catalytic activity	1	1	DDB_G0268118		DDB_G0273417	GO:0005576	211.386	1.99932	1.14176e-13	extracellular region	0	1	DDB_G0273417
DDB_G0272861	GO:0051704	236.273	1.98257	1.40459e-14	multi-organism process	1	1	cosA		DDB_G0268132	GO:0003824	1490.48	1.39146	4.88524e-12	catalytic activity	1	1	DDB_G0268132		DDB_G0273419	GO:0005576	211.386	1.99932	1.14176e-13	extracellular region	0	1	DDB_G0273419
DDB_G0272967	GO:0051704	236.273	1.98257	1.40459e-14	multi-organism process	0	1	hbx4		DDB_G0268138	GO:0003824	1490.48	1.39146	4.88524e-12	catalytic activity	1	1	DDB_G0268138		DDB_G0273423	GO:0005576	211.386	1.99932	1.14176e-13	extracellular region	0	1	DDB_G0273423
DDB_G0273063	GO:0051704	236.273	1.98257	1.40459e-14	multi-organism process	0	1	dscA-1		DDB_G0268144	GO:0003824	1490.48	1.39146	4.88524e-12	catalytic activity	0	1	vwkA		DDB_G0273437	GO:0005576	211.386	1.99932	1.14176e-13	extracellular region	0	1	DDB_G0273437
DDB_G0273069	GO:0051704	236.273	1.98257	1.40459e-14	multi-organism process	0	1	ndkC-1		DDB_G0268168	GO:0003824	1490.48	1.39146	4.88524e-12	catalytic activity	1	1	png		DDB_G0273447	GO:0005576	211.386	1.99932	1.14176e-13	extracellular region	0	1	abpE-1
DDB_G0273073	GO:0051704	236.273	1.98257	1.40459e-14	multi-organism process	0	1	abcG17-1		DDB_G0268184	GO:0003824	1490.48	1.39146	4.88524e-12	catalytic activity	0	1	DDB_G0268184		DDB_G0273449	GO:0005576	211.386	1.99932	1.14176e-13	extracellular region	0	1	DDB_G0273449
DDB_G0273091	GO:0051704	236.273	1.98257	1.40459e-14	multi-organism process	0	1	zplC-1		DDB_G0268186	GO:0003824	1490.48	1.39146	4.88524e-12	catalytic activity	0	1	DDB_G0268186		DDB_G0273503	GO:0005576	211.386	1.99932	1.14176e-13	extracellular region	0	1	DDB_G0273503
DDB_G0273107	GO:0051704	236.273	1.98257	1.40459e-14	multi-organism process	0	1	fip-1		DDB_G0268190	GO:0003824	1490.48	1.39146	4.88524e-12	catalytic activity	1	1	fut11		DDB_G0273517	GO:0005576	211.386	1.99932	1.14176e-13	extracellular region	0	1	abpE-2
DDB_G0273141	GO:0051704	236.273	1.98257	1.40459e-14	multi-organism process	0	1	cblA-1		DDB_G0268192	GO:0003824	1490.48	1.39146	4.88524e-12	catalytic activity	1	1	DDB_G0268192		DDB_G0273525	GO:0005576	211.386	1.99932	1.14176e-13	extracellular region	0	1	gtf2e1-1
DDB_G0273175	GO:0051704	236.273	1.98257	1.40459e-14	multi-organism process	0	1	cf50-1		DDB_G0268198	GO:0003824	1490.48	1.39146	4.88524e-12	catalytic activity	0	1	rpa43		DDB_G0273527	GO:0005576	211.386	1.99932	1.14176e-13	extracellular region	1	1	DDB_G0273527
DDB_G0273197	GO:0051704	236.273	1.98257	1.40459e-14	multi-organism process	0	1	alyD-1		DDB_G0268204	GO:0003824	1490.48	1.39146	4.88524e-12	catalytic activity	0	1	gnt9		DDB_G0273539	GO:0005576	211.386	1.99932	1.14176e-13	extracellular region	1	1	DDB_G0273539
DDB_G0273199	GO:0051704	236.273	1.98257	1.40459e-14	multi-organism process	0	1	mkpB-1		DDB_G0268212	GO:0003824	1490.48	1.39146	4.88524e-12	catalytic activity	1	1	DDB_G0268212		DDB_G0273547	GO:0005576	211.386	1.99932	1.14176e-13	extracellular region	0	1	DDB_G0273547
DDB_G0273201	GO:0051704	236.273	1.98257	1.40459e-14	multi-organism process	0	1	DDB_G0273201		DDB_G0268214	GO:0003824	1490.48	1.39146	4.88524e-12	catalytic activity	1	1	enoB		DDB_G0273549	GO:0005576	211.386	1.99932	1.14176e-13	extracellular region	1	1	DDB_G0273549
DDB_G0273249	GO:0051704	236.273	1.98257	1.40459e-14	multi-organism process	0	1	hspE-1		DDB_G0268222	GO:0003824	1490.48	1.39146	4.88524e-12	catalytic activity	1	1	DDB_G0268222		DDB_G0273577	GO:0005576	211.386	1.99932	1.14176e-13	extracellular region	1	1	DDB_G0273577
DDB_G0273251	GO:0051704	236.273	1.98257	1.40459e-14	multi-organism process	0	1	fpaB-1		DDB_G0268238	GO:0003824	1490.48	1.39146	4.88524e-12	catalytic activity	1	1	alg3		DDB_G0273583	GO:0005576	211.386	1.99932	1.14176e-13	extracellular region	1	1	gtf2e1-2
DDB_G0273257	GO:0051704	236.273	1.98257	1.40459e-14	multi-organism process	0	1	comF-1		DDB_G0268258	GO:0003824	1490.48	1.39146	4.88524e-12	catalytic activity	0	1	kif12		DDB_G0273623	GO:0005576	211.386	1.99932	1.14176e-13	extracellular region	1	1	hspE-2
DDB_G0273259	GO:0051704	236.273	1.98257	1.40459e-14	multi-organism process	0	1	qkgA-1		DDB_G0268270	GO:0003824	1490.48	1.39146	4.88524e-12	catalytic activity	1	1	DDB_G0268270		DDB_G0273651	GO:0005576	211.386	1.99932	1.14176e-13	extracellular region	1	1	DDB_G0273651
DDB_G0273397	GO:0051704	236.273	1.98257	1.40459e-14	multi-organism process	0	1	carA-1		DDB_G0268272	GO:0003824	1490.48	1.39146	4.88524e-12	catalytic activity	1	1	aslN		DDB_G0273669	GO:0005576	211.386	1.99932	1.14176e-13	extracellular region	1	1	comF-2
DDB_G0273399	GO:0051704	236.273	1.98257	1.40459e-14	multi-organism process	0	1	mip1-1		DDB_G0268288	GO:0003824	1490.48	1.39146	4.88524e-12	catalytic activity	1	1	DDB_G0268288		DDB_G0273791	GO:0005576	211.386	1.99932	1.14176e-13	extracellular region	0	1	DDB_G0273791
DDB_G0273447	GO:0051704	236.273	1.98257	1.40459e-14	multi-organism process	0	1	abpE-1		DDB_G0268306	GO:0003824	1490.48	1.39146	4.88524e-12	catalytic activity	1	1	rpb9		DDB_G0273815	GO:0005576	211.386	1.99932	1.14176e-13	extracellular region	0	1	DDB_G0273815
DDB_G0273449	GO:0051704	236.273	1.98257	1.40459e-14	multi-organism process	0	1	DDB_G0273449		DDB_G0268322	GO:0003824	1490.48	1.39146	4.88524e-12	catalytic activity	1	1	DDB_G0268322		DDB_G0273851	GO:0005576	211.386	1.99932	1.14176e-13	extracellular region	0	1	DDB_G0273851
DDB_G0273459	GO:0051704	236.273	1.98257	1.40459e-14	multi-organism process	0	1	DDB_G0273459		DDB_G0268330	GO:0003824	1490.48	1.39146	4.88524e-12	catalytic activity	1	1	sgmD		DDB_G0273875	GO:0005576	211.386	1.99932	1.14176e-13	extracellular region	1	1	cf50-2
DDB_G0273515	GO:0051704	236.273	1.98257	1.40459e-14	multi-organism process	0	1	DDB_G0273515		DDB_G0268334	GO:0003824	1490.48	1.39146	4.88524e-12	catalytic activity	0	1	DDB_G0268334		DDB_G0273983	GO:0005576	211.386	1.99932	1.14176e-13	extracellular region	0	1	rpl15-2
DDB_G0273517	GO:0051704	236.273	1.98257	1.40459e-14	multi-organism process	0	1	abpE-2		DDB_G0268336	GO:0003824	1490.48	1.39146	4.88524e-12	catalytic activity	0	1	DDB_G0268336		DDB_G0274019	GO:0005576	211.386	1.99932	1.14176e-13	extracellular region	1	1	tkt-2
DDB_G0273533	GO:0051704	236.273	1.98257	1.40459e-14	multi-organism process	0	1	carA-2		DDB_G0268354	GO:0003824	1490.48	1.39146	4.88524e-12	catalytic activity	1	1	gxcGG		DDB_G0274029	GO:0005576	211.386	1.99932	1.14176e-13	extracellular region	0	1	ptcJ-2
DDB_G0273535	GO:0051704	236.273	1.98257	1.40459e-14	multi-organism process	0	1	mip1-2		DDB_G0268358	GO:0003824	1490.48	1.39146	4.88524e-12	catalytic activity	0	1	DDB_G0268358		DDB_G0274081	GO:0005576	211.386	1.99932	1.14176e-13	extracellular region	1	1	DDB_G0274081
DDB_G0273577	GO:0051704	236.273	1.98257	1.40459e-14	multi-organism process	1	1	DDB_G0273577		DDB_G0268374	GO:0003824	1490.48	1.39146	4.88524e-12	catalytic activity	1	1	dcd2B		DDB_G0274113	GO:0005576	211.386	1.99932	1.14176e-13	extracellular region	0	1	rpl8
DDB_G0273609	GO:0051704	236.273	1.98257	1.40459e-14	multi-organism process	1	1	cblA-2		DDB_G0268402	GO:0003824	1490.48	1.39146	4.88524e-12	catalytic activity	0	1	rab24		DDB_G0274171	GO:0005576	211.386	1.99932	1.14176e-13	extracellular region	1	1	stcC
DDB_G0273615	GO:0051704	236.273	1.98257	1.40459e-14	multi-organism process	0	1	fpaB-2		DDB_G0268410	GO:0003824	1490.48	1.39146	4.88524e-12	catalytic activity	1	1	drnB		DDB_G0274181	GO:0005576	211.386	1.99932	1.14176e-13	extracellular region	1	1	DDB_G0274181
DDB_G0273623	GO:0051704	236.273	1.98257	1.40459e-14	multi-organism process	1	1	hspE-2		DDB_G0268430	GO:0003824	1490.48	1.39146	4.88524e-12	catalytic activity	1	1	DDB_G0268430		DDB_G0274189	GO:0005576	211.386	1.99932	1.14176e-13	extracellular region	0	1	ecmJ
DDB_G0273635	GO:0051704	236.273	1.98257	1.40459e-14	multi-organism process	1	1	qkgA-2		DDB_G0268444	GO:0003824	1490.48	1.39146	4.88524e-12	catalytic activity	1	1	trafN		DDB_G0274221	GO:0005576	211.386	1.99932	1.14176e-13	extracellular region	1	1	colB
DDB_G0273669	GO:0051704	236.273	1.98257	1.40459e-14	multi-organism process	1	1	comF-2		DDB_G0268446	GO:0003824	1490.48	1.39146	4.88524e-12	catalytic activity	1	1	cbhA		DDB_G0274233	GO:0005576	211.386	1.99932	1.14176e-13	extracellular region	1	1	ctbsA
DDB_G0273727	GO:0051704	236.273	1.98257	1.40459e-14	multi-organism process	1	1	DDB_G0273727		DDB_G0268472	GO:0003824	1490.48	1.39146	4.88524e-12	catalytic activity	1	1	naprt		DDB_G0274263	GO:0005576	211.386	1.99932	1.14176e-13	extracellular region	1	1	DDB_G0274263
DDB_G0273729	GO:0051704	236.273	1.98257	1.40459e-14	multi-organism process	1	1	mkpB-2		DDB_G0268480	GO:0003824	1490.48	1.39146	4.88524e-12	catalytic activity	0	1	cdk10		DDB_G0274265	GO:0005576	211.386	1.99932	1.14176e-13	extracellular region	0	1	DDB_G0274265
DDB_G0273731	GO:0051704	236.273	1.98257	1.40459e-14	multi-organism process	0	1	alyD-2		DDB_G0268492	GO:0003824	1490.48	1.39146	4.88524e-12	catalytic activity	0	1	DDB_G0268492		DDB_G0274295	GO:0005576	211.386	1.99932	1.14176e-13	extracellular region	1	1	DDB_G0274295
DDB_G0273781	GO:0051704	236.273	1.98257	1.40459e-14	multi-organism process	1	1	abcG17-2		DDB_G0268496	GO:0003824	1490.48	1.39146	4.88524e-12	catalytic activity	0	1	DDB_G0268496		DDB_G0274299	GO:0005576	211.386	1.99932	1.14176e-13	extracellular region	1	1	DDB_G0274299
DDB_G0273805	GO:0051704	236.273	1.98257	1.40459e-14	multi-organism process	0	1	ndkC-2		DDB_G0268512	GO:0003824	1490.48	1.39146	4.88524e-12	catalytic activity	1	1	wrn		DDB_G0274329	GO:0005576	211.386	1.99932	1.14176e-13	extracellular region	1	1	DDB_G0274329
DDB_G0273809	GO:0051704	236.273	1.98257	1.40459e-14	multi-organism process	1	1	zplC-2		DDB_G0268516	GO:0003824	1490.48	1.39146	4.88524e-12	catalytic activity	0	1	tbcD		DDB_G0274353	GO:0005576	211.386	1.99932	1.14176e-13	extracellular region	1	1	DDB_G0274353
DDB_G0273839	GO:0051704	236.273	1.98257	1.40459e-14	multi-organism process	1	1	fip-2		DDB_G0268520	GO:0003824	1490.48	1.39146	4.88524e-12	catalytic activity	0	1	DDB_G0268520		DDB_G0274375	GO:0005576	211.386	1.99932	1.14176e-13	extracellular region	0	1	fba
DDB_G0273875	GO:0051704	236.273	1.98257	1.40459e-14	multi-organism process	1	1	cf50-2		DDB_G0268538	GO:0003824	1490.48	1.39146	4.88524e-12	catalytic activity	0	1	psmA5		DDB_G0274391	GO:0005576	211.386	1.99932	1.14176e-13	extracellular region	1	1	alfA
DDB_G0273919	GO:0051704	236.273	1.98257	1.40459e-14	multi-organism process	1	1	dscA-2		DDB_G0268540	GO:0003824	1490.48	1.39146	4.88524e-12	catalytic activity	0	1	ugt2		DDB_G0274441	GO:0005576	211.386	1.99932	1.14176e-13	extracellular region	1	1	psiL
DDB_G0273995	GO:0051704	236.273	1.98257	1.40459e-14	multi-organism process	1	1	icmA-2		DDB_G0268544	GO:0003824	1490.48	1.39146	4.88524e-12	catalytic activity	0	1	ugt3		DDB_G0274465	GO:0005576	211.386	1.99932	1.14176e-13	extracellular region	1	1	DDB_G0274465
DDB_G0274093	GO:0051704	236.273	1.98257	1.40459e-14	multi-organism process	0	1	adrm1-2		DDB_G0268548	GO:0003824	1490.48	1.39146	4.88524e-12	catalytic activity	0	1	pikF		DDB_G0274485	GO:0005576	211.386	1.99932	1.14176e-13	extracellular region	0	1	DDB_G0274485
DDB_G0274103	GO:0051704	236.273	1.98257	1.40459e-14	multi-organism process	1	1	ggtA		DDB_G0268550	GO:0003824	1490.48	1.39146	4.88524e-12	catalytic activity	0	1	DDB_G0268550		DDB_G0274511	GO:0005576	211.386	1.99932	1.14176e-13	extracellular region	0	1	DDB_G0274511
DDB_G0274107	GO:0051704	236.273	1.98257	1.40459e-14	multi-organism process	0	1	sfbA		DDB_G0268578	GO:0003824	1490.48	1.39146	4.88524e-12	catalytic activity	1	1	gefV		DDB_G0274545	GO:0005576	211.386	1.99932	1.14176e-13	extracellular region	0	1	thrS2
DDB_G0274109	GO:0051704	236.273	1.98257	1.40459e-14	multi-organism process	0	1	paxB		DDB_G0268592	GO:0003824	1490.48	1.39146	4.88524e-12	catalytic activity	0	1	dlpA		DDB_G0274557	GO:0005576	211.386	1.99932	1.14176e-13	extracellular region	0	1	DDB_G0274557
DDB_G0274119	GO:0051704	236.273	1.98257	1.40459e-14	multi-organism process	1	1	abcA5		DDB_G0268614	GO:0003824	1490.48	1.39146	4.88524e-12	catalytic activity	1	1	msh6		DDB_G0274597	GO:0005576	211.386	1.99932	1.14176e-13	extracellular region	1	1	ctnA
DDB_G0274121	GO:0051704	236.273	1.98257	1.40459e-14	multi-organism process	1	1	abcA4		DDB_G0268618	GO:0003824	1490.48	1.39146	4.88524e-12	catalytic activity	0	1	pinA		DDB_G0274609	GO:0005576	211.386	1.99932	1.14176e-13	extracellular region	1	1	DDB_G0274609
DDB_G0274125	GO:0051704	236.273	1.98257	1.40459e-14	multi-organism process	0	1	gpgA		DDB_G0268620	GO:0003824	1490.48	1.39146	4.88524e-12	catalytic activity	0	1	pkbA		DDB_G0274663	GO:0005576	211.386	1.99932	1.14176e-13	extracellular region	1	1	DDB_G0274663
DDB_G0274139	GO:0051704	236.273	1.98257	1.40459e-14	multi-organism process	0	1	cycC		DDB_G0268628	GO:0003824	1490.48	1.39146	4.88524e-12	catalytic activity	0	1	pykA		DDB_G0274699	GO:0005576	211.386	1.99932	1.14176e-13	extracellular region	0	1	wfdc
DDB_G0274177	GO:0051704	236.273	1.98257	1.40459e-14	multi-organism process	1	1	DDB_G0274177		DDB_G0268630	GO:0003824	1490.48	1.39146	4.88524e-12	catalytic activity	0	1	spsA		DDB_G0274859	GO:0005576	211.386	1.99932	1.14176e-13	extracellular region	0	1	prdx4
DDB_G0274181	GO:0051704	236.273	1.98257	1.40459e-14	multi-organism process	1	1	DDB_G0274181		DDB_G0268634	GO:0003824	1490.48	1.39146	4.88524e-12	catalytic activity	0	1	pde3		DDB_G0274917	GO:0005576	211.386	1.99932	1.14176e-13	extracellular region	1	1	vps13B
DDB_G0274291	GO:0051704	236.273	1.98257	1.40459e-14	multi-organism process	0	1	DDB_G0274291		DDB_G0268636	GO:0003824	1490.48	1.39146	4.88524e-12	catalytic activity	1	1	roco11		DDB_G0275007	GO:0005576	211.386	1.99932	1.14176e-13	extracellular region	0	1	cmfA
DDB_G0274381	GO:0051704	236.273	1.98257	1.40459e-14	multi-organism process	0	1	vatP		DDB_G0268642	GO:0003824	1490.48	1.39146	4.88524e-12	catalytic activity	0	1	DDB_G0268642		DDB_G0275125	GO:0005576	211.386	1.99932	1.14176e-13	extracellular region	1	1	plbF
DDB_G0274383	GO:0051704	236.273	1.98257	1.40459e-14	multi-organism process	1	1	pdeD		DDB_G0268652	GO:0003824	1490.48	1.39146	4.88524e-12	catalytic activity	0	1	ippB		DDB_G0275143	GO:0005576	211.386	1.99932	1.14176e-13	extracellular region	1	1	DDB_G0275143
DDB_G0274395	GO:0051704	236.273	1.98257	1.40459e-14	multi-organism process	1	1	adcB		DDB_G0268656	GO:0003824	1490.48	1.39146	4.88524e-12	catalytic activity	1	1	DDB_G0268656		DDB_G0275153	GO:0005576	211.386	1.99932	1.14176e-13	extracellular region	0	1	gpdA
DDB_G0274429	GO:0051704	236.273	1.98257	1.40459e-14	multi-organism process	1	1	DDB_G0274429		DDB_G0268660	GO:0003824	1490.48	1.39146	4.88524e-12	catalytic activity	0	1	DDB_G0268660		DDB_G0275179	GO:0005576	211.386	1.99932	1.14176e-13	extracellular region	1	1	DDB_G0275179
DDB_G0274577	GO:0051704	236.273	1.98257	1.40459e-14	multi-organism process	1	1	DG1124		DDB_G0268662	GO:0003824	1490.48	1.39146	4.88524e-12	catalytic activity	0	1	DDB_G0268662		DDB_G0275253	GO:0005576	211.386	1.99932	1.14176e-13	extracellular region	1	1	DDB_G0275253
DDB_G0274597	GO:0051704	236.273	1.98257	1.40459e-14	multi-organism process	1	1	ctnA		DDB_G0268664	GO:0003824	1490.48	1.39146	4.88524e-12	catalytic activity	0	1	aatA		DDB_G0275255	GO:0005576	211.386	1.99932	1.14176e-13	extracellular region	1	1	DDB_G0275255
DDB_G0274627	GO:0051704	236.273	1.98257	1.40459e-14	multi-organism process	0	1	eif3D		DDB_G0268668	GO:0003824	1490.48	1.39146	4.88524e-12	catalytic activity	0	1	cycH		DDB_G0275371	GO:0005576	211.386	1.99932	1.14176e-13	extracellular region	1	1	DDB_G0275371
DDB_G0274741	GO:0051704	236.273	1.98257	1.40459e-14	multi-organism process	0	1	gnt15		DDB_G0268680	GO:0003824	1490.48	1.39146	4.88524e-12	catalytic activity	1	1	DDB_G0268680		DDB_G0275421	GO:0005576	211.386	1.99932	1.14176e-13	extracellular region	1	1	DDB_G0275421
DDB_G0274743	GO:0051704	236.273	1.98257	1.40459e-14	multi-organism process	0	1	pisA		DDB_G0268714	GO:0003824	1490.48	1.39146	4.88524e-12	catalytic activity	0	1	ctu2		DDB_G0275473	GO:0005576	211.386	1.99932	1.14176e-13	extracellular region	0	1	rps24
DDB_G0274805	GO:0051704	236.273	1.98257	1.40459e-14	multi-organism process	1	1	ibrA		DDB_G0268718	GO:0003824	1490.48	1.39146	4.88524e-12	catalytic activity	0	1	ptcE		DDB_G0275503	GO:0005576	211.386	1.99932	1.14176e-13	extracellular region	1	1	DDB_G0275503
DDB_G0274831	GO:0051704	236.273	1.98257	1.40459e-14	multi-organism process	0	1	DDB_G0274831		DDB_G0268740	GO:0003824	1490.48	1.39146	4.88524e-12	catalytic activity	0	1	lip2		DDB_G0275629	GO:0005576	211.386	1.99932	1.14176e-13	extracellular region	1	1	DDB_G0275629
DDB_G0275011	GO:0051704	236.273	1.98257	1.40459e-14	multi-organism process	1	1	pikC		DDB_G0268742	GO:0003824	1490.48	1.39146	4.88524e-12	catalytic activity	0	1	DDB_G0268742		DDB_G0275685	GO:0005576	211.386	1.99932	1.14176e-13	extracellular region	0	1	DDB_G0275685
DDB_G0275045	GO:0051704	236.273	1.98257	1.40459e-14	multi-organism process	1	1	gpbB		DDB_G0268748	GO:0003824	1490.48	1.39146	4.88524e-12	catalytic activity	1	1	DDB_G0268748		DDB_G0275693	GO:0005576	211.386	1.99932	1.14176e-13	extracellular region	1	1	tpp1C
DDB_G0275065	GO:0051704	236.273	1.98257	1.40459e-14	multi-organism process	1	1	dmpA		DDB_G0268754	GO:0003824	1490.48	1.39146	4.88524e-12	catalytic activity	1	1	DDB_G0268754		DDB_G0275695	GO:0005576	211.386	1.99932	1.14176e-13	extracellular region	1	1	ampA
DDB_G0275069	GO:0051704	236.273	1.98257	1.40459e-14	multi-organism process	1	1	pks16		DDB_G0268758	GO:0003824	1490.48	1.39146	4.88524e-12	catalytic activity	0	1	ola1		DDB_G0275881	GO:0005576	211.386	1.99932	1.14176e-13	extracellular region	1	1	rpl13a
DDB_G0275077	GO:0051704	236.273	1.98257	1.40459e-14	multi-organism process	1	1	pks17		DDB_G0268760	GO:0003824	1490.48	1.39146	4.88524e-12	catalytic activity	0	1	rabQ		DDB_G0275953	GO:0005576	211.386	1.99932	1.14176e-13	extracellular region	1	1	DDB_G0275953
DDB_G0275119	GO:0051704	236.273	1.98257	1.40459e-14	multi-organism process	1	1	alyB		DDB_G0268776	GO:0003824	1490.48	1.39146	4.88524e-12	catalytic activity	0	1	gatB		DDB_G0275987	GO:0005576	211.386	1.99932	1.14176e-13	extracellular region	1	1	DDB_G0275987
DDB_G0275121	GO:0051704	236.273	1.98257	1.40459e-14	multi-organism process	1	1	alyC		DDB_G0268794	GO:0003824	1490.48	1.39146	4.88524e-12	catalytic activity	0	1	bub2		DDB_G0275997	GO:0005576	211.386	1.99932	1.14176e-13	extracellular region	1	1	DDB_G0275997
DDB_G0275123	GO:0051704	236.273	1.98257	1.40459e-14	multi-organism process	1	1	alyA		DDB_G0268796	GO:0003824	1490.48	1.39146	4.88524e-12	catalytic activity	0	1	DDB_G0268796		DDB_G0276027	GO:0005576	211.386	1.99932	1.14176e-13	extracellular region	1	1	pdeE
DDB_G0275323	GO:0051704	236.273	1.98257	1.40459e-14	multi-organism process	0	1	tipD		DDB_G0268802	GO:0003824	1490.48	1.39146	4.88524e-12	catalytic activity	1	1	gpaJ		DDB_G0276065	GO:0005576	211.386	1.99932	1.14176e-13	extracellular region	1	1	DDB_G0276065
DDB_G0275437	GO:0051704	236.273	1.98257	1.40459e-14	multi-organism process	1	1	7E		DDB_G0268810	GO:0003824	1490.48	1.39146	4.88524e-12	catalytic activity	1	1	DDB_G0268810		DDB_G0276079	GO:0005576	211.386	1.99932	1.14176e-13	extracellular region	0	1	mproS
DDB_G0275445	GO:0051704	236.273	1.98257	1.40459e-14	multi-organism process	0	1	mybB		DDB_G0268812	GO:0003824	1490.48	1.39146	4.88524e-12	catalytic activity	0	1	DDB_G0268812		DDB_G0276089	GO:0005576	211.386	1.99932	1.14176e-13	extracellular region	1	1	DDB_G0276089
DDB_G0275451	GO:0051704	236.273	1.98257	1.40459e-14	multi-organism process	1	1	alxA		DDB_G0268840	GO:0003824	1490.48	1.39146	4.88524e-12	catalytic activity	0	1	atg10		DDB_G0276297	GO:0005576	211.386	1.99932	1.14176e-13	extracellular region	0	1	DDB_G0276297
DDB_G0275501	GO:0051704	236.273	1.98257	1.40459e-14	multi-organism process	1	1	omt6		DDB_G0268854	GO:0003824	1490.48	1.39146	4.88524e-12	catalytic activity	1	1	gnt4		DDB_G0276365	GO:0005576	211.386	1.99932	1.14176e-13	extracellular region	0	1	DDB_G0276365
DDB_G0275635	GO:0051704	236.273	1.98257	1.40459e-14	multi-organism process	1	1	pik6		DDB_G0268856	GO:0003824	1490.48	1.39146	4.88524e-12	catalytic activity	1	1	DDB_G0268856		DDB_G0276439	GO:0005576	211.386	1.99932	1.14176e-13	extracellular region	1	1	DDB_G0276439
DDB_G0275687	GO:0051704	236.273	1.98257	1.40459e-14	multi-organism process	1	1	abcG18		DDB_G0268868	GO:0003824	1490.48	1.39146	4.88524e-12	catalytic activity	0	1	nat10		DDB_G0276445	GO:0005576	211.386	1.99932	1.14176e-13	extracellular region	0	1	DDB_G0276445
DDB_G0275689	GO:0051704	236.273	1.98257	1.40459e-14	multi-organism process	1	1	abcG2		DDB_G0268872	GO:0003824	1490.48	1.39146	4.88524e-12	catalytic activity	1	1	DDB_G0268872		DDB_G0276457	GO:0005576	211.386	1.99932	1.14176e-13	extracellular region	0	1	rps15a
DDB_G0275695	GO:0051704	236.273	1.98257	1.40459e-14	multi-organism process	1	1	ampA		DDB_G0268876	GO:0003824	1490.48	1.39146	4.88524e-12	catalytic activity	1	1	DDB_G0268876		DDB_G0276475	GO:0005576	211.386	1.99932	1.14176e-13	extracellular region	0	1	cfaC
DDB_G0275741	GO:0051704	236.273	1.98257	1.40459e-14	multi-organism process	0	1	dio3		DDB_G0268884	GO:0003824	1490.48	1.39146	4.88524e-12	catalytic activity	0	1	DDB_G0268884		DDB_G0276479	GO:0005576	211.386	1.99932	1.14176e-13	extracellular region	0	1	ctnC
DDB_G0275747	GO:0051704	236.273	1.98257	1.40459e-14	multi-organism process	1	1	DDB_G0275747		DDB_G0268888	GO:0003824	1490.48	1.39146	4.88524e-12	catalytic activity	1	1	zizD		DDB_G0276661	GO:0005576	211.386	1.99932	1.14176e-13	extracellular region	1	1	DDB_G0276661
DDB_G0275815	GO:0051704	236.273	1.98257	1.40459e-14	multi-organism process	0	1	nrampB		DDB_G0268910	GO:0003824	1490.48	1.39146	4.88524e-12	catalytic activity	1	1	rabT1		DDB_G0276767	GO:0005576	211.386	1.99932	1.14176e-13	extracellular region	0	1	plbA
DDB_G0275931	GO:0051704	236.273	1.98257	1.40459e-14	multi-organism process	0	1	ncsA		DDB_G0268928	GO:0003824	1490.48	1.39146	4.88524e-12	catalytic activity	0	1	DDB_G0268928		DDB_G0276787	GO:0005576	211.386	1.99932	1.14176e-13	extracellular region	1	1	DDB_G0276787
DDB_G0276025	GO:0051704	236.273	1.98257	1.40459e-14	multi-organism process	0	1	zakA		DDB_G0268938	GO:0003824	1490.48	1.39146	4.88524e-12	catalytic activity	0	1	ube2w		DDB_G0276795	GO:0005576	211.386	1.99932	1.14176e-13	extracellular region	1	1	ctbsB
DDB_G0276077	GO:0051704	236.273	1.98257	1.40459e-14	multi-organism process	1	1	mlcR		DDB_G0268948	GO:0003824	1490.48	1.39146	4.88524e-12	catalytic activity	1	1	DDB_G0268948		DDB_G0276821	GO:0005576	211.386	1.99932	1.14176e-13	extracellular region	1	1	DDB_G0276821
DDB_G0276187	GO:0051704	236.273	1.98257	1.40459e-14	multi-organism process	0	1	zak2		DDB_G0268964	GO:0003824	1490.48	1.39146	4.88524e-12	catalytic activity	0	1	lip3		DDB_G0276841	GO:0005576	211.386	1.99932	1.14176e-13	extracellular region	1	1	DDB_G0276841
DDB_G0276251	GO:0051704	236.273	1.98257	1.40459e-14	multi-organism process	1	1	DDB_G0276251		DDB_G0268966	GO:0003824	1490.48	1.39146	4.88524e-12	catalytic activity	1	1	lip1		DDB_G0276871	GO:0005576	211.386	1.99932	1.14176e-13	extracellular region	0	1	rpl10a
DDB_G0276267	GO:0051704	236.273	1.98257	1.40459e-14	multi-organism process	0	1	gpaB		DDB_G0268990	GO:0003824	1490.48	1.39146	4.88524e-12	catalytic activity	0	1	DDB_G0268990		DDB_G0276919	GO:0005576	211.386	1.99932	1.14176e-13	extracellular region	1	1	pldG
DDB_G0276333	GO:0051704	236.273	1.98257	1.40459e-14	multi-organism process	1	1	tipB		DDB_G0268994	GO:0003824	1490.48	1.39146	4.88524e-12	catalytic activity	0	1	manC		DDB_G0276927	GO:0005576	211.386	1.99932	1.14176e-13	extracellular region	0	1	DDB_G0276927
DDB_G0276353	GO:0051704	236.273	1.98257	1.40459e-14	multi-organism process	0	1	torA		DDB_G0269016	GO:0003824	1490.48	1.39146	4.88524e-12	catalytic activity	0	1	cyp524A1		DDB_G0276937	GO:0005576	211.386	1.99932	1.14176e-13	extracellular region	1	1	expl5
DDB_G0276363	GO:0051704	236.273	1.98257	1.40459e-14	multi-organism process	1	1	myoG		DDB_G0269018	GO:0003824	1490.48	1.39146	4.88524e-12	catalytic activity	1	1	DDB_G0269018		DDB_G0276955	GO:0005576	211.386	1.99932	1.14176e-13	extracellular region	0	1	DDB_G0276955
DDB_G0276371	GO:0051704	236.273	1.98257	1.40459e-14	multi-organism process	1	1	gefL		DDB_G0269024	GO:0003824	1490.48	1.39146	4.88524e-12	catalytic activity	1	1	ate1		DDB_G0277177	GO:0005576	211.386	1.99932	1.14176e-13	extracellular region	1	1	DDB_G0277177
DDB_G0276399	GO:0051704	236.273	1.98257	1.40459e-14	multi-organism process	1	1	rab8B		DDB_G0269026	GO:0003824	1490.48	1.39146	4.88524e-12	catalytic activity	1	1	abcG23		DDB_G0277183	GO:0005576	211.386	1.99932	1.14176e-13	extracellular region	0	1	H4a
DDB_G0276439	GO:0051704	236.273	1.98257	1.40459e-14	multi-organism process	1	1	DDB_G0276439		DDB_G0269034	GO:0003824	1490.48	1.39146	4.88524e-12	catalytic activity	1	1	udkA		DDB_G0277187	GO:0005576	211.386	1.99932	1.14176e-13	extracellular region	0	1	DDB_G0277187
DDB_G0276459	GO:0051704	236.273	1.98257	1.40459e-14	multi-organism process	0	1	pakB		DDB_G0269038	GO:0003824	1490.48	1.39146	4.88524e-12	catalytic activity	0	1	atp5D		DDB_G0277191	GO:0005576	211.386	1.99932	1.14176e-13	extracellular region	1	1	DDB_G0277191
DDB_G0276465	GO:0051704	236.273	1.98257	1.40459e-14	multi-organism process	0	1	sepA		DDB_G0269046	GO:0003824	1490.48	1.39146	4.88524e-12	catalytic activity	1	1	DDB_G0269046		DDB_G0277275	GO:0005576	211.386	1.99932	1.14176e-13	extracellular region	1	1	poxA
DDB_G0276759	GO:0051704	236.273	1.98257	1.40459e-14	multi-organism process	0	1	cbpA		DDB_G0269054	GO:0003824	1490.48	1.39146	4.88524e-12	catalytic activity	0	1	ppwd1		DDB_G0277345	GO:0005576	211.386	1.99932	1.14176e-13	extracellular region	1	1	rps3a
DDB_G0276883	GO:0051704	236.273	1.98257	1.40459e-14	multi-organism process	1	1	canA		DDB_G0269080	GO:0003824	1490.48	1.39146	4.88524e-12	catalytic activity	0	1	DDB_G0269080		DDB_G0277445	GO:0005576	211.386	1.99932	1.14176e-13	extracellular region	0	1	DDB_G0277445
DDB_G0276887	GO:0051704	236.273	1.98257	1.40459e-14	multi-organism process	1	1	fbxA		DDB_G0269086	GO:0003824	1490.48	1.39146	4.88524e-12	catalytic activity	1	1	DDB_G0269086		DDB_G0277453	GO:0005576	211.386	1.99932	1.14176e-13	extracellular region	1	1	DDB_G0277453
DDB_G0276893	GO:0051704	236.273	1.98257	1.40459e-14	multi-organism process	0	1	ctxB		DDB_G0269106	GO:0003824	1490.48	1.39146	4.88524e-12	catalytic activity	1	1	cahA		DDB_G0277455	GO:0005576	211.386	1.99932	1.14176e-13	extracellular region	1	1	plbE
DDB_G0276967	GO:0051704	236.273	1.98257	1.40459e-14	multi-organism process	1	1	racF2		DDB_G0269108	GO:0003824	1490.48	1.39146	4.88524e-12	catalytic activity	1	1	catB		DDB_G0277463	GO:0005576	211.386	1.99932	1.14176e-13	extracellular region	0	1	DDB_G0277463
DDB_G0276973	GO:0051704	236.273	1.98257	1.40459e-14	multi-organism process	0	1	nramp1		DDB_G0269118	GO:0003824	1490.48	1.39146	4.88524e-12	catalytic activity	0	1	cxeA		DDB_G0277485	GO:0005576	211.386	1.99932	1.14176e-13	extracellular region	0	1	dyrk1
DDB_G0277071	GO:0051704	236.273	1.98257	1.40459e-14	multi-organism process	0	1	dupA		DDB_G0269120	GO:0003824	1490.48	1.39146	4.88524e-12	catalytic activity	0	1	cypB		DDB_G0277511	GO:0005576	211.386	1.99932	1.14176e-13	extracellular region	0	1	hpd
DDB_G0277075	GO:0051704	236.273	1.98257	1.40459e-14	multi-organism process	0	1	detA		DDB_G0269122	GO:0003824	1490.48	1.39146	4.88524e-12	catalytic activity	0	1	cysA		DDB_G0277543	GO:0005576	211.386	1.99932	1.14176e-13	extracellular region	0	1	DDB_G0277543
DDB_G0277083	GO:0051704	236.273	1.98257	1.40459e-14	multi-organism process	1	1	uduD1		DDB_G0269124	GO:0003824	1490.48	1.39146	4.88524e-12	catalytic activity	1	1	dcsA		DDB_G0277629	GO:0005576	211.386	1.99932	1.14176e-13	extracellular region	1	1	rpl7a
DDB_G0277097	GO:0051704	236.273	1.98257	1.40459e-14	multi-organism process	1	1	uduF		DDB_G0269130	GO:0003824	1490.48	1.39146	4.88524e-12	catalytic activity	1	1	phgA		DDB_G0277635	GO:0005576	211.386	1.99932	1.14176e-13	extracellular region	1	1	rps27
DDB_G0277141	GO:0051704	236.273	1.98257	1.40459e-14	multi-organism process	1	1	cotC		DDB_G0269134	GO:0003824	1490.48	1.39146	4.88524e-12	catalytic activity	0	1	efaAI		DDB_G0277729	GO:0005576	211.386	1.99932	1.14176e-13	extracellular region	1	1	DDB_G0277729
DDB_G0277143	GO:0051704	236.273	1.98257	1.40459e-14	multi-organism process	0	1	gpbA		DDB_G0269136	GO:0003824	1490.48	1.39146	4.88524e-12	catalytic activity	0	1	efaAII		DDB_G0277803	GO:0005576	211.386	1.99932	1.14176e-13	extracellular region	0	1	rpl4
DDB_G0277165	GO:0051704	236.273	1.98257	1.40459e-14	multi-organism process	0	1	DDB_G0277165		DDB_G0269142	GO:0003824	1490.48	1.39146	4.88524e-12	catalytic activity	1	1	hmgA		DDB_G0277809	GO:0005576	211.386	1.99932	1.14176e-13	extracellular region	0	1	cfaA
DDB_G0277221	GO:0051704	236.273	1.98257	1.40459e-14	multi-organism process	0	1	chcA		DDB_G0269146	GO:0003824	1490.48	1.39146	4.88524e-12	catalytic activity	0	1	ifdA		DDB_G0277811	GO:0005576	211.386	1.99932	1.14176e-13	extracellular region	0	1	cfaB
DDB_G0277239	GO:0051704	236.273	1.98257	1.40459e-14	multi-organism process	1	1	DDB_G0277239		DDB_G0269148	GO:0003824	1490.48	1.39146	4.88524e-12	catalytic activity	0	1	lkhA		DDB_G0277853	GO:0005576	211.386	1.99932	1.14176e-13	extracellular region	1	1	ecmA
DDB_G0277273	GO:0051704	236.273	1.98257	1.40459e-14	multi-organism process	1	1	phg1B		DDB_G0269152	GO:0003824	1490.48	1.39146	4.88524e-12	catalytic activity	0	1	mekA		DDB_G0277883	GO:0005576	211.386	1.99932	1.14176e-13	extracellular region	1	1	dhkJ
DDB_G0277399	GO:0051704	236.273	1.98257	1.40459e-14	multi-organism process	1	1	piaA		DDB_G0269154	GO:0003824	1490.48	1.39146	4.88524e-12	catalytic activity	1	1	modA		DDB_G0277967	GO:0005576	211.386	1.99932	1.14176e-13	extracellular region	1	1	DDB_G0277967
DDB_G0277401	GO:0051704	236.273	1.98257	1.40459e-14	multi-organism process	0	1	vatB		DDB_G0269166	GO:0003824	1490.48	1.39146	4.88524e-12	catalytic activity	1	1	pakA		DDB_G0278001	GO:0005576	211.386	1.99932	1.14176e-13	extracellular region	0	1	DDB_G0278001
DDB_G0277403	GO:0051704	236.273	1.98257	1.40459e-14	multi-organism process	0	1	clc		DDB_G0269174	GO:0003824	1490.48	1.39146	4.88524e-12	catalytic activity	0	1	rab1C		DDB_G0278071	GO:0005576	211.386	1.99932	1.14176e-13	extracellular region	1	1	DDB_G0278071
DDB_G0277503	GO:0051704	236.273	1.98257	1.40459e-14	multi-organism process	0	1	amtA		DDB_G0269178	GO:0003824	1490.48	1.39146	4.88524e-12	catalytic activity	0	1	racG		DDB_G0278171	GO:0005576	211.386	1.99932	1.14176e-13	extracellular region	1	1	DDB_G0278171
DDB_G0277589	GO:0051704	236.273	1.98257	1.40459e-14	multi-organism process	0	1	gtaC		DDB_G0269192	GO:0003824	1490.48	1.39146	4.88524e-12	catalytic activity	0	1	tifA		DDB_G0278243	GO:0005576	211.386	1.99932	1.14176e-13	extracellular region	1	1	rliB
DDB_G0277759	GO:0051704	236.273	1.98257	1.40459e-14	multi-organism process	0	1	phyA		DDB_G0269196	GO:0003824	1490.48	1.39146	4.88524e-12	catalytic activity	0	1	tubB		DDB_G0278259	GO:0005576	211.386	1.99932	1.14176e-13	extracellular region	1	1	manB
DDB_G0277829	GO:0051704	236.273	1.98257	1.40459e-14	multi-organism process	1	1	carC		DDB_G0269200	GO:0003824	1490.48	1.39146	4.88524e-12	catalytic activity	1	1	cplA		DDB_G0278295	GO:0005576	211.386	1.99932	1.14176e-13	extracellular region	0	1	DDB_G0278295
DDB_G0277831	GO:0051704	236.273	1.98257	1.40459e-14	multi-organism process	1	1	carD		DDB_G0269204	GO:0003824	1490.48	1.39146	4.88524e-12	catalytic activity	1	1	dhkE		DDB_G0278297	GO:0005576	211.386	1.99932	1.14176e-13	extracellular region	0	1	DDB_G0278297
DDB_G0277843	GO:0051704	236.273	1.98257	1.40459e-14	multi-organism process	1	1	scaA		DDB_G0269206	GO:0003824	1490.48	1.39146	4.88524e-12	catalytic activity	1	1	abcG21		DDB_G0278581	GO:0005576	211.386	1.99932	1.14176e-13	extracellular region	1	1	psiF
DDB_G0277849	GO:0051704	236.273	1.98257	1.40459e-14	multi-organism process	0	1	dymA		DDB_G0269208	GO:0003824	1490.48	1.39146	4.88524e-12	catalytic activity	1	1	abcG19		DDB_G0278707	GO:0005576	211.386	1.99932	1.14176e-13	extracellular region	1	1	DDB_G0278707
DDB_G0277855	GO:0051704	236.273	1.98257	1.40459e-14	multi-organism process	1	1	fimA		DDB_G0269210	GO:0003824	1490.48	1.39146	4.88524e-12	catalytic activity	1	1	abcG14		DDB_G0278721	GO:0005576	211.386	1.99932	1.14176e-13	extracellular region	1	1	cprD
DDB_G0277859	GO:0051704	236.273	1.98257	1.40459e-14	multi-organism process	0	1	mlcE		DDB_G0269212	GO:0003824	1490.48	1.39146	4.88524e-12	catalytic activity	1	1	abcG11		DDB_G0278725	GO:0005576	211.386	1.99932	1.14176e-13	extracellular region	1	1	p17
DDB_G0277865	GO:0051704	236.273	1.98257	1.40459e-14	multi-organism process	1	1	ptpB		DDB_G0269214	GO:0003824	1490.48	1.39146	4.88524e-12	catalytic activity	1	1	abcG1		DDB_G0278841	GO:0005576	211.386	1.99932	1.14176e-13	extracellular region	0	1	DDB_G0278841
DDB_G0277871	GO:0051704	236.273	1.98257	1.40459e-14	multi-organism process	1	1	rsc12		DDB_G0269216	GO:0003824	1490.48	1.39146	4.88524e-12	catalytic activity	0	1	cypE		DDB_G0278879	GO:0005576	211.386	1.99932	1.14176e-13	extracellular region	1	1	gdt9
DDB_G0277887	GO:0051704	236.273	1.98257	1.40459e-14	multi-organism process	1	1	dhkK		DDB_G0269220	GO:0003824	1490.48	1.39146	4.88524e-12	catalytic activity	0	1	DDB_G0269220		DDB_G0278881	GO:0005576	211.386	1.99932	1.14176e-13	extracellular region	1	1	DDB_G0278881
DDB_G0277987	GO:0051704	236.273	1.98257	1.40459e-14	multi-organism process	1	1	gxcA		DDB_G0269222	GO:0003824	1490.48	1.39146	4.88524e-12	catalytic activity	1	1	gefB		DDB_G0278975	GO:0005576	211.386	1.99932	1.14176e-13	extracellular region	1	1	DDB_G0278975
DDB_G0278051	GO:0051704	236.273	1.98257	1.40459e-14	multi-organism process	0	1	elmoA		DDB_G0269224	GO:0003824	1490.48	1.39146	4.88524e-12	catalytic activity	0	1	fszB		DDB_G0278983	GO:0005576	211.386	1.99932	1.14176e-13	extracellular region	0	1	imp3
DDB_G0278333	GO:0051704	236.273	1.98257	1.40459e-14	multi-organism process	0	1	DDB_G0278333		DDB_G0269226	GO:0003824	1490.48	1.39146	4.88524e-12	catalytic activity	0	1	cas1		DDB_G0279047	GO:0005576	211.386	1.99932	1.14176e-13	extracellular region	0	1	DDB_G0279047
DDB_G0278525	GO:0051704	236.273	1.98257	1.40459e-14	multi-organism process	1	1	plaA		DDB_G0269228	GO:0003824	1490.48	1.39146	4.88524e-12	catalytic activity	1	1	DDB_G0269228		DDB_G0279119	GO:0005576	211.386	1.99932	1.14176e-13	extracellular region	0	1	DDB_G0279119
DDB_G0278585	GO:0051704	236.273	1.98257	1.40459e-14	multi-organism process	1	1	DDB_G0278585		DDB_G0269236	GO:0003824	1490.48	1.39146	4.88524e-12	catalytic activity	0	1	rab7A		DDB_G0279145	GO:0005576	211.386	1.99932	1.14176e-13	extracellular region	1	1	DDB_G0279145
DDB_G0278639	GO:0051704	236.273	1.98257	1.40459e-14	multi-organism process	1	1	clcD		DDB_G0269238	GO:0003824	1490.48	1.39146	4.88524e-12	catalytic activity	0	1	rab11A		DDB_G0279185	GO:0005576	211.386	1.99932	1.14176e-13	extracellular region	1	1	cprF
DDB_G0278727	GO:0051704	236.273	1.98257	1.40459e-14	multi-organism process	1	1	pikA		DDB_G0269242	GO:0003824	1490.48	1.39146	4.88524e-12	catalytic activity	1	1	fcsA		DDB_G0279187	GO:0005576	211.386	1.99932	1.14176e-13	extracellular region	1	1	cprG
DDB_G0278741	GO:0051704	236.273	1.98257	1.40459e-14	multi-organism process	0	1	adprt1A		DDB_G0269246	GO:0003824	1490.48	1.39146	4.88524e-12	catalytic activity	1	1	pyd2		DDB_G0279407	GO:0005576	211.386	1.99932	1.14176e-13	extracellular region	0	1	calA
DDB_G0278945	GO:0051704	236.273	1.98257	1.40459e-14	multi-organism process	1	1	DDB_G0278945		DDB_G0269250	GO:0003824	1490.48	1.39146	4.88524e-12	catalytic activity	1	1	pats1		DDB_G0279411	GO:0005576	211.386	1.99932	1.14176e-13	extracellular region	1	1	ctsD
DDB_G0278971	GO:0051704	236.273	1.98257	1.40459e-14	multi-organism process	0	1	dimA		DDB_G0269252	GO:0003824	1490.48	1.39146	4.88524e-12	catalytic activity	1	1	gefE		DDB_G0279415	GO:0005576	211.386	1.99932	1.14176e-13	extracellular region	1	1	limE
DDB_G0279141	GO:0051704	236.273	1.98257	1.40459e-14	multi-organism process	0	1	ap1b1		DDB_G0269260	GO:0003824	1490.48	1.39146	4.88524e-12	catalytic activity	0	1	DDB_G0269260		DDB_G0279485	GO:0005576	211.386	1.99932	1.14176e-13	extracellular region	1	1	DDB_G0279485
DDB_G0279163	GO:0051704	236.273	1.98257	1.40459e-14	multi-organism process	0	1	DDB_G0279163		DDB_G0269262	GO:0003824	1490.48	1.39146	4.88524e-12	catalytic activity	1	1	rabT2		DDB_G0279717	GO:0005576	211.386	1.99932	1.14176e-13	extracellular region	1	1	DDB_G0279717
DDB_G0279183	GO:0051704	236.273	1.98257	1.40459e-14	multi-organism process	1	1	kil2		DDB_G0269270	GO:0003824	1490.48	1.39146	4.88524e-12	catalytic activity	1	1	DDB_G0269270		DDB_G0279747	GO:0005576	211.386	1.99932	1.14176e-13	extracellular region	0	1	DDB_G0279747
DDB_G0279191	GO:0051704	236.273	1.98257	1.40459e-14	multi-organism process	1	1	vacB		DDB_G0269272	GO:0003824	1490.48	1.39146	4.88524e-12	catalytic activity	1	1	NA		DDB_G0279797	GO:0005576	211.386	1.99932	1.14176e-13	extracellular region	1	1	ctnB
DDB_G0279387	GO:0051704	236.273	1.98257	1.40459e-14	multi-organism process	0	1	rpl21		DDB_G0269274	GO:0003824	1490.48	1.39146	4.88524e-12	catalytic activity	1	1	dhak		DDB_G0279921	GO:0005576	211.386	1.99932	1.14176e-13	extracellular region	1	1	gp130
DDB_G0279405	GO:0051704	236.273	1.98257	1.40459e-14	multi-organism process	0	1	DDB_G0279405		DDB_G0269282	GO:0003824	1490.48	1.39146	4.88524e-12	catalytic activity	0	1	DDB_G0269282		DDB_G0279985	GO:0005576	211.386	1.99932	1.14176e-13	extracellular region	1	1	DDB_G0279985
DDB_G0279409	GO:0051704	236.273	1.98257	1.40459e-14	multi-organism process	0	1	cbfA		DDB_G0269294	GO:0003824	1490.48	1.39146	4.88524e-12	catalytic activity	0	1	DDB_G0269294		DDB_G0280159	GO:0005576	211.386	1.99932	1.14176e-13	extracellular region	1	1	DDB_G0280159
DDB_G0279413	GO:0051704	236.273	1.98257	1.40459e-14	multi-organism process	0	1	pkaR		DDB_G0269298	GO:0003824	1490.48	1.39146	4.88524e-12	catalytic activity	0	1	gefX		DDB_G0280187	GO:0005576	211.386	1.99932	1.14176e-13	extracellular region	1	1	DDB_G0280187
DDB_G0279483	GO:0051704	236.273	1.98257	1.40459e-14	multi-organism process	1	1	pldB		DDB_G0269306	GO:0003824	1490.48	1.39146	4.88524e-12	catalytic activity	1	1	dhx35		DDB_G0280245	GO:0005576	211.386	1.99932	1.14176e-13	extracellular region	0	1	ecmL
DDB_G0279523	GO:0051704	236.273	1.98257	1.40459e-14	multi-organism process	0	1	DDB_G0279523		DDB_G0269324	GO:0003824	1490.48	1.39146	4.88524e-12	catalytic activity	0	1	gins4		DDB_G0280307	GO:0005576	211.386	1.99932	1.14176e-13	extracellular region	1	1	DDB_G0280307
DDB_G0279591	GO:0051704	236.273	1.98257	1.40459e-14	multi-organism process	0	1	glnA3		DDB_G0269330	GO:0003824	1490.48	1.39146	4.88524e-12	catalytic activity	0	1	DDB_G0269330		DDB_G0280439	GO:0005576	211.386	1.99932	1.14176e-13	extracellular region	0	1	cpiB
DDB_G0279605	GO:0051704	236.273	1.98257	1.40459e-14	multi-organism process	0	1	racB		DDB_G0269340	GO:0003824	1490.48	1.39146	4.88524e-12	catalytic activity	1	1	DDB_G0269340		DDB_G0280495	GO:0005576	211.386	1.99932	1.14176e-13	extracellular region	0	1	fumH
DDB_G0279609	GO:0051704	236.273	1.98257	1.40459e-14	multi-organism process	1	1	DDB_G0279609		DDB_G0269348	GO:0003824	1490.48	1.39146	4.88524e-12	catalytic activity	0	1	DDB_G0269348		DDB_G0280525	GO:0005576	211.386	1.99932	1.14176e-13	extracellular region	0	1	DDB_G0280525
DDB_G0279629	GO:0051704	236.273	1.98257	1.40459e-14	multi-organism process	0	1	lkb1		DDB_G0269350	GO:0003824	1490.48	1.39146	4.88524e-12	catalytic activity	0	1	DDB_G0269350		DDB_G0280531	GO:0005576	211.386	1.99932	1.14176e-13	extracellular region	1	1	tgrC1
DDB_G0279733	GO:0051704	236.273	1.98257	1.40459e-14	multi-organism process	1	1	gxcDD		DDB_G0269356	GO:0003824	1490.48	1.39146	4.88524e-12	catalytic activity	1	1	DDB_G0269356		DDB_G0280543	GO:0005576	211.386	1.99932	1.14176e-13	extracellular region	0	1	lmcA
DDB_G0279797	GO:0051704	236.273	1.98257	1.40459e-14	multi-organism process	1	1	ctnB		DDB_G0269364	GO:0003824	1490.48	1.39146	4.88524e-12	catalytic activity	1	1	stlA		DDB_G0280869	GO:0005576	211.386	1.99932	1.14176e-13	extracellular region	1	1	DDB_G0280869
DDB_G0279909	GO:0051704	236.273	1.98257	1.40459e-14	multi-organism process	1	1	lipA		DDB_G0269370	GO:0003824	1490.48	1.39146	4.88524e-12	catalytic activity	1	1	DDB_G0269370		DDB_G0281037	GO:0005576	211.386	1.99932	1.14176e-13	extracellular region	0	1	DDB_G0281037
DDB_G0279911	GO:0051704	236.273	1.98257	1.40459e-14	multi-organism process	0	1	ndkM		DDB_G0269378	GO:0003824	1490.48	1.39146	4.88524e-12	catalytic activity	0	1	rad1		DDB_G0281067	GO:0005576	211.386	1.99932	1.14176e-13	extracellular region	1	1	DDB_G0281067
DDB_G0279915	GO:0051704	236.273	1.98257	1.40459e-14	multi-organism process	1	1	abcB4		DDB_G0269380	GO:0003824	1490.48	1.39146	4.88524e-12	catalytic activity	1	1	DDB_G0269380		DDB_G0281207	GO:0005576	211.386	1.99932	1.14176e-13	extracellular region	1	1	DDB_G0281207
DDB_G0279945	GO:0051704	236.273	1.98257	1.40459e-14	multi-organism process	1	1	DDB_G0279945		DDB_G0269382	GO:0003824	1490.48	1.39146	4.88524e-12	catalytic activity	1	1	pepD		DDB_G0281233	GO:0005576	211.386	1.99932	1.14176e-13	extracellular region	0	1	DDB_G0281233
DDB_G0280039	GO:0051704	236.273	1.98257	1.40459e-14	multi-organism process	1	1	myoA		DDB_G0269392	GO:0003824	1490.48	1.39146	4.88524e-12	catalytic activity	1	1	DDB_G0269392		DDB_G0281313	GO:0005576	211.386	1.99932	1.14176e-13	extracellular region	1	1	DDB_G0281313
DDB_G0280043	GO:0051704	236.273	1.98257	1.40459e-14	multi-organism process	1	1	rab8A		DDB_G0269404	GO:0003824	1490.48	1.39146	4.88524e-12	catalytic activity	1	1	dspA		DDB_G0281507	GO:0005576	211.386	1.99932	1.14176e-13	extracellular region	1	1	colC
DDB_G0280047	GO:0051704	236.273	1.98257	1.40459e-14	multi-organism process	1	1	yelA		DDB_G0269410	GO:0003824	1490.48	1.39146	4.88524e-12	catalytic activity	0	1	DDB_G0269410		DDB_G0281547	GO:0005576	211.386	1.99932	1.14176e-13	extracellular region	1	1	amyA
DDB_G0280053	GO:0051704	236.273	1.98257	1.40459e-14	multi-organism process	0	1	osbA		DDB_G0269414	GO:0003824	1490.48	1.39146	4.88524e-12	catalytic activity	0	1	ebp		DDB_G0281605	GO:0005576	211.386	1.99932	1.14176e-13	extracellular region	1	1	cfaD
DDB_G0280055	GO:0051704	236.273	1.98257	1.40459e-14	multi-organism process	1	1	abcC2		DDB_G0269416	GO:0003824	1490.48	1.39146	4.88524e-12	catalytic activity	0	1	rab32B		DDB_G0281609	GO:0005576	211.386	1.99932	1.14176e-13	extracellular region	0	1	DDB_G0281609
DDB_G0280089	GO:0051704	236.273	1.98257	1.40459e-14	multi-organism process	1	1	DDB_G0280089		DDB_G0269418	GO:0003824	1490.48	1.39146	4.88524e-12	catalytic activity	0	1	DDB_G0269418		DDB_G0281663	GO:0005576	211.386	1.99932	1.14176e-13	extracellular region	1	1	aprA
DDB_G0280267	GO:0051704	236.273	1.98257	1.40459e-14	multi-organism process	1	1	allC		DDB_G0269424	GO:0003824	1490.48	1.39146	4.88524e-12	catalytic activity	1	1	gxcB		DDB_G0281701	GO:0005576	211.386	1.99932	1.14176e-13	extracellular region	1	1	DDB_G0281701
DDB_G0280299	GO:0051704	236.273	1.98257	1.40459e-14	multi-organism process	1	1	DDB_G0280299		DDB_G0269444	GO:0003824	1490.48	1.39146	4.88524e-12	catalytic activity	0	1	hemB		DDB_G0281771	GO:0005576	211.386	1.99932	1.14176e-13	extracellular region	0	1	DDB_G0281771
DDB_G0280469	GO:0051704	236.273	1.98257	1.40459e-14	multi-organism process	1	1	psrA		DDB_G0269448	GO:0003824	1490.48	1.39146	4.88524e-12	catalytic activity	1	1	NA		DDB_G0281823	GO:0005576	211.386	1.99932	1.14176e-13	extracellular region	1	1	tpp1F
DDB_G0280495	GO:0051704	236.273	1.98257	1.40459e-14	multi-organism process	0	1	fumH		DDB_G0269454	GO:0003824	1490.48	1.39146	4.88524e-12	catalytic activity	0	1	trpS		DDB_G0281861	GO:0005576	211.386	1.99932	1.14176e-13	extracellular region	1	1	DDB_G0281861
DDB_G0280531	GO:0051704	236.273	1.98257	1.40459e-14	multi-organism process	1	1	tgrC1		DDB_G0269462	GO:0003824	1490.48	1.39146	4.88524e-12	catalytic activity	1	1	DDB_G0269462		DDB_G0281951	GO:0005576	211.386	1.99932	1.14176e-13	extracellular region	1	1	cyrA
DDB_G0280539	GO:0051704	236.273	1.98257	1.40459e-14	multi-organism process	1	1	abcC13		DDB_G0269472	GO:0003824	1490.48	1.39146	4.88524e-12	catalytic activity	0	1	psmB2		DDB_G0281967	GO:0005576	211.386	1.99932	1.14176e-13	extracellular region	1	1	DDB_G0281967
DDB_G0280547	GO:0051704	236.273	1.98257	1.40459e-14	multi-organism process	1	1	comH		DDB_G0269474	GO:0003824	1490.48	1.39146	4.88524e-12	catalytic activity	1	1	fcsB		DDB_G0282061	GO:0005576	211.386	1.99932	1.14176e-13	extracellular region	0	1	DDB_G0282061
DDB_G0280623	GO:0051704	236.273	1.98257	1.40459e-14	multi-organism process	0	1	tgrC3		DDB_G0269496	GO:0003824	1490.48	1.39146	4.88524e-12	catalytic activity	1	1	gacZ		DDB_G0282065	GO:0005576	211.386	1.99932	1.14176e-13	extracellular region	0	1	DDB_G0282065
DDB_G0280635	GO:0051704	236.273	1.98257	1.40459e-14	multi-organism process	1	1	tgrC2		DDB_G0269514	GO:0003824	1490.48	1.39146	4.88524e-12	catalytic activity	0	1	NA		DDB_G0282265	GO:0005576	211.386	1.99932	1.14176e-13	extracellular region	1	1	sgmC
DDB_G0280689	GO:0051704	236.273	1.98257	1.40459e-14	multi-organism process	1	1	tgrB1		DDB_G0269526	GO:0003824	1490.48	1.39146	4.88524e-12	catalytic activity	1	1	argD		DDB_G0282307	GO:0005576	211.386	1.99932	1.14176e-13	extracellular region	0	1	DDB_G0282307
DDB_G0280705	GO:0051704	236.273	1.98257	1.40459e-14	multi-organism process	1	1	chdB		DDB_G0269554	GO:0003824	1490.48	1.39146	4.88524e-12	catalytic activity	1	1	suvA		DDB_G0282371	GO:0005576	211.386	1.99932	1.14176e-13	extracellular region	1	1	veg111
DDB_G0280815	GO:0051704	236.273	1.98257	1.40459e-14	multi-organism process	0	1	trrA		DDB_G0269558	GO:0003824	1490.48	1.39146	4.88524e-12	catalytic activity	0	1	gnt11		DDB_G0282379	GO:0005576	211.386	1.99932	1.14176e-13	extracellular region	0	1	rpl28
DDB_G0280847	GO:0051704	236.273	1.98257	1.40459e-14	multi-organism process	1	1	2C		DDB_G0269570	GO:0003824	1490.48	1.39146	4.88524e-12	catalytic activity	0	1	rabggta		DDB_G0282539	GO:0005576	211.386	1.99932	1.14176e-13	extracellular region	1	1	nagB
DDB_G0280961	GO:0051704	236.273	1.98257	1.40459e-14	multi-organism process	1	1	dhkA		DDB_G0269574	GO:0003824	1490.48	1.39146	4.88524e-12	catalytic activity	0	1	dcd3B		DDB_G0282555	GO:0005576	211.386	1.99932	1.14176e-13	extracellular region	1	1	DDB_G0282555
DDB_G0280975	GO:0051704	236.273	1.98257	1.40459e-14	multi-organism process	0	1	racE		DDB_G0269576	GO:0003824	1490.48	1.39146	4.88524e-12	catalytic activity	0	1	DDB_G0269576		DDB_G0282557	GO:0005576	211.386	1.99932	1.14176e-13	extracellular region	1	1	DDB_G0282557
DDB_G0280985	GO:0051704	236.273	1.98257	1.40459e-14	multi-organism process	0	1	udpB		DDB_G0269588	GO:0003824	1490.48	1.39146	4.88524e-12	catalytic activity	1	1	DDB_G0269588		DDB_G0282579	GO:0005576	211.386	1.99932	1.14176e-13	extracellular region	0	1	pldZ
DDB_G0281381	GO:0051704	236.273	1.98257	1.40459e-14	multi-organism process	0	1	dstA		DDB_G0269590	GO:0003824	1490.48	1.39146	4.88524e-12	catalytic activity	1	1	DDB_G0269590		DDB_G0282937	GO:0005576	211.386	1.99932	1.14176e-13	extracellular region	0	1	DDB_G0282937
DDB_G0281385	GO:0051704	236.273	1.98257	1.40459e-14	multi-organism process	0	1	rasC		DDB_G0269610	GO:0003824	1490.48	1.39146	4.88524e-12	catalytic activity	1	1	gxcT		DDB_G0282951	GO:0005576	211.386	1.99932	1.14176e-13	extracellular region	0	1	DDB_G0282951
DDB_G0281387	GO:0051704	236.273	1.98257	1.40459e-14	multi-organism process	1	1	srfA		DDB_G0269624	GO:0003824	1490.48	1.39146	4.88524e-12	catalytic activity	1	1	mgp3		DDB_G0283021	GO:0005576	211.386	1.99932	1.14176e-13	extracellular region	1	1	sodB
DDB_G0281389	GO:0051704	236.273	1.98257	1.40459e-14	multi-organism process	1	1	abcG6		DDB_G0269628	GO:0003824	1490.48	1.39146	4.88524e-12	catalytic activity	1	1	DDB_G0269628		DDB_G0283087	GO:0005576	211.386	1.99932	1.14176e-13	extracellular region	0	1	DDB_G0283087
DDB_G0281391	GO:0051704	236.273	1.98257	1.40459e-14	multi-organism process	0	1	abcG5		DDB_G0269630	GO:0003824	1490.48	1.39146	4.88524e-12	catalytic activity	0	1	iliI		DDB_G0283127	GO:0005576	211.386	1.99932	1.14176e-13	extracellular region	1	1	DDB_G0283127
DDB_G0281407	GO:0051704	236.273	1.98257	1.40459e-14	multi-organism process	1	1	tgrC5		DDB_G0269632	GO:0003824	1490.48	1.39146	4.88524e-12	catalytic activity	1	1	irlD		DDB_G0283137	GO:0005576	211.386	1.99932	1.14176e-13	extracellular region	0	1	enoA
DDB_G0281545	GO:0051704	236.273	1.98257	1.40459e-14	multi-organism process	1	1	acaA		DDB_G0269646	GO:0003824	1490.48	1.39146	4.88524e-12	catalytic activity	0	1	DDB_G0269646		DDB_G0283153	GO:0005576	211.386	1.99932	1.14176e-13	extracellular region	0	1	cbpD1
DDB_G0281561	GO:0051704	236.273	1.98257	1.40459e-14	multi-organism process	1	1	tipA		DDB_G0269658	GO:0003824	1490.48	1.39146	4.88524e-12	catalytic activity	0	1	DDB_G0269658		DDB_G0283393	GO:0005576	211.386	1.99932	1.14176e-13	extracellular region	0	1	rplP2
DDB_G0281563	GO:0051704	236.273	1.98257	1.40459e-14	multi-organism process	1	1	mybC		DDB_G0269664	GO:0003824	1490.48	1.39146	4.88524e-12	catalytic activity	0	1	DDB_G0269664		DDB_G0283401	GO:0005576	211.386	1.99932	1.14176e-13	extracellular region	0	1	ctsZ
DDB_G0281571	GO:0051704	236.273	1.98257	1.40459e-14	multi-organism process	1	1	comE		DDB_G0269666	GO:0003824	1490.48	1.39146	4.88524e-12	catalytic activity	0	1	DDB_G0269666		DDB_G0283423	GO:0005576	211.386	1.99932	1.14176e-13	extracellular region	1	1	DDB_G0283423
DDB_G0281605	GO:0051704	236.273	1.98257	1.40459e-14	multi-organism process	1	1	cfaD		DDB_G0269670	GO:0003824	1490.48	1.39146	4.88524e-12	catalytic activity	0	1	NA		DDB_G0283449	GO:0005576	211.386	1.99932	1.14176e-13	extracellular region	1	1	DDB_G0283449
DDB_G0281663	GO:0051704	236.273	1.98257	1.40459e-14	multi-organism process	1	1	aprA		DDB_G0269676	GO:0003824	1490.48	1.39146	4.88524e-12	catalytic activity	0	1	DDB_G0269676		DDB_G0283473	GO:0005576	211.386	1.99932	1.14176e-13	extracellular region	1	1	treh
DDB_G0281735	GO:0051704	236.273	1.98257	1.40459e-14	multi-organism process	1	1	DDB_G0281735		DDB_G0269678	GO:0003824	1490.48	1.39146	4.88524e-12	catalytic activity	1	1	fuk		DDB_G0283539	GO:0005576	211.386	1.99932	1.14176e-13	extracellular region	1	1	crtA
DDB_G0281803	GO:0051704	236.273	1.98257	1.40459e-14	multi-organism process	0	1	sma		DDB_G0269694	GO:0003824	1490.48	1.39146	4.88524e-12	catalytic activity	0	1	pan2		DDB_G0283671	GO:0005576	211.386	1.99932	1.14176e-13	extracellular region	1	1	grn
DDB_G0281825	GO:0051704	236.273	1.98257	1.40459e-14	multi-organism process	1	1	comB		DDB_G0269696	GO:0003824	1490.48	1.39146	4.88524e-12	catalytic activity	1	1	pakD		DDB_G0283759	GO:0005576	211.386	1.99932	1.14176e-13	extracellular region	1	1	DDB_G0283759
DDB_G0281891	GO:0051704	236.273	1.98257	1.40459e-14	multi-organism process	1	1	rbg3		DDB_G0269712	GO:0003824	1490.48	1.39146	4.88524e-12	catalytic activity	0	1	ahsa		DDB_G0283905	GO:0005576	211.386	1.99932	1.14176e-13	extracellular region	0	1	phr2aB
DDB_G0281917	GO:0051704	236.273	1.98257	1.40459e-14	multi-organism process	0	1	DDB_G0281917		DDB_G0269714	GO:0003824	1490.48	1.39146	4.88524e-12	catalytic activity	0	1	tdo		DDB_G0283921	GO:0005576	211.386	1.99932	1.14176e-13	extracellular region	1	1	ctsB
DDB_G0282009	GO:0051704	236.273	1.98257	1.40459e-14	multi-organism process	0	1	ahhA		DDB_G0269720	GO:0003824	1490.48	1.39146	4.88524e-12	catalytic activity	1	1	abcB7		DDB_G0284035	GO:0005576	211.386	1.99932	1.14176e-13	extracellular region	0	1	efa1B
DDB_G0282093	GO:0051704	236.273	1.98257	1.40459e-14	multi-organism process	1	1	DDB_G0282093		DDB_G0269722	GO:0003824	1490.48	1.39146	4.88524e-12	catalytic activity	0	1	DDB_G0269722		DDB_G0284303	GO:0005576	211.386	1.99932	1.14176e-13	extracellular region	0	1	DDB_G0284303
DDB_G0282103	GO:0051704	236.273	1.98257	1.40459e-14	multi-organism process	1	1	abcG24		DDB_G0269724	GO:0003824	1490.48	1.39146	4.88524e-12	catalytic activity	0	1	DDB_G0269724		DDB_G0284363	GO:0005576	211.386	1.99932	1.14176e-13	extracellular region	1	1	cf60
DDB_G0282121	GO:0051704	236.273	1.98257	1.40459e-14	multi-organism process	1	1	DDB_G0282121		DDB_G0269726	GO:0003824	1490.48	1.39146	4.88524e-12	catalytic activity	0	1	pggt1b		DDB_G0284449	GO:0005576	211.386	1.99932	1.14176e-13	extracellular region	1	1	plbD
DDB_G0282289	GO:0051704	236.273	1.98257	1.40459e-14	multi-organism process	1	1	dhkD		DDB_G0269738	GO:0003824	1490.48	1.39146	4.88524e-12	catalytic activity	1	1	desA		DDB_G0284459	GO:0005576	211.386	1.99932	1.14176e-13	extracellular region	1	1	DDB_G0284459
DDB_G0282359	GO:0051704	236.273	1.98257	1.40459e-14	multi-organism process	0	1	ppiA		DDB_G0269742	GO:0003824	1490.48	1.39146	4.88524e-12	catalytic activity	0	1	cdsA		DDB_G0284671	GO:0005576	211.386	1.99932	1.14176e-13	extracellular region	1	1	DDB_G0284671
DDB_G0282365	GO:0051704	236.273	1.98257	1.40459e-14	multi-organism process	0	1	rac1C		DDB_G0269746	GO:0003824	1490.48	1.39146	4.88524e-12	catalytic activity	0	1	itpk1		DDB_G0284677	GO:0005576	211.386	1.99932	1.14176e-13	extracellular region	1	1	expl2
DDB_G0282375	GO:0051704	236.273	1.98257	1.40459e-14	multi-organism process	0	1	amiB		DDB_G0269754	GO:0003824	1490.48	1.39146	4.88524e-12	catalytic activity	1	1	DDB_G0269754		DDB_G0284691	GO:0005576	211.386	1.99932	1.14176e-13	extracellular region	1	1	DDB_G0284691
DDB_G0282419	GO:0051704	236.273	1.98257	1.40459e-14	multi-organism process	1	1	cyp508B1		DDB_G0269756	GO:0003824	1490.48	1.39146	4.88524e-12	catalytic activity	0	1	DDB_G0269756		DDB_G0284759	GO:0005576	211.386	1.99932	1.14176e-13	extracellular region	1	1	psiM
DDB_G0282463	GO:0051704	236.273	1.98257	1.40459e-14	multi-organism process	0	1	DDB_G0282463		DDB_G0269764	GO:0003824	1490.48	1.39146	4.88524e-12	catalytic activity	0	1	cnrC		DDB_G0284805	GO:0005576	211.386	1.99932	1.14176e-13	extracellular region	1	1	DDB_G0284805
DDB_G0282615	GO:0051704	236.273	1.98257	1.40459e-14	multi-organism process	0	1	midA		DDB_G0269772	GO:0003824	1490.48	1.39146	4.88524e-12	catalytic activity	0	1	psmB3		DDB_G0284813	GO:0005576	211.386	1.99932	1.14176e-13	extracellular region	0	1	DDB_G0284813
DDB_G0282625	GO:0051704	236.273	1.98257	1.40459e-14	multi-organism process	1	1	pikG		DDB_G0269784	GO:0003824	1490.48	1.39146	4.88524e-12	catalytic activity	1	1	DDB_G0269784		DDB_G0284847	GO:0005576	211.386	1.99932	1.14176e-13	extracellular region	0	1	DDB_G0284847
DDB_G0282819	GO:0051704	236.273	1.98257	1.40459e-14	multi-organism process	1	1	sglA		DDB_G0269788	GO:0003824	1490.48	1.39146	4.88524e-12	catalytic activity	1	1	DDB_G0269788		DDB_G0284915	GO:0005576	211.386	1.99932	1.14176e-13	extracellular region	0	1	DDB_G0284915
DDB_G0282923	GO:0051704	236.273	1.98257	1.40459e-14	multi-organism process	0	1	rdeA		DDB_G0269790	GO:0003824	1490.48	1.39146	4.88524e-12	catalytic activity	0	1	gaa		DDB_G0284983	GO:0005576	211.386	1.99932	1.14176e-13	extracellular region	1	1	colD
DDB_G0282993	GO:0051704	236.273	1.98257	1.40459e-14	multi-organism process	0	1	sodC		DDB_G0269822	GO:0003824	1490.48	1.39146	4.88524e-12	catalytic activity	0	1	mhisS		DDB_G0285043	GO:0005576	211.386	1.99932	1.14176e-13	extracellular region	0	1	DDB_G0285043
DDB_G0283015	GO:0051704	236.273	1.98257	1.40459e-14	multi-organism process	1	1	DDB_G0283015		DDB_G0269848	GO:0003824	1490.48	1.39146	4.88524e-12	catalytic activity	1	1	agpA		DDB_G0285267	GO:0005576	211.386	1.99932	1.14176e-13	extracellular region	0	1	sdh
DDB_G0283081	GO:0051704	236.273	1.98257	1.40459e-14	multi-organism process	1	1	pikB		DDB_G0269854	GO:0003824	1490.48	1.39146	4.88524e-12	catalytic activity	1	1	amdhd1		DDB_G0285469	GO:0005576	211.386	1.99932	1.14176e-13	extracellular region	0	1	DDB_G0285469
DDB_G0283125	GO:0051704	236.273	1.98257	1.40459e-14	multi-organism process	1	1	uduD2		DDB_G0269856	GO:0003824	1490.48	1.39146	4.88524e-12	catalytic activity	0	1	ddcA		DDB_G0285533	GO:0005576	211.386	1.99932	1.14176e-13	extracellular region	0	1	ppt1
DDB_G0283137	GO:0051704	236.273	1.98257	1.40459e-14	multi-organism process	0	1	enoA		DDB_G0269876	GO:0003824	1490.48	1.39146	4.88524e-12	catalytic activity	1	1	samkA		DDB_G0285615	GO:0005576	211.386	1.99932	1.14176e-13	extracellular region	1	1	iliA
DDB_G0283263	GO:0051704	236.273	1.98257	1.40459e-14	multi-organism process	1	1	migA		DDB_G0269878	GO:0003824	1490.48	1.39146	4.88524e-12	catalytic activity	0	1	fbl		DDB_G0285617	GO:0005576	211.386	1.99932	1.14176e-13	extracellular region	1	1	DDB_G0285617
DDB_G0283265	GO:0051704	236.273	1.98257	1.40459e-14	multi-organism process	1	1	mkkA		DDB_G0269880	GO:0003824	1490.48	1.39146	4.88524e-12	catalytic activity	0	1	DDB_G0269880		DDB_G0285741	GO:0005576	211.386	1.99932	1.14176e-13	extracellular region	0	1	prdx5
DDB_G0283327	GO:0051704	236.273	1.98257	1.40459e-14	multi-organism process	0	1	eppA		DDB_G0269888	GO:0003824	1490.48	1.39146	4.88524e-12	catalytic activity	1	1	DDB_G0269888		DDB_G0285781	GO:0005576	211.386	1.99932	1.14176e-13	extracellular region	1	1	DDB_G0285781
DDB_G0283345	GO:0051704	236.273	1.98257	1.40459e-14	multi-organism process	1	1	comD		DDB_G0269890	GO:0003824	1490.48	1.39146	4.88524e-12	catalytic activity	1	1	DDB_G0269890		DDB_G0285793	GO:0005576	211.386	1.99932	1.14176e-13	extracellular region	0	1	cadA
DDB_G0283373	GO:0051704	236.273	1.98257	1.40459e-14	multi-organism process	1	1	DDB_G0283373		DDB_G0269892	GO:0003824	1490.48	1.39146	4.88524e-12	catalytic activity	1	1	DDB_G0269892		DDB_G0285863	GO:0005576	211.386	1.99932	1.14176e-13	extracellular region	0	1	DDB_G0285863
DDB_G0283385	GO:0051704	236.273	1.98257	1.40459e-14	multi-organism process	1	1	splA		DDB_G0269900	GO:0003824	1490.48	1.39146	4.88524e-12	catalytic activity	0	1	gnt10		DDB_G0285995	GO:0005576	211.386	1.99932	1.14176e-13	extracellular region	1	1	pdsA
DDB_G0283387	GO:0051704	236.273	1.98257	1.40459e-14	multi-organism process	1	1	abcA10		DDB_G0269908	GO:0003824	1490.48	1.39146	4.88524e-12	catalytic activity	1	1	DDB_G0269908		DDB_G0285997	GO:0005576	211.386	1.99932	1.14176e-13	extracellular region	1	1	abcF1
DDB_G0283419	GO:0051704	236.273	1.98257	1.40459e-14	multi-organism process	0	1	gpaI		DDB_G0269912	GO:0003824	1490.48	1.39146	4.88524e-12	catalytic activity	0	1	redB		DDB_G0286015	GO:0005576	211.386	1.99932	1.14176e-13	extracellular region	0	1	gmsA
DDB_G0283453	GO:0051704	236.273	1.98257	1.40459e-14	multi-organism process	0	1	dgcA		DDB_G0269914	GO:0003824	1490.48	1.39146	4.88524e-12	catalytic activity	0	1	tpp1		DDB_G0286079	GO:0005576	211.386	1.99932	1.14176e-13	extracellular region	1	1	DDB_G0286079
DDB_G0283537	GO:0051704	236.273	1.98257	1.40459e-14	multi-organism process	0	1	rasS		DDB_G0269916	GO:0003824	1490.48	1.39146	4.88524e-12	catalytic activity	1	1	atp5b		DDB_G0286095	GO:0005576	211.386	1.99932	1.14176e-13	extracellular region	1	1	plbC
DDB_G0283539	GO:0051704	236.273	1.98257	1.40459e-14	multi-organism process	1	1	crtA		DDB_G0269918	GO:0003824	1490.48	1.39146	4.88524e-12	catalytic activity	1	1	mpl1		DDB_G0286117	GO:0005576	211.386	1.99932	1.14176e-13	extracellular region	0	1	rps10
DDB_G0283567	GO:0051704	236.273	1.98257	1.40459e-14	multi-organism process	0	1	DDB_G0283567		DDB_G0269922	GO:0003824	1490.48	1.39146	4.88524e-12	catalytic activity	0	1	xrn2		DDB_G0286197	GO:0005576	211.386	1.99932	1.14176e-13	extracellular region	1	1	DDB_G0286197
DDB_G0283595	GO:0051704	236.273	1.98257	1.40459e-14	multi-organism process	1	1	DDB_G0283595		DDB_G0269932	GO:0003824	1490.48	1.39146	4.88524e-12	catalytic activity	0	1	uap56		DDB_G0286225	GO:0005576	211.386	1.99932	1.14176e-13	extracellular region	1	1	DDB_G0286225
DDB_G0283605	GO:0051704	236.273	1.98257	1.40459e-14	multi-organism process	1	1	yakA		DDB_G0269934	GO:0003824	1490.48	1.39146	4.88524e-12	catalytic activity	0	1	DDB_G0269934		DDB_G0286251	GO:0005576	211.386	1.99932	1.14176e-13	extracellular region	0	1	dnajc3
DDB_G0283615	GO:0051704	236.273	1.98257	1.40459e-14	multi-organism process	1	1	rpkA		DDB_G0269950	GO:0003824	1490.48	1.39146	4.88524e-12	catalytic activity	0	1	serC		DDB_G0286535	GO:0005576	211.386	1.99932	1.14176e-13	extracellular region	0	1	gghA
DDB_G0283699	GO:0051704	236.273	1.98257	1.40459e-14	multi-organism process	0	1	phg2		DDB_G0269966	GO:0003824	1490.48	1.39146	4.88524e-12	catalytic activity	0	1	ddx1		DDB_G0286647	GO:0005576	211.386	1.99932	1.14176e-13	extracellular region	0	1	ecmD
DDB_G0283729	GO:0051704	236.273	1.98257	1.40459e-14	multi-organism process	0	1	DDB_G0283729		DDB_G0269980	GO:0003824	1490.48	1.39146	4.88524e-12	catalytic activity	1	1	drpp30		DDB_G0286651	GO:0005576	211.386	1.99932	1.14176e-13	extracellular region	1	1	aplB
DDB_G0283755	GO:0051704	236.273	1.98257	1.40459e-14	multi-organism process	1	1	arpC		DDB_G0269986	GO:0003824	1490.48	1.39146	4.88524e-12	catalytic activity	0	1	DDB_G0269986		DDB_G0286663	GO:0005576	211.386	1.99932	1.14176e-13	extracellular region	1	1	ecmC
DDB_G0283855	GO:0051704	236.273	1.98257	1.40459e-14	multi-organism process	1	1	gpr89		DDB_G0270006	GO:0003824	1490.48	1.39146	4.88524e-12	catalytic activity	1	1	jcdI		DDB_G0286675	GO:0005576	211.386	1.99932	1.14176e-13	extracellular region	0	1	DDB_G0286675
DDB_G0283903	GO:0051704	236.273	1.98257	1.40459e-14	multi-organism process	0	1	erkB		DDB_G0270016	GO:0003824	1490.48	1.39146	4.88524e-12	catalytic activity	1	1	NA		DDB_G0286885	GO:0005576	211.386	1.99932	1.14176e-13	extracellular region	1	1	DDB_G0286885
DDB_G0283907	GO:0051704	236.273	1.98257	1.40459e-14	multi-organism process	1	1	pkaC		DDB_G0270018	GO:0003824	1490.48	1.39146	4.88524e-12	catalytic activity	0	1	DDB_G0270018		DDB_G0286953	GO:0005576	211.386	1.99932	1.14176e-13	extracellular region	1	1	uduG
DDB_G0283983	GO:0051704	236.273	1.98257	1.40459e-14	multi-organism process	1	1	hfnA		DDB_G0270024	GO:0003824	1490.48	1.39146	4.88524e-12	catalytic activity	1	1	mgp2		DDB_G0286985	GO:0005576	211.386	1.99932	1.14176e-13	extracellular region	0	1	zipA
DDB_G0284035	GO:0051704	236.273	1.98257	1.40459e-14	multi-organism process	0	1	efa1B		DDB_G0270028	GO:0003824	1490.48	1.39146	4.88524e-12	catalytic activity	0	1	DDB_G0270028		DDB_G0287013	GO:0005576	211.386	1.99932	1.14176e-13	extracellular region	1	1	DDB_G0287013
DDB_G0284047	GO:0051704	236.273	1.98257	1.40459e-14	multi-organism process	1	1	abcF2		DDB_G0270030	GO:0003824	1490.48	1.39146	4.88524e-12	catalytic activity	0	1	DDB_G0270030		DDB_G0287109	GO:0005576	211.386	1.99932	1.14176e-13	extracellular region	1	1	athl1
DDB_G0284065	GO:0051704	236.273	1.98257	1.40459e-14	multi-organism process	1	1	rapgap9		DDB_G0270032	GO:0003824	1490.48	1.39146	4.88524e-12	catalytic activity	1	1	DDB_G0270032		DDB_G0287199	GO:0005576	211.386	1.99932	1.14176e-13	extracellular region	0	1	5NT
DDB_G0284171	GO:0051704	236.273	1.98257	1.40459e-14	multi-organism process	1	1	chdA		DDB_G0270036	GO:0003824	1490.48	1.39146	4.88524e-12	catalytic activity	0	1	ppp2r4		DDB_G0287219	GO:0005576	211.386	1.99932	1.14176e-13	extracellular region	0	1	DDB_G0287219
DDB_G0284177	GO:0051704	236.273	1.98257	1.40459e-14	multi-organism process	1	1	DDB_G0284177		DDB_G0270042	GO:0003824	1490.48	1.39146	4.88524e-12	catalytic activity	0	1	ascc3l		DDB_G0287229	GO:0005576	211.386	1.99932	1.14176e-13	extracellular region	1	1	chdh
DDB_G0284181	GO:0051704	236.273	1.98257	1.40459e-14	multi-organism process	1	1	krsA		DDB_G0270070	GO:0003824	1490.48	1.39146	4.88524e-12	catalytic activity	1	1	DDB_G0270070		DDB_G0287231	GO:0005576	211.386	1.99932	1.14176e-13	extracellular region	1	1	manF
DDB_G0284183	GO:0051704	236.273	1.98257	1.40459e-14	multi-organism process	0	1	mrfA		DDB_G0270074	GO:0003824	1490.48	1.39146	4.88524e-12	catalytic activity	1	1	DDB_G0270074		DDB_G0287293	GO:0005576	211.386	1.99932	1.14176e-13	extracellular region	0	1	gerA
DDB_G0284237	GO:0051704	236.273	1.98257	1.40459e-14	multi-organism process	0	1	rps12		DDB_G0270102	GO:0003824	1490.48	1.39146	4.88524e-12	catalytic activity	1	1	mkcF		DDB_G0287363	GO:0005576	211.386	1.99932	1.14176e-13	extracellular region	1	1	sibA
DDB_G0284329	GO:0051704	236.273	1.98257	1.40459e-14	multi-organism process	1	1	gefA		DDB_G0270104	GO:0003824	1490.48	1.39146	4.88524e-12	catalytic activity	1	1	DDB_G0270104		DDB_G0287367	GO:0005576	211.386	1.99932	1.14176e-13	extracellular region	1	1	DDB_G0287367
DDB_G0284331	GO:0051704	236.273	1.98257	1.40459e-14	multi-organism process	0	1	regA		DDB_G0270106	GO:0003824	1490.48	1.39146	4.88524e-12	catalytic activity	0	1	DDB_G0270106		DDB_G0287399	GO:0005576	211.386	1.99932	1.14176e-13	extracellular region	1	1	DDB_G0287399
DDB_G0284335	GO:0051704	236.273	1.98257	1.40459e-14	multi-organism process	1	1	sslA1		DDB_G0270110	GO:0003824	1490.48	1.39146	4.88524e-12	catalytic activity	0	1	dhx33		DDB_G0287427	GO:0005576	211.386	1.99932	1.14176e-13	extracellular region	0	1	DDB_G0287427
DDB_G0284363	GO:0051704	236.273	1.98257	1.40459e-14	multi-organism process	1	1	cf60		DDB_G0270120	GO:0003824	1490.48	1.39146	4.88524e-12	catalytic activity	0	1	sdhB		DDB_G0287463	GO:0005576	211.386	1.99932	1.14176e-13	extracellular region	0	1	DDB_G0287463
DDB_G0284411	GO:0051704	236.273	1.98257	1.40459e-14	multi-organism process	0	1	dng1		DDB_G0270122	GO:0003824	1490.48	1.39146	4.88524e-12	catalytic activity	1	1	rasW		DDB_G0287465	GO:0005576	211.386	1.99932	1.14176e-13	extracellular region	1	1	DDB_G0287465
DDB_G0284465	GO:0051704	236.273	1.98257	1.40459e-14	multi-organism process	1	1	cudA		DDB_G0270124	GO:0003824	1490.48	1.39146	4.88524e-12	catalytic activity	0	1	rasX		DDB_G0287549	GO:0005576	211.386	1.99932	1.14176e-13	extracellular region	0	1	DDB_G0287549
DDB_G0284611	GO:0051704	236.273	1.98257	1.40459e-14	multi-organism process	1	1	ripA		DDB_G0270126	GO:0003824	1490.48	1.39146	4.88524e-12	catalytic activity	0	1	rasY		DDB_G0287569	GO:0005576	211.386	1.99932	1.14176e-13	extracellular region	1	1	agl
DDB_G0284619	GO:0051704	236.273	1.98257	1.40459e-14	multi-organism process	1	1	DDB_G0284619		DDB_G0270140	GO:0003824	1490.48	1.39146	4.88524e-12	catalytic activity	1	1	rasZ		DDB_G0287583	GO:0005576	211.386	1.99932	1.14176e-13	extracellular region	1	1	gerC
DDB_G0284651	GO:0051704	236.273	1.98257	1.40459e-14	multi-organism process	0	1	gcsA		DDB_G0270146	GO:0003824	1490.48	1.39146	4.88524e-12	catalytic activity	0	1	DDB_G0270146		DDB_G0287587	GO:0005576	211.386	1.99932	1.14176e-13	extracellular region	1	1	smlA
DDB_G0284659	GO:0051704	236.273	1.98257	1.40459e-14	multi-organism process	1	1	tgrL1		DDB_G0270152	GO:0003824	1490.48	1.39146	4.88524e-12	catalytic activity	0	1	maspS		DDB_G0287599	GO:0005576	211.386	1.99932	1.14176e-13	extracellular region	0	1	DDB_G0287599
DDB_G0284669	GO:0051704	236.273	1.98257	1.40459e-14	multi-organism process	0	1	prsA		DDB_G0270162	GO:0003824	1490.48	1.39146	4.88524e-12	catalytic activity	1	1	allB2		DDB_G0287625	GO:0005576	211.386	1.99932	1.14176e-13	extracellular region	1	1	DDB_G0287625
DDB_G0284759	GO:0051704	236.273	1.98257	1.40459e-14	multi-organism process	1	1	psiM		DDB_G0270174	GO:0003824	1490.48	1.39146	4.88524e-12	catalytic activity	0	1	aprt		DDB_G0287647	GO:0005576	211.386	1.99932	1.14176e-13	extracellular region	1	1	DDB_G0287647
DDB_G0284845	GO:0051704	236.273	1.98257	1.40459e-14	multi-organism process	1	1	gxcC		DDB_G0270176	GO:0003824	1490.48	1.39146	4.88524e-12	catalytic activity	0	1	DDB_G0270176		DDB_G0287649	GO:0005576	211.386	1.99932	1.14176e-13	extracellular region	1	1	pldY
DDB_G0284863	GO:0051704	236.273	1.98257	1.40459e-14	multi-organism process	0	1	limB		DDB_G0270178	GO:0003824	1490.48	1.39146	4.88524e-12	catalytic activity	0	1	wdr85		DDB_G0287659	GO:0005576	211.386	1.99932	1.14176e-13	extracellular region	1	1	nagD
DDB_G0284867	GO:0051704	236.273	1.98257	1.40459e-14	multi-organism process	1	1	abcC8		DDB_G0270182	GO:0003824	1490.48	1.39146	4.88524e-12	catalytic activity	0	1	DDB_G0270182		DDB_G0287687	GO:0005576	211.386	1.99932	1.14176e-13	extracellular region	0	1	gerB
DDB_G0284897	GO:0051704	236.273	1.98257	1.40459e-14	multi-organism process	1	1	abkD		DDB_G0270184	GO:0003824	1490.48	1.39146	4.88524e-12	catalytic activity	1	1	ger		DDB_G0287819	GO:0005576	211.386	1.99932	1.14176e-13	extracellular region	0	1	ecmK
DDB_G0285083	GO:0051704	236.273	1.98257	1.40459e-14	multi-organism process	1	1	DDB_G0285083		DDB_G0270190	GO:0003824	1490.48	1.39146	4.88524e-12	catalytic activity	0	1	DDB_G0270190		DDB_G0287821	GO:0005576	211.386	1.99932	1.14176e-13	extracellular region	1	1	DDB_G0287821
DDB_G0285161	GO:0051704	236.273	1.98257	1.40459e-14	multi-organism process	1	1	dagA		DDB_G0270200	GO:0003824	1490.48	1.39146	4.88524e-12	catalytic activity	0	1	DDB_G0270200		DDB_G0287841	GO:0005576	211.386	1.99932	1.14176e-13	extracellular region	1	1	DDB_G0287841
DDB_G0285163	GO:0051704	236.273	1.98257	1.40459e-14	multi-organism process	1	1	gacT		DDB_G0270218	GO:0003824	1490.48	1.39146	4.88524e-12	catalytic activity	0	1	glkA		DDB_G0288005	GO:0005576	211.386	1.99932	1.14176e-13	extracellular region	1	1	DDB_G0288005
DDB_G0285165	GO:0051704	236.273	1.98257	1.40459e-14	multi-organism process	1	1	abcC9		DDB_G0270228	GO:0003824	1490.48	1.39146	4.88524e-12	catalytic activity	0	1	gtpbp3		DDB_G0288065	GO:0005576	211.386	1.99932	1.14176e-13	extracellular region	0	1	cdcD
DDB_G0285175	GO:0051704	236.273	1.98257	1.40459e-14	multi-organism process	0	1	vmp1		DDB_G0270252	GO:0003824	1490.48	1.39146	4.88524e-12	catalytic activity	1	1	DDB_G0270252		DDB_G0288069	GO:0005576	211.386	1.99932	1.14176e-13	extracellular region	0	1	DDB_G0288069
DDB_G0285253	GO:0051704	236.273	1.98257	1.40459e-14	multi-organism process	0	1	scrA		DDB_G0270264	GO:0003824	1490.48	1.39146	4.88524e-12	catalytic activity	0	1	metap2		DDB_G0288095	GO:0005576	211.386	1.99932	1.14176e-13	extracellular region	1	1	DDB_G0288095
DDB_G0285323	GO:0051704	236.273	1.98257	1.40459e-14	multi-organism process	1	1	atg9		DDB_G0270268	GO:0003824	1490.48	1.39146	4.88524e-12	catalytic activity	0	1	DDB_G0270268		DDB_G0288097	GO:0005576	211.386	1.99932	1.14176e-13	extracellular region	0	1	DDB_G0288097
DDB_G0285425	GO:0051704	236.273	1.98257	1.40459e-14	multi-organism process	1	1	gpaD		DDB_G0270270	GO:0003824	1490.48	1.39146	4.88524e-12	catalytic activity	0	1	gpsn2		DDB_G0288133	GO:0005576	211.386	1.99932	1.14176e-13	extracellular region	0	1	DDB_G0288133
DDB_G0285793	GO:0051704	236.273	1.98257	1.40459e-14	multi-organism process	0	1	cadA		DDB_G0270272	GO:0003824	1490.48	1.39146	4.88524e-12	catalytic activity	0	1	uae1		DDB_G0288195	GO:0005576	211.386	1.99932	1.14176e-13	extracellular region	1	1	sibC
DDB_G0285845	GO:0051704	236.273	1.98257	1.40459e-14	multi-organism process	0	1	phdA		DDB_G0270282	GO:0003824	1490.48	1.39146	4.88524e-12	catalytic activity	0	1	DDB_G0270282		DDB_G0288219	GO:0005576	211.386	1.99932	1.14176e-13	extracellular region	1	1	DDB_G0288219
DDB_G0285925	GO:0051704	236.273	1.98257	1.40459e-14	multi-organism process	0	1	sunB		DDB_G0270298	GO:0003824	1490.48	1.39146	4.88524e-12	catalytic activity	0	1	pctA		DDB_G0288239	GO:0005576	211.386	1.99932	1.14176e-13	extracellular region	1	1	sibE
DDB_G0285939	GO:0051704	236.273	1.98257	1.40459e-14	multi-organism process	0	1	ctnnA		DDB_G0270312	GO:0003824	1490.48	1.39146	4.88524e-12	catalytic activity	1	1	DDB_G0270312		DDB_G0288289	GO:0005576	211.386	1.99932	1.14176e-13	extracellular region	1	1	rliF
DDB_G0285997	GO:0051704	236.273	1.98257	1.40459e-14	multi-organism process	1	1	abcF1		DDB_G0270338	GO:0003824	1490.48	1.39146	4.88524e-12	catalytic activity	0	1	hdaB		DDB_G0288299	GO:0005576	211.386	1.99932	1.14176e-13	extracellular region	0	1	pdx1
DDB_G0286015	GO:0051704	236.273	1.98257	1.40459e-14	multi-organism process	0	1	gmsA		DDB_G0270352	GO:0003824	1490.48	1.39146	4.88524e-12	catalytic activity	1	1	DDB_G0270352		DDB_G0288331	GO:0005576	211.386	1.99932	1.14176e-13	extracellular region	1	1	expl7
DDB_G0286119	GO:0051704	236.273	1.98257	1.40459e-14	multi-organism process	1	1	tagB		DDB_G0270354	GO:0003824	1490.48	1.39146	4.88524e-12	catalytic activity	1	1	cyp513A3		DDB_G0288387	GO:0005576	211.386	1.99932	1.14176e-13	extracellular region	0	1	accA
DDB_G0286185	GO:0051704	236.273	1.98257	1.40459e-14	multi-organism process	0	1	gpaE		DDB_G0270356	GO:0003824	1490.48	1.39146	4.88524e-12	catalytic activity	0	1	erg2		DDB_G0288419	GO:0005576	211.386	1.99932	1.14176e-13	extracellular region	1	1	DDB_G0288419
DDB_G0286187	GO:0051704	236.273	1.98257	1.40459e-14	multi-organism process	0	1	proB		DDB_G0270382	GO:0003824	1490.48	1.39146	4.88524e-12	catalytic activity	0	1	DDB_G0270382		DDB_G0288475	GO:0005576	211.386	1.99932	1.14176e-13	extracellular region	1	1	DDB_G0288475
DDB_G0286191	GO:0051704	236.273	1.98257	1.40459e-14	multi-organism process	0	1	atg8a		DDB_G0270384	GO:0003824	1490.48	1.39146	4.88524e-12	catalytic activity	0	1	tsn		DDB_G0288511	GO:0005576	211.386	1.99932	1.14176e-13	extracellular region	0	1	sadA
DDB_G0286303	GO:0051704	236.273	1.98257	1.40459e-14	multi-organism process	1	1	ku80		DDB_G0270386	GO:0003824	1490.48	1.39146	4.88524e-12	catalytic activity	1	1	DDB_G0270386		DDB_G0288563	GO:0005576	211.386	1.99932	1.14176e-13	extracellular region	0	1	DDB_G0288563
DDB_G0286353	GO:0051704	236.273	1.98257	1.40459e-14	multi-organism process	0	1	erkA		DDB_G0270396	GO:0003824	1490.48	1.39146	4.88524e-12	catalytic activity	0	1	ddx49		DDB_G0288711	GO:0005576	211.386	1.99932	1.14176e-13	extracellular region	0	1	tgrM1
DDB_G0286355	GO:0051704	236.273	1.98257	1.40459e-14	multi-organism process	0	1	mhcA		DDB_G0270404	GO:0003824	1490.48	1.39146	4.88524e-12	catalytic activity	1	1	docB		DDB_G0288745	GO:0005576	211.386	1.99932	1.14176e-13	extracellular region	1	1	DDB_G0288745
DDB_G0286359	GO:0051704	236.273	1.98257	1.40459e-14	multi-organism process	0	1	svkA		DDB_G0270416	GO:0003824	1490.48	1.39146	4.88524e-12	catalytic activity	1	1	DDB_G0270416		DDB_G0288769	GO:0005576	211.386	1.99932	1.14176e-13	extracellular region	0	1	cap
DDB_G0286385	GO:0051704	236.273	1.98257	1.40459e-14	multi-organism process	1	1	padA		DDB_G0270418	GO:0003824	1490.48	1.39146	4.88524e-12	catalytic activity	0	1	top2		DDB_G0288841	GO:0005576	211.386	1.99932	1.14176e-13	extracellular region	1	1	DDB_G0288841
DDB_G0286557	GO:0051704	236.273	1.98257	1.40459e-14	multi-organism process	0	1	pten		DDB_G0270442	GO:0003824	1490.48	1.39146	4.88524e-12	catalytic activity	0	1	polA3		DDB_G0288919	GO:0005576	211.386	1.99932	1.14176e-13	extracellular region	1	1	psiI
DDB_G0286797	GO:0051704	236.273	1.98257	1.40459e-14	multi-organism process	0	1	tsg101		DDB_G0270444	GO:0003824	1490.48	1.39146	4.88524e-12	catalytic activity	1	1	DDB_G0270444		DDB_G0289015	GO:0005576	211.386	1.99932	1.14176e-13	extracellular region	1	1	DDB_G0289015
DDB_G0286825	GO:0051704	236.273	1.98257	1.40459e-14	multi-organism process	1	1	tgrD1		DDB_G0270482	GO:0003824	1490.48	1.39146	4.88524e-12	catalytic activity	0	1	gfm1		DDB_G0289073	GO:0005576	211.386	1.99932	1.14176e-13	extracellular region	1	1	csaA
DDB_G0287101	GO:0051704	236.273	1.98257	1.40459e-14	multi-organism process	1	1	noxB		DDB_G0270500	GO:0003824	1490.48	1.39146	4.88524e-12	catalytic activity	1	1	d2hgdh		DDB_G0289121	GO:0005576	211.386	1.99932	1.14176e-13	extracellular region	1	1	pde4
DDB_G0287125	GO:0051704	236.273	1.98257	1.40459e-14	multi-organism process	1	1	proA		DDB_G0270510	GO:0003824	1490.48	1.39146	4.88524e-12	catalytic activity	0	1	spc2		DDB_G0289145	GO:0005576	211.386	1.99932	1.14176e-13	extracellular region	0	1	pde7
DDB_G0287127	GO:0051704	236.273	1.98257	1.40459e-14	multi-organism process	0	1	vatA		DDB_G0270544	GO:0003824	1490.48	1.39146	4.88524e-12	catalytic activity	0	1	gdt6		DDB_G0289171	GO:0005576	211.386	1.99932	1.14176e-13	extracellular region	0	1	DDB_G0289171
DDB_G0287153	GO:0051704	236.273	1.98257	1.40459e-14	multi-organism process	1	1	DDB_G0287153		DDB_G0270550	GO:0003824	1490.48	1.39146	4.88524e-12	catalytic activity	0	1	gdt4		DDB_G0289365	GO:0005576	211.386	1.99932	1.14176e-13	extracellular region	0	1	gghB
DDB_G0287295	GO:0051704	236.273	1.98257	1.40459e-14	multi-organism process	1	1	forC		DDB_G0270558	GO:0003824	1490.48	1.39146	4.88524e-12	catalytic activity	1	1	DDB_G0270558		DDB_G0289391	GO:0005576	211.386	1.99932	1.14176e-13	extracellular region	0	1	pkiA
DDB_G0287327	GO:0051704	236.273	1.98257	1.40459e-14	multi-organism process	1	1	prmt5		DDB_G0270562	GO:0003824	1490.48	1.39146	4.88524e-12	catalytic activity	1	1	acy1		DDB_G0289393	GO:0005576	211.386	1.99932	1.14176e-13	extracellular region	1	1	psiH
DDB_G0287459	GO:0051704	236.273	1.98257	1.40459e-14	multi-organism process	1	1	secG		DDB_G0270564	GO:0003824	1490.48	1.39146	4.88524e-12	catalytic activity	0	1	DDB_G0270564		DDB_G0289443	GO:0005576	211.386	1.99932	1.14176e-13	extracellular region	0	1	DDB_G0289443
DDB_G0287505	GO:0051704	236.273	1.98257	1.40459e-14	multi-organism process	0	1	talB		DDB_G0270572	GO:0003824	1490.48	1.39146	4.88524e-12	catalytic activity	1	1	pks2		DDB_G0289483	GO:0005576	211.386	1.99932	1.14176e-13	extracellular region	0	1	ctxA
DDB_G0287585	GO:0051704	236.273	1.98257	1.40459e-14	multi-organism process	0	1	rgaA		DDB_G0270580	GO:0003824	1490.48	1.39146	4.88524e-12	catalytic activity	1	1	DDB_G0270580		DDB_G0289511	GO:0005576	211.386	1.99932	1.14176e-13	extracellular region	1	1	act28
DDB_G0287587	GO:0051704	236.273	1.98257	1.40459e-14	multi-organism process	1	1	smlA		DDB_G0270582	GO:0003824	1490.48	1.39146	4.88524e-12	catalytic activity	1	1	DDB_G0270582		DDB_G0289517	GO:0005576	211.386	1.99932	1.14176e-13	extracellular region	1	1	DDB_G0289517
DDB_G0287589	GO:0051704	236.273	1.98257	1.40459e-14	multi-organism process	0	1	abcC14		DDB_G0270642	GO:0003824	1490.48	1.39146	4.88524e-12	catalytic activity	1	1	DDB_G0270642		DDB_G0289543	GO:0005576	211.386	1.99932	1.14176e-13	extracellular region	1	1	ndrD
DDB_G0287593	GO:0051704	236.273	1.98257	1.40459e-14	multi-organism process	1	1	abcC6		DDB_G0270644	GO:0003824	1490.48	1.39146	4.88524e-12	catalytic activity	0	1	DDB_G0270644		DDB_G0289635	GO:0005576	211.386	1.99932	1.14176e-13	extracellular region	0	1	DDB_G0289635
DDB_G0287691	GO:0051704	236.273	1.98257	1.40459e-14	multi-organism process	1	1	abcC3		DDB_G0270652	GO:0003824	1490.48	1.39146	4.88524e-12	catalytic activity	1	1	DDB_G0270652		DDB_G0289749	GO:0005576	211.386	1.99932	1.14176e-13	extracellular region	0	1	DDB_G0289749
DDB_G0287769	GO:0051704	236.273	1.98257	1.40459e-14	multi-organism process	0	1	ndufaf5		DDB_G0270658	GO:0003824	1490.48	1.39146	4.88524e-12	catalytic activity	1	1	acbA		DDB_G0289813	GO:0005576	211.386	1.99932	1.14176e-13	extracellular region	1	1	cupF
DDB_G0287801	GO:0051704	236.273	1.98257	1.40459e-14	multi-organism process	0	1	ncstn		DDB_G0270666	GO:0003824	1490.48	1.39146	4.88524e-12	catalytic activity	1	1	gdt2		DDB_G0290139	GO:0005576	211.386	1.99932	1.14176e-13	extracellular region	1	1	DDB_G0290139
DDB_G0287925	GO:0051704	236.273	1.98257	1.40459e-14	multi-organism process	0	1	DG1037		DDB_G0270668	GO:0003824	1490.48	1.39146	4.88524e-12	catalytic activity	1	1	gdt8		DDB_G0290141	GO:0005576	211.386	1.99932	1.14176e-13	extracellular region	1	1	rps17
DDB_G0287969	GO:0051704	236.273	1.98257	1.40459e-14	multi-organism process	1	1	cnrN		DDB_G0270670	GO:0003824	1490.48	1.39146	4.88524e-12	catalytic activity	1	1	psaB		DDB_G0290217	GO:0005576	211.386	1.99932	1.14176e-13	extracellular region	1	1	glb1
DDB_G0288047	GO:0051704	236.273	1.98257	1.40459e-14	multi-organism process	1	1	dnmA		DDB_G0270678	GO:0003824	1490.48	1.39146	4.88524e-12	catalytic activity	1	1	samkC		DDB_G0290245	GO:0005576	211.386	1.99932	1.14176e-13	extracellular region	1	1	psiC
DDB_G0288065	GO:0051704	236.273	1.98257	1.40459e-14	multi-organism process	0	1	cdcD		DDB_G0270680	GO:0003824	1490.48	1.39146	4.88524e-12	catalytic activity	0	1	samkD		DDB_G0290259	GO:0005576	211.386	1.99932	1.14176e-13	extracellular region	1	1	cfrB
DDB_G0288179	GO:0051704	236.273	1.98257	1.40459e-14	multi-organism process	0	1	carB		DDB_G0270688	GO:0003824	1490.48	1.39146	4.88524e-12	catalytic activity	0	1	mpl2		DDB_G0290261	GO:0005576	211.386	1.99932	1.14176e-13	extracellular region	0	1	cfrC
DDB_G0288181	GO:0051704	236.273	1.98257	1.40459e-14	multi-organism process	0	1	hspA		DDB_G0270722	GO:0003824	1490.48	1.39146	4.88524e-12	catalytic activity	0	1	DDB_G0270722		DDB_G0290301	GO:0005576	211.386	1.99932	1.14176e-13	extracellular region	1	1	DDB_G0290301
DDB_G0288249	GO:0051704	236.273	1.98257	1.40459e-14	multi-organism process	1	1	mkpA		DDB_G0270726	GO:0003824	1490.48	1.39146	4.88524e-12	catalytic activity	1	1	uduC		DDB_G0290333	GO:0005576	211.386	1.99932	1.14176e-13	extracellular region	0	1	tpp1B
DDB_G0288251	GO:0051704	236.273	1.98257	1.40459e-14	multi-organism process	1	1	roco4		DDB_G0270738	GO:0003824	1490.48	1.39146	4.88524e-12	catalytic activity	0	1	DDB_G0270738		DDB_G0290387	GO:0005576	211.386	1.99932	1.14176e-13	extracellular region	1	1	DDB_G0290387
DDB_G0288331	GO:0051704	236.273	1.98257	1.40459e-14	multi-organism process	1	1	expl7		DDB_G0270764	GO:0003824	1490.48	1.39146	4.88524e-12	catalytic activity	1	1	myh		DDB_G0290409	GO:0005576	211.386	1.99932	1.14176e-13	extracellular region	1	1	DDB_G0290409
DDB_G0288373	GO:0051704	236.273	1.98257	1.40459e-14	multi-organism process	0	1	efbA		DDB_G0270766	GO:0003824	1490.48	1.39146	4.88524e-12	catalytic activity	1	1	NA		DDB_G0290417	GO:0005576	211.386	1.99932	1.14176e-13	extracellular region	1	1	chid1
DDB_G0288457	GO:0051704	236.273	1.98257	1.40459e-14	multi-organism process	1	1	pks26		DDB_G0270776	GO:0003824	1490.48	1.39146	4.88524e-12	catalytic activity	0	1	DDB_G0270776		DDB_G0290419	GO:0005576	211.386	1.99932	1.14176e-13	extracellular region	1	1	DDB_G0290419
DDB_G0288485	GO:0051704	236.273	1.98257	1.40459e-14	multi-organism process	1	1	pikD		DDB_G0270778	GO:0003824	1490.48	1.39146	4.88524e-12	catalytic activity	1	1	DDB_G0270778		DDB_G0290521	GO:0005576	211.386	1.99932	1.14176e-13	extracellular region	0	1	DDB_G0290521
DDB_G0288495	GO:0051704	236.273	1.98257	1.40459e-14	multi-organism process	1	1	smdA		DDB_G0270784	GO:0003824	1490.48	1.39146	4.88524e-12	catalytic activity	1	1	psmC1		DDB_G0290555	GO:0005576	211.386	1.99932	1.14176e-13	extracellular region	0	1	DDB_G0290555
DDB_G0288533	GO:0051704	236.273	1.98257	1.40459e-14	multi-organism process	1	1	macA		DDB_G0270806	GO:0003824	1490.48	1.39146	4.88524e-12	catalytic activity	1	1	ldhd		DDB_G0290577	GO:0005576	211.386	1.99932	1.14176e-13	extracellular region	1	1	dnase2
DDB_G0288547	GO:0051704	236.273	1.98257	1.40459e-14	multi-organism process	1	1	DDB_G0288547		DDB_G0270808	GO:0003824	1490.48	1.39146	4.88524e-12	catalytic activity	0	1	scy2		DDB_G0290593	GO:0005576	211.386	1.99932	1.14176e-13	extracellular region	0	1	DDB_G0290593
DDB_G0288557	GO:0051704	236.273	1.98257	1.40459e-14	multi-organism process	1	1	vilA		DDB_G0270814	GO:0003824	1490.48	1.39146	4.88524e-12	catalytic activity	0	1	nek2		DDB_G0290641	GO:0005576	211.386	1.99932	1.14176e-13	extracellular region	1	1	DDB_G0290641
DDB_G0288581	GO:0051704	236.273	1.98257	1.40459e-14	multi-organism process	1	1	DDB_G0288581		DDB_G0270826	GO:0003824	1490.48	1.39146	4.88524e-12	catalytic activity	0	1	abcG22		DDB_G0290841	GO:0005576	211.386	1.99932	1.14176e-13	extracellular region	1	1	DDB_G0290841
DDB_G0288677	GO:0051704	236.273	1.98257	1.40459e-14	multi-organism process	0	1	cdk5		DDB_G0270834	GO:0003824	1490.48	1.39146	4.88524e-12	catalytic activity	1	1	sgmA		DDB_G0290879	GO:0005576	211.386	1.99932	1.14176e-13	extracellular region	1	1	DDB_G0290879
DDB_G0288715	GO:0051704	236.273	1.98257	1.40459e-14	multi-organism process	1	1	gadB		DDB_G0270836	GO:0003824	1490.48	1.39146	4.88524e-12	catalytic activity	1	1	fbp		DDB_G0290925	GO:0005576	211.386	1.99932	1.14176e-13	extracellular region	1	1	psiD
DDB_G0288755	GO:0051704	236.273	1.98257	1.40459e-14	multi-organism process	1	1	gbfA		DDB_G0270838	GO:0003824	1490.48	1.39146	4.88524e-12	catalytic activity	0	1	H3b		DDB_G0291039	GO:0005576	211.386	1.99932	1.14176e-13	extracellular region	1	1	kif11
DDB_G0288771	GO:0051704	236.273	1.98257	1.40459e-14	multi-organism process	0	1	darA		DDB_G0270850	GO:0003824	1490.48	1.39146	4.88524e-12	catalytic activity	1	1	DDB_G0270850		DDB_G0291103	GO:0005576	211.386	1.99932	1.14176e-13	extracellular region	1	1	DDB_G0291103
DDB_G0288877	GO:0051704	236.273	1.98257	1.40459e-14	multi-organism process	1	1	aarA		DDB_G0270854	GO:0003824	1490.48	1.39146	4.88524e-12	catalytic activity	1	1	nif3		DDB_G0291121	GO:0005576	211.386	1.99932	1.14176e-13	extracellular region	0	1	cinB
DDB_G0288907	GO:0051704	236.273	1.98257	1.40459e-14	multi-organism process	0	1	smtA		DDB_G0270870	GO:0003824	1490.48	1.39146	4.88524e-12	catalytic activity	1	1	atp9b		DDB_G0291171	GO:0005576	211.386	1.99932	1.14176e-13	extracellular region	1	1	DDB_G0291171
DDB_G0289001	GO:0051704	236.273	1.98257	1.40459e-14	multi-organism process	1	1	pyk3		DDB_G0270882	GO:0003824	1490.48	1.39146	4.88524e-12	catalytic activity	1	1	nosip		DDB_G0291179	GO:0005576	211.386	1.99932	1.14176e-13	extracellular region	0	1	metK
DDB_G0289073	GO:0051704	236.273	1.98257	1.40459e-14	multi-organism process	1	1	csaA		DDB_G0270894	GO:0003824	1490.48	1.39146	4.88524e-12	catalytic activity	1	1	irlC		DDB_G0291191	GO:0005576	211.386	1.99932	1.14176e-13	extracellular region	1	1	DDB_G0291191
DDB_G0289075	GO:0051704	236.273	1.98257	1.40459e-14	multi-organism process	0	1	spiA		DDB_G0270928	GO:0003824	1490.48	1.39146	4.88524e-12	catalytic activity	1	1	sir2E		DDB_G0291255	GO:0005576	211.386	1.99932	1.14176e-13	extracellular region	0	1	29C
DDB_G0289117	GO:0051704	236.273	1.98257	1.40459e-14	multi-organism process	1	1	myoB		DDB_G0270934	GO:0003824	1490.48	1.39146	4.88524e-12	catalytic activity	1	1	DDB_G0270934		DDB_G0291291	GO:0005576	211.386	1.99932	1.14176e-13	extracellular region	0	1	ecmF
DDB_G0289121	GO:0051704	236.273	1.98257	1.40459e-14	multi-organism process	1	1	pde4		DDB_G0270946	GO:0003824	1490.48	1.39146	4.88524e-12	catalytic activity	1	1	DDB_G0270946		DDB_G0291301	GO:0005576	211.386	1.99932	1.14176e-13	extracellular region	1	1	DDB_G0291301
DDB_G0289207	GO:0051704	236.273	1.98257	1.40459e-14	multi-organism process	1	1	tmcB		DDB_G0270948	GO:0003824	1490.48	1.39146	4.88524e-12	catalytic activity	0	1	fntB		DDB_G0291324	GO:0005576	211.386	1.99932	1.14176e-13	extracellular region	1	1	DDB_G0291324
DDB_G0289237	GO:0051704	236.273	1.98257	1.40459e-14	multi-organism process	1	1	tirA		DDB_G0270954	GO:0003824	1490.48	1.39146	4.88524e-12	catalytic activity	1	1	DDB_G0270954		DDB_G0291394	GO:0005576	211.386	1.99932	1.14176e-13	extracellular region	1	1	DDB_G0291394
DDB_G0289249	GO:0051704	236.273	1.98257	1.40459e-14	multi-organism process	1	1	DDB_G0289249		DDB_G0270958	GO:0003824	1490.48	1.39146	4.88524e-12	catalytic activity	1	1	DDB_G0270958		DDB_G0291434	GO:0005576	211.386	1.99932	1.14176e-13	extracellular region	1	1	pdi2
DDB_G0289253	GO:0051704	236.273	1.98257	1.40459e-14	multi-organism process	1	1	tmcC		DDB_G0270990	GO:0003824	1490.48	1.39146	4.88524e-12	catalytic activity	1	1	DDB_G0270990		DDB_G0291462	GO:0005576	211.386	1.99932	1.14176e-13	extracellular region	1	1	DDB_G0291462
DDB_G0289257	GO:0051704	236.273	1.98257	1.40459e-14	multi-organism process	0	1	set1		DDB_G0270994	GO:0003824	1490.48	1.39146	4.88524e-12	catalytic activity	1	1	psaA		DDB_G0291508	GO:0005576	211.386	1.99932	1.14176e-13	extracellular region	0	1	DDB_G0291508
DDB_G0289329	GO:0051704	236.273	1.98257	1.40459e-14	multi-organism process	1	1	dmtA		DDB_G0271000	GO:0003824	1490.48	1.39146	4.88524e-12	catalytic activity	1	1	pks3		DDB_G0291606	GO:0005576	211.386	1.99932	1.14176e-13	extracellular region	0	1	vps8
DDB_G0289331	GO:0051704	236.273	1.98257	1.40459e-14	multi-organism process	1	1	abcG16		DDB_G0271022	GO:0003824	1490.48	1.39146	4.88524e-12	catalytic activity	1	1	adcC		DDB_G0291614	GO:0005576	211.386	1.99932	1.14176e-13	extracellular region	1	1	pks40
DDB_G0289377	GO:0051704	236.273	1.98257	1.40459e-14	multi-organism process	1	1	DDB_G0289377		DDB_G0271050	GO:0003824	1490.48	1.39146	4.88524e-12	catalytic activity	0	1	magA		DDB_G0291626	GO:0005576	211.386	1.99932	1.14176e-13	extracellular region	0	1	DDB_G0291626
DDB_G0289391	GO:0051704	236.273	1.98257	1.40459e-14	multi-organism process	0	1	pkiA		DDB_G0271052	GO:0003824	1490.48	1.39146	4.88524e-12	catalytic activity	1	1	snf2b		DDB_G0291668	GO:0005576	211.386	1.99932	1.14176e-13	extracellular region	1	1	tgrA3
DDB_G0289477	GO:0051704	236.273	1.98257	1.40459e-14	multi-organism process	1	1	rmp		DDB_G0271066	GO:0003824	1490.48	1.39146	4.88524e-12	catalytic activity	1	1	DDB_G0271066		DDB_G0291684	GO:0005576	211.386	1.99932	1.14176e-13	extracellular region	1	1	pks41
DDB_G0289483	GO:0051704	236.273	1.98257	1.40459e-14	multi-organism process	0	1	ctxA		DDB_G0271084	GO:0003824	1490.48	1.39146	4.88524e-12	catalytic activity	1	1	DDB_G0271084		DDB_G0291760	GO:0005576	211.386	1.99932	1.14176e-13	extracellular region	0	1	DDB_G0291760
DDB_G0289521	GO:0051704	236.273	1.98257	1.40459e-14	multi-organism process	0	1	srsA		DDB_G0271092	GO:0003824	1490.48	1.39146	4.88524e-12	catalytic activity	0	1	H3c		DDB_G0291858	GO:0005576	211.386	1.99932	1.14176e-13	extracellular region	0	1	vatM
DDB_G0289599	GO:0051704	236.273	1.98257	1.40459e-14	multi-organism process	1	1	comA		DDB_G0271094	GO:0003824	1490.48	1.39146	4.88524e-12	catalytic activity	1	1	fah		DDB_G0291862	GO:0005576	211.386	1.99932	1.14176e-13	extracellular region	0	1	rpl3
DDB_G0289653	GO:0051704	236.273	1.98257	1.40459e-14	multi-organism process	1	1	noxA		DDB_G0271096	GO:0003824	1490.48	1.39146	4.88524e-12	catalytic activity	1	1	atg7		DDB_G0291912	GO:0005576	211.386	1.99932	1.14176e-13	extracellular region	1	1	DDB_G0291912
DDB_G0289655	GO:0051704	236.273	1.98257	1.40459e-14	multi-organism process	1	1	abcG7		DDB_G0271106	GO:0003824	1490.48	1.39146	4.88524e-12	catalytic activity	0	1	sod2		DDB_G0291928	GO:0005576	211.386	1.99932	1.14176e-13	extracellular region	0	1	ubqI
DDB_G0289665	GO:0051704	236.273	1.98257	1.40459e-14	multi-organism process	1	1	gefQ		DDB_G0271126	GO:0003824	1490.48	1.39146	4.88524e-12	catalytic activity	1	1	plbB		DDB_G0291982	GO:0005576	211.386	1.99932	1.14176e-13	extracellular region	1	1	psiA
DDB_G0289731	GO:0051704	236.273	1.98257	1.40459e-14	multi-organism process	1	1	DDB_G0289731		DDB_G0271134	GO:0003824	1490.48	1.39146	4.88524e-12	catalytic activity	1	1	celA		DDB_G0291994	GO:0005576	211.386	1.99932	1.14176e-13	extracellular region	1	1	abcA1
DDB_G0289789	GO:0051704	236.273	1.98257	1.40459e-14	multi-organism process	0	1	DDB_G0289789		DDB_G0271138	GO:0003824	1490.48	1.39146	4.88524e-12	catalytic activity	1	1	abcA8		DDB_G0292014	GO:0005576	211.386	1.99932	1.14176e-13	extracellular region	1	1	psiK
DDB_G0289881	GO:0051704	236.273	1.98257	1.40459e-14	multi-organism process	0	1	atg5		DDB_G0271140	GO:0003824	1490.48	1.39146	4.88524e-12	catalytic activity	1	1	abcA7		DDB_G0292036	GO:0005576	211.386	1.99932	1.14176e-13	extracellular region	1	1	ric8
DDB_G0289975	GO:0051704	236.273	1.98257	1.40459e-14	multi-organism process	1	1	DDB_G0289975		DDB_G0271146	GO:0003824	1490.48	1.39146	4.88524e-12	catalytic activity	0	1	udkD		DDB_G0292076	GO:0005576	211.386	1.99932	1.14176e-13	extracellular region	0	1	DDB_G0292076
DDB_G0290015	GO:0051704	236.273	1.98257	1.40459e-14	multi-organism process	1	1	grxA		DDB_G0271264	GO:0003824	1490.48	1.39146	4.88524e-12	catalytic activity	1	1	usp14		DDB_G0292096	GO:0005576	211.386	1.99932	1.14176e-13	extracellular region	1	1	DDB_G0292096
DDB_G0290063	GO:0051704	236.273	1.98257	1.40459e-14	multi-organism process	0	1	DDB_G0290063		DDB_G0271268	GO:0003824	1490.48	1.39146	4.88524e-12	catalytic activity	0	1	DDB_G0271268		DDB_G0292218	GO:0005576	211.386	1.99932	1.14176e-13	extracellular region	0	1	st15
DDB_G0290157	GO:0051704	236.273	1.98257	1.40459e-14	multi-organism process	0	1	pkgB		DDB_G0271270	GO:0003824	1490.48	1.39146	4.88524e-12	catalytic activity	0	1	DDB_G0271270		DDB_G0292220	GO:0005576	211.386	1.99932	1.14176e-13	extracellular region	0	1	ecmH
DDB_G0290165	GO:0051704	236.273	1.98257	1.40459e-14	multi-organism process	1	1	bzpR		DDB_G0271272	GO:0003824	1490.48	1.39146	4.88524e-12	catalytic activity	0	1	DDB_G0271272		DDB_G0292222	GO:0005576	211.386	1.99932	1.14176e-13	extracellular region	0	1	ecmI
DDB_G0290225	GO:0051704	236.273	1.98257	1.40459e-14	multi-organism process	0	1	DDB_G0290225		DDB_G0271314	GO:0003824	1490.48	1.39146	4.88524e-12	catalytic activity	1	1	iliH		DDB_G0292224	GO:0005576	211.386	1.99932	1.14176e-13	extracellular region	1	1	ecmG
DDB_G0290453	GO:0051704	236.273	1.98257	1.40459e-14	multi-organism process	1	1	usp12		DDB_G0271336	GO:0003824	1490.48	1.39146	4.88524e-12	catalytic activity	0	1	DDB_G0271336		DDB_G0292248	GO:0005576	211.386	1.99932	1.14176e-13	extracellular region	0	1	DDB_G0292248
DDB_G0290481	GO:0051704	236.273	1.98257	1.40459e-14	multi-organism process	0	1	talA		DDB_G0271340	GO:0003824	1490.48	1.39146	4.88524e-12	catalytic activity	1	1	DDB_G0271340		DDB_G0292314	GO:0005576	211.386	1.99932	1.14176e-13	extracellular region	1	1	gdt7
DDB_G0290551	GO:0051704	236.273	1.98257	1.40459e-14	multi-organism process	0	1	rblA		DDB_G0271342	GO:0003824	1490.48	1.39146	4.88524e-12	catalytic activity	1	1	dgat1		DDB_G0292552	GO:0005576	211.386	1.99932	1.14176e-13	extracellular region	1	1	dscE
DDB_G0290825	GO:0051704	236.273	1.98257	1.40459e-14	multi-organism process	0	1	chlA		DDB_G0271344	GO:0003824	1490.48	1.39146	4.88524e-12	catalytic activity	0	1	idhA		DDB_G0292630	GO:0005576	211.386	1.99932	1.14176e-13	extracellular region	1	1	DDB_G0292630
DDB_G0290835	GO:0051704	236.273	1.98257	1.40459e-14	multi-organism process	1	1	DDB_G0290835		DDB_G0271346	GO:0003824	1490.48	1.39146	4.88524e-12	catalytic activity	1	1	yod1		DDB_G0292696	GO:0005576	211.386	1.99932	1.14176e-13	extracellular region	1	1	colA
DDB_G0290853	GO:0051704	236.273	1.98257	1.40459e-14	multi-organism process	1	1	stlB		DDB_G0271348	GO:0003824	1490.48	1.39146	4.88524e-12	catalytic activity	1	1	DDB_G0271348		DDB_G0292768	GO:0005576	211.386	1.99932	1.14176e-13	extracellular region	1	1	dcd1B
DDB_G0290959	GO:0051704	236.273	1.98257	1.40459e-14	multi-organism process	1	1	chtC		DDB_G0271350	GO:0003824	1490.48	1.39146	4.88524e-12	catalytic activity	0	1	DDB_G0271350		DDB_G0292810	GO:0005576	211.386	1.99932	1.14176e-13	extracellular region	1	1	gluA
DDB_G0290997	GO:0051704	236.273	1.98257	1.40459e-14	multi-organism process	0	1	mppA2		DDB_G0271370	GO:0003824	1490.48	1.39146	4.88524e-12	catalytic activity	1	1	DDB_G0271370		DDB_G0292822	GO:0005576	211.386	1.99932	1.14176e-13	extracellular region	1	1	DDB_G0292822
DDB_G0291077	GO:0051704	236.273	1.98257	1.40459e-14	multi-organism process	0	1	rdiA		DDB_G0271374	GO:0003824	1490.48	1.39146	4.88524e-12	catalytic activity	0	1	DDB_G0271374		DDB_G0292824	GO:0005576	211.386	1.99932	1.14176e-13	extracellular region	1	1	DDB_G0292824
DDB_G0291093	GO:0051704	236.273	1.98257	1.40459e-14	multi-organism process	0	1	pikH		DDB_G0271376	GO:0003824	1490.48	1.39146	4.88524e-12	catalytic activity	1	1	DDB_G0271376		DDB_G0292826	GO:0005576	211.386	1.99932	1.14176e-13	extracellular region	1	1	DDB_G0292826
DDB_G0291117	GO:0051704	236.273	1.98257	1.40459e-14	multi-organism process	1	1	noxC		DDB_G0271378	GO:0003824	1490.48	1.39146	4.88524e-12	catalytic activity	0	1	DDB_G0271378		DDB_G0292828	GO:0005576	211.386	1.99932	1.14176e-13	extracellular region	0	1	DDB_G0292828
DDB_G0291157	GO:0051704	236.273	1.98257	1.40459e-14	multi-organism process	0	1	cln3		DDB_G0271398	GO:0003824	1490.48	1.39146	4.88524e-12	catalytic activity	1	1	mon2		DDB_G0292968	GO:0005576	211.386	1.99932	1.14176e-13	extracellular region	1	1	DDB_G0292968
DDB_G0291227	GO:0051704	236.273	1.98257	1.40459e-14	multi-organism process	1	1	ctrA		DDB_G0271400	GO:0003824	1490.48	1.39146	4.88524e-12	catalytic activity	0	1	dcc1		DDB_G0293000	GO:0005576	211.386	1.99932	1.14176e-13	extracellular region	1	1	rps3
DDB_G0291245	GO:0051704	236.273	1.98257	1.40459e-14	multi-organism process	1	1	abcA6		DDB_G0271402	GO:0003824	1490.48	1.39146	4.88524e-12	catalytic activity	0	1	DDB_G0271402		DDB_G0293006	GO:0005576	211.386	1.99932	1.14176e-13	extracellular region	1	1	gefF
DDB_G0291247	GO:0051704	236.273	1.98257	1.40459e-14	multi-organism process	0	1	mfeA		DDB_G0271456	GO:0003824	1490.48	1.39146	4.88524e-12	catalytic activity	0	1	DDB_G0271456		DDB_G0293014	GO:0005576	211.386	1.99932	1.14176e-13	extracellular region	1	1	DDB_G0293014
DDB_G0291253	GO:0051704	236.273	1.98257	1.40459e-14	multi-organism process	1	1	dia2		DDB_G0271470	GO:0003824	1490.48	1.39146	4.88524e-12	catalytic activity	0	1	DDB_G0271470		DDB_G0293066	GO:0005576	211.386	1.99932	1.14176e-13	extracellular region	1	1	DDB_G0293066
DDB_G0291303	GO:0051704	236.273	1.98257	1.40459e-14	multi-organism process	0	1	frmA		DDB_G0271472	GO:0003824	1490.48	1.39146	4.88524e-12	catalytic activity	0	1	DDB_G0271472		DDB_G0293186	GO:0005576	211.386	1.99932	1.14176e-13	extracellular region	1	1	DDB_G0293186
DDB_G0291330	GO:0051704	236.273	1.98257	1.40459e-14	multi-organism process	1	1	kctd9		DDB_G0271476	GO:0003824	1490.48	1.39146	4.88524e-12	catalytic activity	1	1	DDB_G0271476		DDB_G0293204	GO:0005576	211.386	1.99932	1.14176e-13	extracellular region	0	1	DDB_G0293204
DDB_G0291342	GO:0051704	236.273	1.98257	1.40459e-14	multi-organism process	1	1	tacA		DDB_G0271490	GO:0003824	1490.48	1.39146	4.88524e-12	catalytic activity	1	1	melA		DDB_G0293210	GO:0005576	211.386	1.99932	1.14176e-13	extracellular region	1	1	sgmB
DDB_G0291352	GO:0051704	236.273	1.98257	1.40459e-14	multi-organism process	1	1	psenA		DDB_G0271506	GO:0003824	1490.48	1.39146	4.88524e-12	catalytic activity	0	1	pitrm1		DDB_G0293286	GO:0005576	211.386	1.99932	1.14176e-13	extracellular region	1	1	psiR
DDB_G0291356	GO:0051704	236.273	1.98257	1.40459e-14	multi-organism process	1	1	grlE		DDB_G0271512	GO:0003824	1490.48	1.39146	4.88524e-12	catalytic activity	0	1	trmt61		DDB_G0293288	GO:0005576	211.386	1.99932	1.14176e-13	extracellular region	1	1	psiQ
DDB_G0291372	GO:0051704	236.273	1.98257	1.40459e-14	multi-organism process	1	1	dimB		DDB_G0271514	GO:0003824	1490.48	1.39146	4.88524e-12	catalytic activity	0	1	rpc5		DDB_G0293428	GO:0005576	211.386	1.99932	1.14176e-13	extracellular region	1	1	DDB_G0293428
DDB_G0291434	GO:0051704	236.273	1.98257	1.40459e-14	multi-organism process	1	1	pdi2		DDB_G0271516	GO:0003824	1490.48	1.39146	4.88524e-12	catalytic activity	1	1	DDB_G0271516		DDB_G0293460	GO:0005576	211.386	1.99932	1.14176e-13	extracellular region	1	1	DDB_G0293460
DDB_G0291454	GO:0051704	236.273	1.98257	1.40459e-14	multi-organism process	1	1	tgrC4		DDB_G0271520	GO:0003824	1490.48	1.39146	4.88524e-12	catalytic activity	1	1	pks5		DDB_G0293492	GO:0005576	211.386	1.99932	1.14176e-13	extracellular region	1	1	DDB_G0293492
DDB_G0291714	GO:0051704	236.273	1.98257	1.40459e-14	multi-organism process	1	1	abcB3		DDB_G0271524	GO:0003824	1490.48	1.39146	4.88524e-12	catalytic activity	1	1	pks6		DDB_G0293538	GO:0005576	211.386	1.99932	1.14176e-13	extracellular region	1	1	dcd2A
DDB_G0291788	GO:0051704	236.273	1.98257	1.40459e-14	multi-organism process	1	1	adprt3		DDB_G0271536	GO:0003824	1490.48	1.39146	4.88524e-12	catalytic activity	0	1	rcnA		DDB_G0293566	GO:0005576	211.386	1.99932	1.14176e-13	extracellular region	1	1	DDB_G0293566
DDB_G0291834	GO:0051704	236.273	1.98257	1.40459e-14	multi-organism process	1	1	cpiA		DDB_G0271538	GO:0003824	1490.48	1.39146	4.88524e-12	catalytic activity	1	1	DDB_G0271538		DDB_G0293754	GO:0005576	211.386	1.99932	1.14176e-13	extracellular region	0	1	DDB_G0293754
DDB_G0291926	GO:0051704	236.273	1.98257	1.40459e-14	multi-organism process	1	1	DDB_G0291926		DDB_G0271544	GO:0003824	1490.48	1.39146	4.88524e-12	catalytic activity	1	1	acat		DDB_G0293850	GO:0005576	211.386	1.99932	1.14176e-13	extracellular region	1	1	alrA
DDB_G0291970	GO:0051704	236.273	1.98257	1.40459e-14	multi-organism process	0	1	cofB		DDB_G0271550	GO:0003824	1490.48	1.39146	4.88524e-12	catalytic activity	1	1	DDB_G0271550		DDB_G0293986	GO:0005576	211.386	1.99932	1.14176e-13	extracellular region	0	1	qpct
DDB_G0291972	GO:0051704	236.273	1.98257	1.40459e-14	multi-organism process	0	1	culA		DDB_G0271564	GO:0003824	1490.48	1.39146	4.88524e-12	catalytic activity	1	1	pdhX		DDB_G0294473	GO:0005576	211.386	1.99932	1.14176e-13	extracellular region	0	1	staA
DDB_G0291974	GO:0051704	236.273	1.98257	1.40459e-14	multi-organism process	1	1	docA		DDB_G0271572	GO:0003824	1490.48	1.39146	4.88524e-12	catalytic activity	1	1	exosc10		DDB_G0294489	GO:0005576	211.386	1.99932	1.14176e-13	extracellular region	1	1	trxC
DDB_G0291980	GO:0051704	236.273	1.98257	1.40459e-14	multi-organism process	1	1	abcA9		DDB_G0271574	GO:0003824	1490.48	1.39146	4.88524e-12	catalytic activity	0	1	DDB_G0271574		DDB_G0294499	GO:0005576	211.386	1.99932	1.14176e-13	extracellular region	0	1	staB
DDB_G0292148	GO:0051704	236.273	1.98257	1.40459e-14	multi-organism process	1	1	DDB_G0292148		DDB_G0271590	GO:0003824	1490.48	1.39146	4.88524e-12	catalytic activity	1	1	omt1		DDB_G0295485	GO:0005576	211.386	1.99932	1.14176e-13	extracellular region	1	1	DDB_G0295485
DDB_G0292162	GO:0051704	236.273	1.98257	1.40459e-14	multi-organism process	1	1	DDB_G0292162		DDB_G0271608	GO:0003824	1490.48	1.39146	4.88524e-12	catalytic activity	1	1	rev3		DDB_G0267380	GO:0044421	153.658	1.99563	1.56344e-10	extracellular region part	1	1	argE
DDB_G0292206	GO:0051704	236.273	1.98257	1.40459e-14	multi-organism process	0	1	manA		DDB_G0271610	GO:0003824	1490.48	1.39146	4.88524e-12	catalytic activity	1	1	DDB_G0271610		DDB_G0267418	GO:0044421	153.658	1.99563	1.56344e-10	extracellular region part	0	1	sahA
DDB_G0292260	GO:0051704	236.273	1.98257	1.40459e-14	multi-organism process	1	1	DDB_G0292260_RTE		DDB_G0271614	GO:0003824	1490.48	1.39146	4.88524e-12	catalytic activity	1	1	pks7		DDB_G0267420	GO:0044421	153.658	1.99563	1.56344e-10	extracellular region part	0	1	sodA
DDB_G0292268	GO:0051704	236.273	1.98257	1.40459e-14	multi-organism process	1	1	rab2A		DDB_G0271626	GO:0003824	1490.48	1.39146	4.88524e-12	catalytic activity	1	1	dotA		DDB_G0267442	GO:0044421	153.658	1.99563	1.56344e-10	extracellular region part	0	1	cdk8
DDB_G0292270	GO:0051704	236.273	1.98257	1.40459e-14	multi-organism process	1	1	comG		DDB_G0271628	GO:0003824	1490.48	1.39146	4.88524e-12	catalytic activity	1	1	dlpC		DDB_G0267468	GO:0044421	153.658	1.99563	1.56344e-10	extracellular region part	1	1	adprt4
DDB_G0292310	GO:0051704	236.273	1.98257	1.40459e-14	multi-organism process	0	1	psenB		DDB_G0271630	GO:0003824	1490.48	1.39146	4.88524e-12	catalytic activity	0	1	sac1		DDB_G0267470	GO:0044421	153.658	1.99563	1.56344e-10	extracellular region part	1	1	dicB
DDB_G0292390	GO:0051704	236.273	1.98257	1.40459e-14	multi-organism process	1	1	atg1		DDB_G0271632	GO:0003824	1490.48	1.39146	4.88524e-12	catalytic activity	0	1	pus7		DDB_G0267570	GO:0044421	153.658	1.99563	1.56344e-10	extracellular region part	1	1	DDB_G0267570
DDB_G0292436	GO:0051704	236.273	1.98257	1.40459e-14	multi-organism process	1	1	triA		DDB_G0271642	GO:0003824	1490.48	1.39146	4.88524e-12	catalytic activity	0	1	cks1		DDB_G0268060	GO:0044421	153.658	1.99563	1.56344e-10	extracellular region part	1	1	DDB_G0268060
DDB_G0292552	GO:0051704	236.273	1.98257	1.40459e-14	multi-organism process	1	1	dscE		DDB_G0271660	GO:0003824	1490.48	1.39146	4.88524e-12	catalytic activity	1	1	fmoB		DDB_G0268222	GO:0044421	153.658	1.99563	1.56344e-10	extracellular region part	1	1	DDB_G0268222
DDB_G0292554	GO:0051704	236.273	1.98257	1.40459e-14	multi-organism process	0	1	abcB5		DDB_G0271662	GO:0003824	1490.48	1.39146	4.88524e-12	catalytic activity	1	1	pks10		DDB_G0268236	GO:0044421	153.658	1.99563	1.56344e-10	extracellular region part	1	1	DDB_G0268236
DDB_G0292560	GO:0051704	236.273	1.98257	1.40459e-14	multi-organism process	1	1	racJ		DDB_G0271678	GO:0003824	1490.48	1.39146	4.88524e-12	catalytic activity	1	1	pckA		DDB_G0268264	GO:0044421	153.658	1.99563	1.56344e-10	extracellular region part	0	1	DDB_G0268264
DDB_G0292562	GO:0051704	236.273	1.98257	1.40459e-14	multi-organism process	1	1	tgrQ1		DDB_G0271680	GO:0003824	1490.48	1.39146	4.88524e-12	catalytic activity	1	1	DDB_G0271680		DDB_G0268270	GO:0044421	153.658	1.99563	1.56344e-10	extracellular region part	1	1	DDB_G0268270
DDB_G0292564	GO:0051704	236.273	1.98257	1.40459e-14	multi-organism process	1	1	iplA		DDB_G0271682	GO:0003824	1490.48	1.39146	4.88524e-12	catalytic activity	0	1	DDB_G0271682		DDB_G0268328	GO:0044421	153.658	1.99563	1.56344e-10	extracellular region part	1	1	DDB_G0268328
DDB_G0292592	GO:0051704	236.273	1.98257	1.40459e-14	multi-organism process	0	1	lst8		DDB_G0271690	GO:0003824	1490.48	1.39146	4.88524e-12	catalytic activity	0	1	DDB_G0271690		DDB_G0268330	GO:0044421	153.658	1.99563	1.56344e-10	extracellular region part	1	1	sgmD
DDB_G0292736	GO:0051704	236.273	1.98257	1.40459e-14	multi-organism process	1	1	plc		DDB_G0271700	GO:0003824	1490.48	1.39146	4.88524e-12	catalytic activity	1	1	DDB_G0271700		DDB_G0268556	GO:0044421	153.658	1.99563	1.56344e-10	extracellular region part	1	1	psiE
DDB_G0292816	GO:0051704	236.273	1.98257	1.40459e-14	multi-organism process	0	1	racL		DDB_G0271708	GO:0003824	1490.48	1.39146	4.88524e-12	catalytic activity	0	1	ddx31		DDB_G0268698	GO:0044421	153.658	1.99563	1.56344e-10	extracellular region part	0	1	DDB_G0268698
DDB_G0292986	GO:0051704	236.273	1.98257	1.40459e-14	multi-organism process	1	1	abcG10		DDB_G0271720	GO:0003824	1490.48	1.39146	4.88524e-12	catalytic activity	0	1	DDB_G0271720		DDB_G0268828	GO:0044421	153.658	1.99563	1.56344e-10	extracellular region part	0	1	DDB_G0268828
DDB_G0293008	GO:0051704	236.273	1.98257	1.40459e-14	multi-organism process	1	1	cpnA		DDB_G0271726	GO:0003824	1490.48	1.39146	4.88524e-12	catalytic activity	0	1	DDB_G0271726		DDB_G0268846	GO:0044421	153.658	1.99563	1.56344e-10	extracellular region part	1	1	DDB_G0268846
DDB_G0293012	GO:0051704	236.273	1.98257	1.40459e-14	multi-organism process	0	1	chdC		DDB_G0271730	GO:0003824	1490.48	1.39146	4.88524e-12	catalytic activity	0	1	DDB_G0271730		DDB_G0268852	GO:0044421	153.658	1.99563	1.56344e-10	extracellular region part	1	1	DDB_G0268852
DDB_G0293074	GO:0051704	236.273	1.98257	1.40459e-14	multi-organism process	0	1	DDB_G0293074		DDB_G0271732	GO:0003824	1490.48	1.39146	4.88524e-12	catalytic activity	1	1	DDB_G0271732		DDB_G0268870	GO:0044421	153.658	1.99563	1.56344e-10	extracellular region part	1	1	DDB_G0268870
DDB_G0293084	GO:0051704	236.273	1.98257	1.40459e-14	multi-organism process	1	1	zizB		DDB_G0271734	GO:0003824	1490.48	1.39146	4.88524e-12	catalytic activity	1	1	rapgap1		DDB_G0269040	GO:0044421	153.658	1.99563	1.56344e-10	extracellular region part	1	1	DDB_G0269040
DDB_G0293116	GO:0051704	236.273	1.98257	1.40459e-14	multi-organism process	1	1	DDB_G0293116		DDB_G0271736	GO:0003824	1490.48	1.39146	4.88524e-12	catalytic activity	1	1	rabC		DDB_G0269092	GO:0044421	153.658	1.99563	1.56344e-10	extracellular region part	0	1	DDB_G0269092
DDB_G0293192	GO:0051704	236.273	1.98257	1.40459e-14	multi-organism process	1	1	DG1098		DDB_G0271738	GO:0003824	1490.48	1.39146	4.88524e-12	catalytic activity	1	1	tubC		DDB_G0269116	GO:0044421	153.658	1.99563	1.56344e-10	extracellular region part	0	1	cmbC
DDB_G0293194	GO:0051704	236.273	1.98257	1.40459e-14	multi-organism process	1	1	abcD2		DDB_G0271740	GO:0003824	1490.48	1.39146	4.88524e-12	catalytic activity	1	1	DDB_G0271740		DDB_G0269122	GO:0044421	153.658	1.99563	1.56344e-10	extracellular region part	0	1	cysA
DDB_G0293302	GO:0051704	236.273	1.98257	1.40459e-14	multi-organism process	1	1	DDB_G0293302		DDB_G0271750	GO:0003824	1490.48	1.39146	4.88524e-12	catalytic activity	1	1	nfaA		DDB_G0269132	GO:0044421	153.658	1.99563	1.56344e-10	extracellular region part	1	1	ecmB
DDB_G0293340	GO:0051704	236.273	1.98257	1.40459e-14	multi-organism process	0	1	gxcKK		DDB_G0271752	GO:0003824	1490.48	1.39146	4.88524e-12	catalytic activity	1	1	DDB_G0271752		DDB_G0269136	GO:0044421	153.658	1.99563	1.56344e-10	extracellular region part	0	1	efaAII
DDB_G0293358	GO:0051704	236.273	1.98257	1.40459e-14	multi-organism process	0	1	hssB		DDB_G0271760	GO:0003824	1490.48	1.39146	4.88524e-12	catalytic activity	0	1	ipkA1		DDB_G0269138	GO:0044421	153.658	1.99563	1.56344e-10	extracellular region part	1	1	fttB
DDB_G0293360	GO:0051704	236.273	1.98257	1.40459e-14	multi-organism process	0	1	hssA		DDB_G0271766	GO:0003824	1490.48	1.39146	4.88524e-12	catalytic activity	1	1	pARTg		DDB_G0269144	GO:0044421	153.658	1.99563	1.56344e-10	extracellular region part	1	1	hspB
DDB_G0293416	GO:0051704	236.273	1.98257	1.40459e-14	multi-organism process	1	1	abcB1		DDB_G0271774	GO:0003824	1490.48	1.39146	4.88524e-12	catalytic activity	1	1	uqcrh		DDB_G0269200	GO:0044421	153.658	1.99563	1.56344e-10	extracellular region part	1	1	cplA
DDB_G0293434	GO:0051704	236.273	1.98257	1.40459e-14	multi-organism process	0	1	rasG		DDB_G0271778	GO:0003824	1490.48	1.39146	4.88524e-12	catalytic activity	1	1	cyp516B1		DDB_G0269236	GO:0044421	153.658	1.99563	1.56344e-10	extracellular region part	0	1	rab7A
DDB_G0293436	GO:0051704	236.273	1.98257	1.40459e-14	multi-organism process	1	1	abcA3		DDB_G0271780	GO:0003824	1490.48	1.39146	4.88524e-12	catalytic activity	1	1	DDB_G0271780		DDB_G0269246	GO:0044421	153.658	1.99563	1.56344e-10	extracellular region part	1	1	pyd2
DDB_G0293492	GO:0051704	236.273	1.98257	1.40459e-14	multi-organism process	1	1	DDB_G0293492		DDB_G0271784	GO:0003824	1490.48	1.39146	4.88524e-12	catalytic activity	1	1	DDB_G0271784		DDB_G0269382	GO:0044421	153.658	1.99563	1.56344e-10	extracellular region part	1	1	pepD
DDB_G0293522	GO:0051704	236.273	1.98257	1.40459e-14	multi-organism process	0	1	ponA		DDB_G0271794	GO:0003824	1490.48	1.39146	4.88524e-12	catalytic activity	0	1	captA		DDB_G0269672	GO:0044421	153.658	1.99563	1.56344e-10	extracellular region part	0	1	DDB_G0269672
DDB_G0293530	GO:0051704	236.273	1.98257	1.40459e-14	multi-organism process	1	1	pefB		DDB_G0271796	GO:0003824	1490.48	1.39146	4.88524e-12	catalytic activity	1	1	DDB_G0271796		DDB_G0269702	GO:0044421	153.658	1.99563	1.56344e-10	extracellular region part	1	1	DDB_G0269702
DDB_G0293544	GO:0051704	236.273	1.98257	1.40459e-14	multi-organism process	1	1	cepK		DDB_G0271798	GO:0003824	1490.48	1.39146	4.88524e-12	catalytic activity	0	1	DDB_G0271798		DDB_G0269716	GO:0044421	153.658	1.99563	1.56344e-10	extracellular region part	0	1	DDB_G0269716
DDB_G0293566	GO:0051704	236.273	1.98257	1.40459e-14	multi-organism process	1	1	DDB_G0293566		DDB_G0271802	GO:0003824	1490.48	1.39146	4.88524e-12	catalytic activity	0	1	NA		DDB_G0269740	GO:0044421	153.658	1.99563	1.56344e-10	extracellular region part	0	1	DDB_G0269740
DDB_G0293578	GO:0051704	236.273	1.98257	1.40459e-14	multi-organism process	1	1	DDB_G0293578		DDB_G0271806	GO:0003824	1490.48	1.39146	4.88524e-12	catalytic activity	1	1	rapgap3		DDB_G0269750	GO:0044421	153.658	1.99563	1.56344e-10	extracellular region part	1	1	DDB_G0269750
DDB_G0293762	GO:0051704	236.273	1.98257	1.40459e-14	multi-organism process	1	1	DDB_G0293762		DDB_G0271820	GO:0003824	1490.48	1.39146	4.88524e-12	catalytic activity	0	1	DDB_G0271820		DDB_G0269790	GO:0044421	153.658	1.99563	1.56344e-10	extracellular region part	0	1	gaa
DDB_G0293850	GO:0051704	236.273	1.98257	1.40459e-14	multi-organism process	1	1	alrA		DDB_G0271830	GO:0003824	1490.48	1.39146	4.88524e-12	catalytic activity	0	1	DDB_G0271830		DDB_G0269834	GO:0044421	153.658	1.99563	1.56344e-10	extracellular region part	1	1	DDB_G0269834
DDB_G0293898	GO:0051704	236.273	1.98257	1.40459e-14	multi-organism process	0	1	coaA		DDB_G0271842	GO:0003824	1490.48	1.39146	4.88524e-12	catalytic activity	1	1	scsC		DDB_G0269892	GO:0044421	153.658	1.99563	1.56344e-10	extracellular region part	1	1	DDB_G0269892
DDB_G0293904	GO:0051704	236.273	1.98257	1.40459e-14	multi-organism process	1	1	redA		DDB_G0271854	GO:0003824	1490.48	1.39146	4.88524e-12	catalytic activity	1	1	DDB_G0271854		DDB_G0270070	GO:0044421	153.658	1.99563	1.56344e-10	extracellular region part	1	1	DDB_G0270070
DDB_G0294046	GO:0051704	236.273	1.98257	1.40459e-14	multi-organism process	0	1	mrps4		DDB_G0271858	GO:0003824	1490.48	1.39146	4.88524e-12	catalytic activity	0	1	gmppA		DDB_G0270074	GO:0044421	153.658	1.99563	1.56344e-10	extracellular region part	1	1	DDB_G0270074
DDB_G0294090	GO:0051704	236.273	1.98257	1.40459e-14	multi-organism process	0	1	DidioMp05		DDB_G0271860	GO:0003824	1490.48	1.39146	4.88524e-12	catalytic activity	0	1	DDB_G0271860		DDB_G0270190	GO:0044421	153.658	1.99563	1.56344e-10	extracellular region part	0	1	DDB_G0270190
DDB_G0294094	GO:0051704	236.273	1.98257	1.40459e-14	multi-organism process	1	1	lrrA		DDB_G0271864	GO:0003824	1490.48	1.39146	4.88524e-12	catalytic activity	0	1	mocs2l		DDB_G0270214	GO:0044421	153.658	1.99563	1.56344e-10	extracellular region part	0	1	DD7-1
DDB_G0294407	GO:0051704	236.273	1.98257	1.40459e-14	multi-organism process	1	1	helF		DDB_G0271866	GO:0003824	1490.48	1.39146	4.88524e-12	catalytic activity	1	1	DDB_G0271866		DDB_G0270296	GO:0044421	153.658	1.99563	1.56344e-10	extracellular region part	0	1	dcd1A
DDB_G0294515	GO:0051704	236.273	1.98257	1.40459e-14	multi-organism process	1	1	dutA		DDB_G0271868	GO:0003824	1490.48	1.39146	4.88524e-12	catalytic activity	1	1	gefS		DDB_G0270488	GO:0044421	153.658	1.99563	1.56344e-10	extracellular region part	1	1	DDB_G0270488
DDB_G0294533	GO:0051704	236.273	1.98257	1.40459e-14	multi-organism process	1	1	roco5		DDB_G0271882	GO:0003824	1490.48	1.39146	4.88524e-12	catalytic activity	0	1	vatF		DDB_G0270658	GO:0044421	153.658	1.99563	1.56344e-10	extracellular region part	1	1	acbA
DDB_G0294629	GO:0051704	236.273	1.98257	1.40459e-14	multi-organism process	0	1	DDB_G0294629		DDB_G0271884	GO:0003824	1490.48	1.39146	4.88524e-12	catalytic activity	0	1	DDB_G0271884		DDB_G0270670	GO:0044421	153.658	1.99563	1.56344e-10	extracellular region part	1	1	psaB
DDB_G0267376	GO:0051703	186.508	2.14565	1.8191e-14	intraspecies interaction between organisms	1	1	acrA		DDB_G0271892	GO:0003824	1490.48	1.39146	4.88524e-12	catalytic activity	1	1	gst4		DDB_G0270686	GO:0044421	153.658	1.99563	1.56344e-10	extracellular region part	0	1	DDB_G0270686
DDB_G0267382	GO:0051703	186.508	2.14565	1.8191e-14	intraspecies interaction between organisms	0	1	corA		DDB_G0271900	GO:0003824	1490.48	1.39146	4.88524e-12	catalytic activity	0	1	DDB_G0271900		DDB_G0270834	GO:0044421	153.658	1.99563	1.56344e-10	extracellular region part	1	1	sgmA
DDB_G0267384	GO:0051703	186.508	2.14565	1.8191e-14	intraspecies interaction between organisms	1	1	culB		DDB_G0271902	GO:0003824	1490.48	1.39146	4.88524e-12	catalytic activity	1	1	pscA		DDB_G0271074	GO:0044421	153.658	1.99563	1.56344e-10	extracellular region part	0	1	DDB_G0271074
DDB_G0267400	GO:0051703	186.508	2.14565	1.8191e-14	intraspecies interaction between organisms	0	1	hspD		DDB_G0271904	GO:0003824	1490.48	1.39146	4.88524e-12	catalytic activity	1	1	DDB_G0271904		DDB_G0271126	GO:0044421	153.658	1.99563	1.56344e-10	extracellular region part	1	1	plbB
DDB_G0267420	GO:0051703	186.508	2.14565	1.8191e-14	intraspecies interaction between organisms	0	1	sodA		DDB_G0271906	GO:0003824	1490.48	1.39146	4.88524e-12	catalytic activity	0	1	mgluS		DDB_G0271238	GO:0044421	153.658	1.99563	1.56344e-10	extracellular region part	1	1	DDB_G0271238
DDB_G0267422	GO:0051703	186.508	2.14565	1.8191e-14	intraspecies interaction between organisms	1	1	tipC		DDB_G0271914	GO:0003824	1490.48	1.39146	4.88524e-12	catalytic activity	0	1	DDB_G0271914		DDB_G0271480	GO:0044421	153.658	1.99563	1.56344e-10	extracellular region part	1	1	DDB_G0271480
DDB_G0267424	GO:0051703	186.508	2.14565	1.8191e-14	intraspecies interaction between organisms	1	1	amtC		DDB_G0271924	GO:0003824	1490.48	1.39146	4.88524e-12	catalytic activity	0	1	aspA		DDB_G0271632	GO:0044421	153.658	1.99563	1.56344e-10	extracellular region part	0	1	pus7
DDB_G0267426	GO:0051703	186.508	2.14565	1.8191e-14	intraspecies interaction between organisms	1	1	cshA		DDB_G0271958	GO:0003824	1490.48	1.39146	4.88524e-12	catalytic activity	0	1	DDB_G0271958		DDB_G0271668	GO:0044421	153.658	1.99563	1.56344e-10	extracellular region part	0	1	rpl36
DDB_G0267428	GO:0051703	186.508	2.14565	1.8191e-14	intraspecies interaction between organisms	0	1	abcH2		DDB_G0271960	GO:0003824	1490.48	1.39146	4.88524e-12	catalytic activity	1	1	mccB		DDB_G0271902	GO:0044421	153.658	1.99563	1.56344e-10	extracellular region part	1	1	pscA
DDB_G0267432	GO:0051703	186.508	2.14565	1.8191e-14	intraspecies interaction between organisms	1	1	abcG15		DDB_G0271962	GO:0003824	1490.48	1.39146	4.88524e-12	catalytic activity	1	1	DDB_G0271962		DDB_G0271976	GO:0044421	153.658	1.99563	1.56344e-10	extracellular region part	0	1	rpl32
DDB_G0267436	GO:0051703	186.508	2.14565	1.8191e-14	intraspecies interaction between organisms	0	1	abcF4		DDB_G0271966	GO:0003824	1490.48	1.39146	4.88524e-12	catalytic activity	1	1	DDB_G0271966		DDB_G0272146	GO:0044421	153.658	1.99563	1.56344e-10	extracellular region part	1	1	DDB_G0272146
DDB_G0267442	GO:0051703	186.508	2.14565	1.8191e-14	intraspecies interaction between organisms	0	1	cdk8		DDB_G0271976	GO:0003824	1490.48	1.39146	4.88524e-12	catalytic activity	0	1	rpl32		DDB_G0272208	GO:0044421	153.658	1.99563	1.56344e-10	extracellular region part	1	1	idhC
DDB_G0267444	GO:0051703	186.508	2.14565	1.8191e-14	intraspecies interaction between organisms	1	1	phg1A		DDB_G0271980	GO:0003824	1490.48	1.39146	4.88524e-12	catalytic activity	1	1	rabR		DDB_G0272224	GO:0044421	153.658	1.99563	1.56344e-10	extracellular region part	0	1	DDB_G0272224
DDB_G0267446	GO:0051703	186.508	2.14565	1.8191e-14	intraspecies interaction between organisms	0	1	cnbA		DDB_G0271984	GO:0003824	1490.48	1.39146	4.88524e-12	catalytic activity	0	1	rab5A		DDB_G0272308	GO:0044421	153.658	1.99563	1.56344e-10	extracellular region part	0	1	rps29
DDB_G0267460	GO:0051703	186.508	2.14565	1.8191e-14	intraspecies interaction between organisms	1	1	cybA		DDB_G0271998	GO:0003824	1490.48	1.39146	4.88524e-12	catalytic activity	0	1	fsjB		DDB_G0272464	GO:0044421	153.658	1.99563	1.56344e-10	extracellular region part	0	1	DDB_G0272464
DDB_G0267462	GO:0051703	186.508	2.14565	1.8191e-14	intraspecies interaction between organisms	0	1	Dd5P4		DDB_G0272004	GO:0003824	1490.48	1.39146	4.88524e-12	catalytic activity	0	1	p2xA		DDB_G0272504	GO:0044421	153.658	1.99563	1.56344e-10	extracellular region part	1	1	DDB_G0272504
DDB_G0267470	GO:0051703	186.508	2.14565	1.8191e-14	intraspecies interaction between organisms	1	1	dicB		DDB_G0272012	GO:0003824	1490.48	1.39146	4.88524e-12	catalytic activity	0	1	DDB_G0272012		DDB_G0272562	GO:0044421	153.658	1.99563	1.56344e-10	extracellular region part	0	1	csbB
DDB_G0267962	GO:0051703	186.508	2.14565	1.8191e-14	intraspecies interaction between organisms	1	1	tsuA		DDB_G0272014	GO:0003824	1490.48	1.39146	4.88524e-12	catalytic activity	1	1	DDB_G0272014		DDB_G0272618	GO:0044421	153.658	1.99563	1.56344e-10	extracellular region part	0	1	tkt-1
DDB_G0267976	GO:0051703	186.508	2.14565	1.8191e-14	intraspecies interaction between organisms	0	1	aph1		DDB_G0272018	GO:0003824	1490.48	1.39146	4.88524e-12	catalytic activity	0	1	mvk		DDB_G0272632	GO:0044421	153.658	1.99563	1.56344e-10	extracellular region part	0	1	DDB_G0272632
DDB_G0268144	GO:0051703	186.508	2.14565	1.8191e-14	intraspecies interaction between organisms	0	1	vwkA		DDB_G0272022	GO:0003824	1490.48	1.39146	4.88524e-12	catalytic activity	0	1	rpc34		DDB_G0272688	GO:0044421	153.658	1.99563	1.56344e-10	extracellular region part	1	1	DDB_G0272688
DDB_G0268168	GO:0051703	186.508	2.14565	1.8191e-14	intraspecies interaction between organisms	1	1	png		DDB_G0272028	GO:0003824	1490.48	1.39146	4.88524e-12	catalytic activity	0	1	tpp1_ps		DDB_G0272714	GO:0044421	153.658	1.99563	1.56344e-10	extracellular region part	1	1	DDB_G0272714
DDB_G0268266	GO:0051703	186.508	2.14565	1.8191e-14	intraspecies interaction between organisms	0	1	DDB_G0268266		DDB_G0272030	GO:0003824	1490.48	1.39146	4.88524e-12	catalytic activity	1	1	DDB_G0272030		DDB_G0272728	GO:0044421	153.658	1.99563	1.56344e-10	extracellular region part	0	1	DDB_G0272728
DDB_G0268446	GO:0051703	186.508	2.14565	1.8191e-14	intraspecies interaction between organisms	1	1	cbhA		DDB_G0272032	GO:0003824	1490.48	1.39146	4.88524e-12	catalytic activity	0	1	gefG		DDB_G0272742	GO:0044421	153.658	1.99563	1.56344e-10	extracellular region part	0	1	DDB_G0272742
DDB_G0268578	GO:0051703	186.508	2.14565	1.8191e-14	intraspecies interaction between organisms	1	1	gefV		DDB_G0272036	GO:0003824	1490.48	1.39146	4.88524e-12	catalytic activity	0	1	rpb10		DDB_G0272754	GO:0044421	153.658	1.99563	1.56344e-10	extracellular region part	0	1	gsr
DDB_G0268620	GO:0051703	186.508	2.14565	1.8191e-14	intraspecies interaction between organisms	0	1	pkbA		DDB_G0272048	GO:0003824	1490.48	1.39146	4.88524e-12	catalytic activity	0	1	DDB_G0272048		DDB_G0272756	GO:0044421	153.658	1.99563	1.56344e-10	extracellular region part	0	1	csbC
DDB_G0268622	GO:0051703	186.508	2.14565	1.8191e-14	intraspecies interaction between organisms	0	1	rac1B		DDB_G0272080	GO:0003824	1490.48	1.39146	4.88524e-12	catalytic activity	0	1	gacHH		DDB_G0272767	GO:0044421	153.658	1.99563	1.56344e-10	extracellular region part	1	1	DDB_G0272767
DDB_G0268628	GO:0051703	186.508	2.14565	1.8191e-14	intraspecies interaction between organisms	0	1	pykA		DDB_G0272092	GO:0003824	1490.48	1.39146	4.88524e-12	catalytic activity	0	1	DDB_G0272092		DDB_G0272769	GO:0044421	153.658	1.99563	1.56344e-10	extracellular region part	1	1	DDB_G0272769
DDB_G0268636	GO:0051703	186.508	2.14565	1.8191e-14	intraspecies interaction between organisms	1	1	roco11		DDB_G0272106	GO:0003824	1490.48	1.39146	4.88524e-12	catalytic activity	0	1	arpB		DDB_G0272785	GO:0044421	153.658	1.99563	1.56344e-10	extracellular region part	1	1	DDB_G0272785
DDB_G0268920	GO:0051703	186.508	2.14565	1.8191e-14	intraspecies interaction between organisms	0	1	mef2A		DDB_G0272110	GO:0003824	1490.48	1.39146	4.88524e-12	catalytic activity	0	1	gskA		DDB_G0272815	GO:0044421	153.658	1.99563	1.56344e-10	extracellular region part	1	1	cprE
DDB_G0269100	GO:0051703	186.508	2.14565	1.8191e-14	intraspecies interaction between organisms	1	1	abpC		DDB_G0272112	GO:0003824	1490.48	1.39146	4.88524e-12	catalytic activity	1	1	myoJ		DDB_G0272825	GO:0044421	153.658	1.99563	1.56344e-10	extracellular region part	0	1	rps4
DDB_G0269108	GO:0051703	186.508	2.14565	1.8191e-14	intraspecies interaction between organisms	1	1	catB		DDB_G0272116	GO:0003824	1490.48	1.39146	4.88524e-12	catalytic activity	1	1	ppp4c		DDB_G0272893	GO:0044421	153.658	1.99563	1.56344e-10	extracellular region part	0	1	rpl15-1
DDB_G0269124	GO:0051703	186.508	2.14565	1.8191e-14	intraspecies interaction between organisms	1	1	dcsA		DDB_G0272118	GO:0003824	1490.48	1.39146	4.88524e-12	catalytic activity	0	1	ppp6c		DDB_G0273037	GO:0044421	153.658	1.99563	1.56344e-10	extracellular region part	0	1	ptcJ-1
DDB_G0269152	GO:0051703	186.508	2.14565	1.8191e-14	intraspecies interaction between organisms	0	1	mekA		DDB_G0272120	GO:0003824	1490.48	1.39146	4.88524e-12	catalytic activity	0	1	rcaA		DDB_G0273085	GO:0044421	153.658	1.99563	1.56344e-10	extracellular region part	0	1	DDB_G0273085
DDB_G0269154	GO:0051703	186.508	2.14565	1.8191e-14	intraspecies interaction between organisms	1	1	modA		DDB_G0272128	GO:0003824	1490.48	1.39146	4.88524e-12	catalytic activity	1	1	DDB_G0272128		DDB_G0273095	GO:0044421	153.658	1.99563	1.56344e-10	extracellular region part	0	1	DDB_G0273095
DDB_G0269160	GO:0051703	186.508	2.14565	1.8191e-14	intraspecies interaction between organisms	1	1	nxnA		DDB_G0272138	GO:0003824	1490.48	1.39146	4.88524e-12	catalytic activity	0	1	rab2B		DDB_G0273113	GO:0044421	153.658	1.99563	1.56344e-10	extracellular region part	0	1	DDB_G0273113
DDB_G0269166	GO:0051703	186.508	2.14565	1.8191e-14	intraspecies interaction between organisms	1	1	pakA		DDB_G0272154	GO:0003824	1490.48	1.39146	4.88524e-12	catalytic activity	1	1	DDB_G0272154		DDB_G0273247	GO:0044421	153.658	1.99563	1.56344e-10	extracellular region part	0	1	DDB_G0273247
DDB_G0269184	GO:0051703	186.508	2.14565	1.8191e-14	intraspecies interaction between organisms	1	1	rzpA		DDB_G0272158	GO:0003824	1490.48	1.39146	4.88524e-12	catalytic activity	1	1	wrnip1		DDB_G0273249	GO:0044421	153.658	1.99563	1.56344e-10	extracellular region part	0	1	hspE-1
DDB_G0269190	GO:0051703	186.508	2.14565	1.8191e-14	intraspecies interaction between organisms	0	1	tcp1		DDB_G0272170	GO:0003824	1490.48	1.39146	4.88524e-12	catalytic activity	1	1	gnt8		DDB_G0273415	GO:0044421	153.658	1.99563	1.56344e-10	extracellular region part	0	1	DDB_G0273415
DDB_G0269204	GO:0051703	186.508	2.14565	1.8191e-14	intraspecies interaction between organisms	1	1	dhkE		DDB_G0272172	GO:0003824	1490.48	1.39146	4.88524e-12	catalytic activity	0	1	gnt6		DDB_G0273417	GO:0044421	153.658	1.99563	1.56344e-10	extracellular region part	0	1	DDB_G0273417
DDB_G0269208	GO:0051703	186.508	2.14565	1.8191e-14	intraspecies interaction between organisms	1	1	abcG19		DDB_G0272174	GO:0003824	1490.48	1.39146	4.88524e-12	catalytic activity	1	1	DDB_G0272174		DDB_G0273419	GO:0044421	153.658	1.99563	1.56344e-10	extracellular region part	0	1	DDB_G0273419
DDB_G0269222	GO:0051703	186.508	2.14565	1.8191e-14	intraspecies interaction between organisms	1	1	gefB		DDB_G0272182	GO:0003824	1490.48	1.39146	4.88524e-12	catalytic activity	1	1	NA		DDB_G0273423	GO:0044421	153.658	1.99563	1.56344e-10	extracellular region part	0	1	DDB_G0273423
DDB_G0269230	GO:0051703	186.508	2.14565	1.8191e-14	intraspecies interaction between organisms	0	1	fpaA		DDB_G0272184	GO:0003824	1490.48	1.39146	4.88524e-12	catalytic activity	1	1	DDB_G0272184		DDB_G0273437	GO:0044421	153.658	1.99563	1.56344e-10	extracellular region part	0	1	DDB_G0273437
DDB_G0269244	GO:0051703	186.508	2.14565	1.8191e-14	intraspecies interaction between organisms	1	1	atg6A		DDB_G0272208	GO:0003824	1490.48	1.39146	4.88524e-12	catalytic activity	1	1	idhC		DDB_G0273447	GO:0044421	153.658	1.99563	1.56344e-10	extracellular region part	0	1	abpE-1
DDB_G0269248	GO:0051703	186.508	2.14565	1.8191e-14	intraspecies interaction between organisms	1	1	cf45-1		DDB_G0272210	GO:0003824	1490.48	1.39146	4.88524e-12	catalytic activity	0	1	idhM		DDB_G0273503	GO:0044421	153.658	1.99563	1.56344e-10	extracellular region part	0	1	DDB_G0273503
DDB_G0269250	GO:0051703	186.508	2.14565	1.8191e-14	intraspecies interaction between organisms	1	1	pats1		DDB_G0272216	GO:0003824	1490.48	1.39146	4.88524e-12	catalytic activity	1	1	aslF		DDB_G0273517	GO:0044421	153.658	1.99563	1.56344e-10	extracellular region part	0	1	abpE-2
DDB_G0269364	GO:0051703	186.508	2.14565	1.8191e-14	intraspecies interaction between organisms	1	1	stlA		DDB_G0272222	GO:0003824	1490.48	1.39146	4.88524e-12	catalytic activity	0	1	ybl1		DDB_G0273525	GO:0044421	153.658	1.99563	1.56344e-10	extracellular region part	0	1	gtf2e1-1
DDB_G0269610	GO:0051703	186.508	2.14565	1.8191e-14	intraspecies interaction between organisms	1	1	gxcT		DDB_G0272224	GO:0003824	1490.48	1.39146	4.88524e-12	catalytic activity	0	1	DDB_G0272224		DDB_G0273527	GO:0044421	153.658	1.99563	1.56344e-10	extracellular region part	1	1	DDB_G0273527
DDB_G0269696	GO:0051703	186.508	2.14565	1.8191e-14	intraspecies interaction between organisms	1	1	pakD		DDB_G0272230	GO:0003824	1490.48	1.39146	4.88524e-12	catalytic activity	0	1	DDB_G0272230		DDB_G0273539	GO:0044421	153.658	1.99563	1.56344e-10	extracellular region part	1	1	DDB_G0273539
DDB_G0269914	GO:0051703	186.508	2.14565	1.8191e-14	intraspecies interaction between organisms	0	1	tpp1		DDB_G0272236	GO:0003824	1490.48	1.39146	4.88524e-12	catalytic activity	0	1	aspS1		DDB_G0273547	GO:0044421	153.658	1.99563	1.56344e-10	extracellular region part	0	1	DDB_G0273547
DDB_G0270024	GO:0051703	186.508	2.14565	1.8191e-14	intraspecies interaction between organisms	1	1	mgp2		DDB_G0272246	GO:0003824	1490.48	1.39146	4.88524e-12	catalytic activity	1	1	prsB		DDB_G0273549	GO:0044421	153.658	1.99563	1.56344e-10	extracellular region part	1	1	DDB_G0273549
DDB_G0270434	GO:0051703	186.508	2.14565	1.8191e-14	intraspecies interaction between organisms	1	1	med23		DDB_G0272254	GO:0003824	1490.48	1.39146	4.88524e-12	catalytic activity	0	1	DDB_G0272254		DDB_G0273583	GO:0044421	153.658	1.99563	1.56344e-10	extracellular region part	1	1	gtf2e1-2
DDB_G0270572	GO:0051703	186.508	2.14565	1.8191e-14	intraspecies interaction between organisms	1	1	pks2		DDB_G0272260	GO:0003824	1490.48	1.39146	4.88524e-12	catalytic activity	0	1	sppA		DDB_G0273623	GO:0044421	153.658	1.99563	1.56344e-10	extracellular region part	1	1	hspE-2
DDB_G0270692	GO:0051703	186.508	2.14565	1.8191e-14	intraspecies interaction between organisms	1	1	DDB_G0270692		DDB_G0272266	GO:0003824	1490.48	1.39146	4.88524e-12	catalytic activity	0	1	ndufa9		DDB_G0273651	GO:0044421	153.658	1.99563	1.56344e-10	extracellular region part	1	1	DDB_G0273651
DDB_G0270756	GO:0051703	186.508	2.14565	1.8191e-14	intraspecies interaction between organisms	1	1	gtaG		DDB_G0272276	GO:0003824	1490.48	1.39146	4.88524e-12	catalytic activity	1	1	gnt5		DDB_G0273791	GO:0044421	153.658	1.99563	1.56344e-10	extracellular region part	0	1	DDB_G0273791
DDB_G0270784	GO:0051703	186.508	2.14565	1.8191e-14	intraspecies interaction between organisms	1	1	psmC1		DDB_G0272280	GO:0003824	1490.48	1.39146	4.88524e-12	catalytic activity	1	1	DDB_G0272280		DDB_G0273815	GO:0044421	153.658	1.99563	1.56344e-10	extracellular region part	0	1	DDB_G0273815
DDB_G0270826	GO:0051703	186.508	2.14565	1.8191e-14	intraspecies interaction between organisms	0	1	abcG22		DDB_G0272282	GO:0003824	1490.48	1.39146	4.88524e-12	catalytic activity	1	1	DDB_G0272282		DDB_G0273851	GO:0044421	153.658	1.99563	1.56344e-10	extracellular region part	0	1	DDB_G0273851
DDB_G0270994	GO:0051703	186.508	2.14565	1.8191e-14	intraspecies interaction between organisms	1	1	psaA		DDB_G0272296	GO:0003824	1490.48	1.39146	4.88524e-12	catalytic activity	0	1	sarA		DDB_G0273983	GO:0044421	153.658	1.99563	1.56344e-10	extracellular region part	0	1	rpl15-2
DDB_G0271022	GO:0051703	186.508	2.14565	1.8191e-14	intraspecies interaction between organisms	1	1	adcC		DDB_G0272298	GO:0003824	1490.48	1.39146	4.88524e-12	catalytic activity	1	1	DDB_G0272298		DDB_G0274019	GO:0044421	153.658	1.99563	1.56344e-10	extracellular region part	1	1	tkt-2
DDB_G0271096	GO:0051703	186.508	2.14565	1.8191e-14	intraspecies interaction between organisms	1	1	atg7		DDB_G0272300	GO:0003824	1490.48	1.39146	4.88524e-12	catalytic activity	1	1	aslE		DDB_G0274029	GO:0044421	153.658	1.99563	1.56344e-10	extracellular region part	0	1	ptcJ-2
DDB_G0271140	GO:0051703	186.508	2.14565	1.8191e-14	intraspecies interaction between organisms	1	1	abcA7		DDB_G0272304	GO:0003824	1490.48	1.39146	4.88524e-12	catalytic activity	1	1	aspS2		DDB_G0274081	GO:0044421	153.658	1.99563	1.56344e-10	extracellular region part	1	1	DDB_G0274081
DDB_G0271346	GO:0051703	186.508	2.14565	1.8191e-14	intraspecies interaction between organisms	1	1	yod1		DDB_G0272322	GO:0003824	1490.48	1.39146	4.88524e-12	catalytic activity	1	1	NA		DDB_G0274113	GO:0044421	153.658	1.99563	1.56344e-10	extracellular region part	0	1	rpl8
DDB_G0271500	GO:0051703	186.508	2.14565	1.8191e-14	intraspecies interaction between organisms	0	1	keaA		DDB_G0272340	GO:0003824	1490.48	1.39146	4.88524e-12	catalytic activity	1	1	trafG		DDB_G0274181	GO:0044421	153.658	1.99563	1.56344e-10	extracellular region part	1	1	DDB_G0274181
DDB_G0271502	GO:0051703	186.508	2.14565	1.8191e-14	intraspecies interaction between organisms	1	1	lvsD		DDB_G0272344	GO:0003824	1490.48	1.39146	4.88524e-12	catalytic activity	0	1	htt		DDB_G0274263	GO:0044421	153.658	1.99563	1.56344e-10	extracellular region part	1	1	DDB_G0274263
DDB_G0271504	GO:0051703	186.508	2.14565	1.8191e-14	intraspecies interaction between organisms	1	1	lvsB		DDB_G0272350	GO:0003824	1490.48	1.39146	4.88524e-12	catalytic activity	1	1	sgkC		DDB_G0274265	GO:0044421	153.658	1.99563	1.56344e-10	extracellular region part	0	1	DDB_G0274265
DDB_G0271586	GO:0051703	186.508	2.14565	1.8191e-14	intraspecies interaction between organisms	1	1	tgrK1		DDB_G0272372	GO:0003824	1490.48	1.39146	4.88524e-12	catalytic activity	1	1	gxcM		DDB_G0274295	GO:0044421	153.658	1.99563	1.56344e-10	extracellular region part	1	1	DDB_G0274295
DDB_G0271598	GO:0051703	186.508	2.14565	1.8191e-14	intraspecies interaction between organisms	1	1	tgrS1		DDB_G0272380	GO:0003824	1490.48	1.39146	4.88524e-12	catalytic activity	1	1	DDB_G0272380		DDB_G0274299	GO:0044421	153.658	1.99563	1.56344e-10	extracellular region part	1	1	DDB_G0274299
DDB_G0271626	GO:0051703	186.508	2.14565	1.8191e-14	intraspecies interaction between organisms	1	1	dotA		DDB_G0272384	GO:0003824	1490.48	1.39146	4.88524e-12	catalytic activity	1	1	DDB_G0272384		DDB_G0274329	GO:0044421	153.658	1.99563	1.56344e-10	extracellular region part	1	1	DDB_G0274329
DDB_G0271646	GO:0051703	186.508	2.14565	1.8191e-14	intraspecies interaction between organisms	1	1	tgrK2		DDB_G0272394	GO:0003824	1490.48	1.39146	4.88524e-12	catalytic activity	0	1	ndufa5		DDB_G0274353	GO:0044421	153.658	1.99563	1.56344e-10	extracellular region part	1	1	DDB_G0274353
DDB_G0271654	GO:0051703	186.508	2.14565	1.8191e-14	intraspecies interaction between organisms	1	1	tgrK3		DDB_G0272422	GO:0003824	1490.48	1.39146	4.88524e-12	catalytic activity	0	1	gnt7		DDB_G0274375	GO:0044421	153.658	1.99563	1.56344e-10	extracellular region part	0	1	fba
DDB_G0271684	GO:0051703	186.508	2.14565	1.8191e-14	intraspecies interaction between organisms	1	1	grlA		DDB_G0272424	GO:0003824	1490.48	1.39146	4.88524e-12	catalytic activity	0	1	DDB_G0272424		DDB_G0274441	GO:0044421	153.658	1.99563	1.56344e-10	extracellular region part	1	1	psiL
DDB_G0271686	GO:0051703	186.508	2.14565	1.8191e-14	intraspecies interaction between organisms	1	1	grlB		DDB_G0272440	GO:0003824	1490.48	1.39146	4.88524e-12	catalytic activity	1	1	DDB_G0272440		DDB_G0274465	GO:0044421	153.658	1.99563	1.56344e-10	extracellular region part	1	1	DDB_G0274465
DDB_G0271916	GO:0051703	186.508	2.14565	1.8191e-14	intraspecies interaction between organisms	0	1	rtoA		DDB_G0272442	GO:0003824	1490.48	1.39146	4.88524e-12	catalytic activity	0	1	DDB_G0272442		DDB_G0274511	GO:0044421	153.658	1.99563	1.56344e-10	extracellular region part	0	1	DDB_G0274511
DDB_G0272002	GO:0051703	186.508	2.14565	1.8191e-14	intraspecies interaction between organisms	1	1	egeA		DDB_G0272454	GO:0003824	1490.48	1.39146	4.88524e-12	catalytic activity	0	1	trafA		DDB_G0274545	GO:0044421	153.658	1.99563	1.56344e-10	extracellular region part	0	1	thrS2
DDB_G0272038	GO:0051703	186.508	2.14565	1.8191e-14	intraspecies interaction between organisms	1	1	rgfA		DDB_G0272462	GO:0003824	1490.48	1.39146	4.88524e-12	catalytic activity	1	1	qprt		DDB_G0274663	GO:0044421	153.658	1.99563	1.56344e-10	extracellular region part	1	1	DDB_G0274663
DDB_G0272106	GO:0051703	186.508	2.14565	1.8191e-14	intraspecies interaction between organisms	0	1	arpB		DDB_G0272466	GO:0003824	1490.48	1.39146	4.88524e-12	catalytic activity	0	1	DDB_G0272466		DDB_G0274859	GO:0044421	153.658	1.99563	1.56344e-10	extracellular region part	0	1	prdx4
DDB_G0272110	GO:0051703	186.508	2.14565	1.8191e-14	intraspecies interaction between organisms	0	1	gskA		DDB_G0272484	GO:0003824	1490.48	1.39146	4.88524e-12	catalytic activity	1	1	DDB_G0272484		DDB_G0274917	GO:0044421	153.658	1.99563	1.56344e-10	extracellular region part	1	1	vps13B
DDB_G0272116	GO:0051703	186.508	2.14565	1.8191e-14	intraspecies interaction between organisms	1	1	ppp4c		DDB_G0272486	GO:0003824	1490.48	1.39146	4.88524e-12	catalytic activity	0	1	sec7		DDB_G0275007	GO:0044421	153.658	1.99563	1.56344e-10	extracellular region part	0	1	cmfA
DDB_G0272150	GO:0051703	186.508	2.14565	1.8191e-14	intraspecies interaction between organisms	0	1	grlJ		DDB_G0272500	GO:0003824	1490.48	1.39146	4.88524e-12	catalytic activity	1	1	DDB_G0272500		DDB_G0275125	GO:0044421	153.658	1.99563	1.56344e-10	extracellular region part	1	1	plbF
DDB_G0272344	GO:0051703	186.508	2.14565	1.8191e-14	intraspecies interaction between organisms	0	1	htt		DDB_G0272510	GO:0003824	1490.48	1.39146	4.88524e-12	catalytic activity	0	1	NA		DDB_G0275143	GO:0044421	153.658	1.99563	1.56344e-10	extracellular region part	1	1	DDB_G0275143
DDB_G0272624	GO:0051703	186.508	2.14565	1.8191e-14	intraspecies interaction between organisms	0	1	adrm1-1		DDB_G0272522	GO:0003824	1490.48	1.39146	4.88524e-12	catalytic activity	1	1	sgkA		DDB_G0275153	GO:0044421	153.658	1.99563	1.56344e-10	extracellular region part	0	1	gpdA
DDB_G0272754	GO:0051703	186.508	2.14565	1.8191e-14	intraspecies interaction between organisms	0	1	gsr		DDB_G0272524	GO:0003824	1490.48	1.39146	4.88524e-12	catalytic activity	1	1	malA		DDB_G0275179	GO:0044421	153.658	1.99563	1.56344e-10	extracellular region part	1	1	DDB_G0275179
DDB_G0272799	GO:0051703	186.508	2.14565	1.8191e-14	intraspecies interaction between organisms	0	1	icmA-1		DDB_G0272556	GO:0003824	1490.48	1.39146	4.88524e-12	catalytic activity	0	1	cyp519C1		DDB_G0275253	GO:0044421	153.658	1.99563	1.56344e-10	extracellular region part	1	1	DDB_G0275253
DDB_G0272837	GO:0051703	186.508	2.14565	1.8191e-14	intraspecies interaction between organisms	0	1	ifkA		DDB_G0272564	GO:0003824	1490.48	1.39146	4.88524e-12	catalytic activity	0	1	psmD8-1		DDB_G0275371	GO:0044421	153.658	1.99563	1.56344e-10	extracellular region part	1	1	DDB_G0275371
DDB_G0272861	GO:0051703	186.508	2.14565	1.8191e-14	intraspecies interaction between organisms	1	1	cosA		DDB_G0272566	GO:0003824	1490.48	1.39146	4.88524e-12	catalytic activity	0	1	psmD14		DDB_G0275421	GO:0044421	153.658	1.99563	1.56344e-10	extracellular region part	1	1	DDB_G0275421
DDB_G0272967	GO:0051703	186.508	2.14565	1.8191e-14	intraspecies interaction between organisms	0	1	hbx4		DDB_G0272582	GO:0003824	1490.48	1.39146	4.88524e-12	catalytic activity	0	1	maoB-1		DDB_G0275473	GO:0044421	153.658	1.99563	1.56344e-10	extracellular region part	0	1	rps24
DDB_G0273073	GO:0051703	186.508	2.14565	1.8191e-14	intraspecies interaction between organisms	0	1	abcG17-1		DDB_G0272584	GO:0003824	1490.48	1.39146	4.88524e-12	catalytic activity	0	1	maoC-1		DDB_G0275503	GO:0044421	153.658	1.99563	1.56344e-10	extracellular region part	1	1	DDB_G0275503
DDB_G0273091	GO:0051703	186.508	2.14565	1.8191e-14	intraspecies interaction between organisms	0	1	zplC-1		DDB_G0272588	GO:0003824	1490.48	1.39146	4.88524e-12	catalytic activity	0	1	dpm2-1		DDB_G0275693	GO:0044421	153.658	1.99563	1.56344e-10	extracellular region part	1	1	tpp1C
DDB_G0273107	GO:0051703	186.508	2.14565	1.8191e-14	intraspecies interaction between organisms	0	1	fip-1		DDB_G0272602	GO:0003824	1490.48	1.39146	4.88524e-12	catalytic activity	0	1	DDB_G0272602		DDB_G0275881	GO:0044421	153.658	1.99563	1.56344e-10	extracellular region part	1	1	rpl13a
DDB_G0273141	GO:0051703	186.508	2.14565	1.8191e-14	intraspecies interaction between organisms	0	1	cblA-1		DDB_G0272604	GO:0003824	1490.48	1.39146	4.88524e-12	catalytic activity	0	1	cyp508A2-1		DDB_G0275953	GO:0044421	153.658	1.99563	1.56344e-10	extracellular region part	1	1	DDB_G0275953
DDB_G0273175	GO:0051703	186.508	2.14565	1.8191e-14	intraspecies interaction between organisms	0	1	cf50-1		DDB_G0272616	GO:0003824	1490.48	1.39146	4.88524e-12	catalytic activity	0	1	rnrB-1		DDB_G0275987	GO:0044421	153.658	1.99563	1.56344e-10	extracellular region part	1	1	DDB_G0275987
DDB_G0273199	GO:0051703	186.508	2.14565	1.8191e-14	intraspecies interaction between organisms	0	1	mkpB-1		DDB_G0272618	GO:0003824	1490.48	1.39146	4.88524e-12	catalytic activity	0	1	tkt-1		DDB_G0275997	GO:0044421	153.658	1.99563	1.56344e-10	extracellular region part	1	1	DDB_G0275997
DDB_G0273201	GO:0051703	186.508	2.14565	1.8191e-14	intraspecies interaction between organisms	0	1	DDB_G0273201		DDB_G0272624	GO:0003824	1490.48	1.39146	4.88524e-12	catalytic activity	0	1	adrm1-1		DDB_G0276027	GO:0044421	153.658	1.99563	1.56344e-10	extracellular region part	1	1	pdeE
DDB_G0273251	GO:0051703	186.508	2.14565	1.8191e-14	intraspecies interaction between organisms	0	1	fpaB-1		DDB_G0272628	GO:0003824	1490.48	1.39146	4.88524e-12	catalytic activity	0	1	DDB_G0272628		DDB_G0276065	GO:0044421	153.658	1.99563	1.56344e-10	extracellular region part	1	1	DDB_G0276065
DDB_G0273257	GO:0051703	186.508	2.14565	1.8191e-14	intraspecies interaction between organisms	0	1	comF-1		DDB_G0272632	GO:0003824	1490.48	1.39146	4.88524e-12	catalytic activity	0	1	DDB_G0272632		DDB_G0276079	GO:0044421	153.658	1.99563	1.56344e-10	extracellular region part	0	1	mproS
DDB_G0273259	GO:0051703	186.508	2.14565	1.8191e-14	intraspecies interaction between organisms	0	1	qkgA-1		DDB_G0272634	GO:0003824	1490.48	1.39146	4.88524e-12	catalytic activity	0	1	dohh-1		DDB_G0276089	GO:0044421	153.658	1.99563	1.56344e-10	extracellular region part	1	1	DDB_G0276089
DDB_G0273397	GO:0051703	186.508	2.14565	1.8191e-14	intraspecies interaction between organisms	0	1	carA-1		DDB_G0272638	GO:0003824	1490.48	1.39146	4.88524e-12	catalytic activity	0	1	DDB_G0272638		DDB_G0276297	GO:0044421	153.658	1.99563	1.56344e-10	extracellular region part	0	1	DDB_G0276297
DDB_G0273399	GO:0051703	186.508	2.14565	1.8191e-14	intraspecies interaction between organisms	0	1	mip1-1		DDB_G0272652	GO:0003824	1490.48	1.39146	4.88524e-12	catalytic activity	1	1	cyp525A1		DDB_G0276439	GO:0044421	153.658	1.99563	1.56344e-10	extracellular region part	1	1	DDB_G0276439
DDB_G0273447	GO:0051703	186.508	2.14565	1.8191e-14	intraspecies interaction between organisms	0	1	abpE-1		DDB_G0272660	GO:0003824	1490.48	1.39146	4.88524e-12	catalytic activity	0	1	serS		DDB_G0276445	GO:0044421	153.658	1.99563	1.56344e-10	extracellular region part	0	1	DDB_G0276445
DDB_G0273459	GO:0051703	186.508	2.14565	1.8191e-14	intraspecies interaction between organisms	0	1	DDB_G0273459		DDB_G0272662	GO:0003824	1490.48	1.39146	4.88524e-12	catalytic activity	0	1	DDB_G0272662		DDB_G0276457	GO:0044421	153.658	1.99563	1.56344e-10	extracellular region part	0	1	rps15a
DDB_G0273515	GO:0051703	186.508	2.14565	1.8191e-14	intraspecies interaction between organisms	0	1	DDB_G0273515		DDB_G0272680	GO:0003824	1490.48	1.39146	4.88524e-12	catalytic activity	1	1	DDB_G0272680		DDB_G0276475	GO:0044421	153.658	1.99563	1.56344e-10	extracellular region part	0	1	cfaC
DDB_G0273517	GO:0051703	186.508	2.14565	1.8191e-14	intraspecies interaction between organisms	0	1	abpE-2		DDB_G0272684	GO:0003824	1490.48	1.39146	4.88524e-12	catalytic activity	0	1	qdpr		DDB_G0276661	GO:0044421	153.658	1.99563	1.56344e-10	extracellular region part	1	1	DDB_G0276661
DDB_G0273533	GO:0051703	186.508	2.14565	1.8191e-14	intraspecies interaction between organisms	0	1	carA-2		DDB_G0272694	GO:0003824	1490.48	1.39146	4.88524e-12	catalytic activity	1	1	gacH		DDB_G0276767	GO:0044421	153.658	1.99563	1.56344e-10	extracellular region part	0	1	plbA
DDB_G0273535	GO:0051703	186.508	2.14565	1.8191e-14	intraspecies interaction between organisms	0	1	mip1-2		DDB_G0272704	GO:0003824	1490.48	1.39146	4.88524e-12	catalytic activity	0	1	cyp515A1		DDB_G0276821	GO:0044421	153.658	1.99563	1.56344e-10	extracellular region part	1	1	DDB_G0276821
DDB_G0273609	GO:0051703	186.508	2.14565	1.8191e-14	intraspecies interaction between organisms	1	1	cblA-2		DDB_G0272708	GO:0003824	1490.48	1.39146	4.88524e-12	catalytic activity	1	1	DDB_G0272708		DDB_G0276841	GO:0044421	153.658	1.99563	1.56344e-10	extracellular region part	1	1	DDB_G0276841
DDB_G0273615	GO:0051703	186.508	2.14565	1.8191e-14	intraspecies interaction between organisms	0	1	fpaB-2		DDB_G0272710	GO:0003824	1490.48	1.39146	4.88524e-12	catalytic activity	0	1	nat9		DDB_G0276871	GO:0044421	153.658	1.99563	1.56344e-10	extracellular region part	0	1	rpl10a
DDB_G0273635	GO:0051703	186.508	2.14565	1.8191e-14	intraspecies interaction between organisms	1	1	qkgA-2		DDB_G0272730	GO:0003824	1490.48	1.39146	4.88524e-12	catalytic activity	0	1	alg2		DDB_G0276927	GO:0044421	153.658	1.99563	1.56344e-10	extracellular region part	0	1	DDB_G0276927
DDB_G0273669	GO:0051703	186.508	2.14565	1.8191e-14	intraspecies interaction between organisms	1	1	comF-2		DDB_G0272732	GO:0003824	1490.48	1.39146	4.88524e-12	catalytic activity	0	1	emg1		DDB_G0276955	GO:0044421	153.658	1.99563	1.56344e-10	extracellular region part	0	1	DDB_G0276955
DDB_G0273727	GO:0051703	186.508	2.14565	1.8191e-14	intraspecies interaction between organisms	1	1	DDB_G0273727		DDB_G0272738	GO:0003824	1490.48	1.39146	4.88524e-12	catalytic activity	0	1	iunH		DDB_G0277177	GO:0044421	153.658	1.99563	1.56344e-10	extracellular region part	1	1	DDB_G0277177
DDB_G0273729	GO:0051703	186.508	2.14565	1.8191e-14	intraspecies interaction between organisms	1	1	mkpB-2		DDB_G0272742	GO:0003824	1490.48	1.39146	4.88524e-12	catalytic activity	0	1	DDB_G0272742		DDB_G0277183	GO:0044421	153.658	1.99563	1.56344e-10	extracellular region part	0	1	H4a
DDB_G0273781	GO:0051703	186.508	2.14565	1.8191e-14	intraspecies interaction between organisms	1	1	abcG17-2		DDB_G0272754	GO:0003824	1490.48	1.39146	4.88524e-12	catalytic activity	0	1	gsr		DDB_G0277187	GO:0044421	153.658	1.99563	1.56344e-10	extracellular region part	0	1	DDB_G0277187
DDB_G0273809	GO:0051703	186.508	2.14565	1.8191e-14	intraspecies interaction between organisms	1	1	zplC-2		DDB_G0272760	GO:0003824	1490.48	1.39146	4.88524e-12	catalytic activity	0	1	mcm6		DDB_G0277345	GO:0044421	153.658	1.99563	1.56344e-10	extracellular region part	1	1	rps3a
DDB_G0273839	GO:0051703	186.508	2.14565	1.8191e-14	intraspecies interaction between organisms	1	1	fip-2		DDB_G0272769	GO:0003824	1490.48	1.39146	4.88524e-12	catalytic activity	1	1	DDB_G0272769		DDB_G0277485	GO:0044421	153.658	1.99563	1.56344e-10	extracellular region part	0	1	dyrk1
DDB_G0273875	GO:0051703	186.508	2.14565	1.8191e-14	intraspecies interaction between organisms	1	1	cf50-2		DDB_G0272781	GO:0003824	1490.48	1.39146	4.88524e-12	catalytic activity	0	1	pmmB		DDB_G0277511	GO:0044421	153.658	1.99563	1.56344e-10	extracellular region part	0	1	hpd
DDB_G0273995	GO:0051703	186.508	2.14565	1.8191e-14	intraspecies interaction between organisms	1	1	icmA-2		DDB_G0272785	GO:0003824	1490.48	1.39146	4.88524e-12	catalytic activity	1	1	DDB_G0272785		DDB_G0277543	GO:0044421	153.658	1.99563	1.56344e-10	extracellular region part	0	1	DDB_G0277543
DDB_G0274093	GO:0051703	186.508	2.14565	1.8191e-14	intraspecies interaction between organisms	0	1	adrm1-2		DDB_G0272787	GO:0003824	1490.48	1.39146	4.88524e-12	catalytic activity	0	1	sds		DDB_G0277629	GO:0044421	153.658	1.99563	1.56344e-10	extracellular region part	1	1	rpl7a
DDB_G0274103	GO:0051703	186.508	2.14565	1.8191e-14	intraspecies interaction between organisms	1	1	ggtA		DDB_G0272791	GO:0003824	1490.48	1.39146	4.88524e-12	catalytic activity	0	1	rsc11-1		DDB_G0277635	GO:0044421	153.658	1.99563	1.56344e-10	extracellular region part	1	1	rps27
DDB_G0274107	GO:0051703	186.508	2.14565	1.8191e-14	intraspecies interaction between organisms	0	1	sfbA		DDB_G0272797	GO:0003824	1490.48	1.39146	4.88524e-12	catalytic activity	0	1	DDB_G0272797		DDB_G0277729	GO:0044421	153.658	1.99563	1.56344e-10	extracellular region part	1	1	DDB_G0277729
DDB_G0274109	GO:0051703	186.508	2.14565	1.8191e-14	intraspecies interaction between organisms	0	1	paxB		DDB_G0272799	GO:0003824	1490.48	1.39146	4.88524e-12	catalytic activity	0	1	icmA-1		DDB_G0277803	GO:0044421	153.658	1.99563	1.56344e-10	extracellular region part	0	1	rpl4
DDB_G0274119	GO:0051703	186.508	2.14565	1.8191e-14	intraspecies interaction between organisms	1	1	abcA5		DDB_G0272807	GO:0003824	1490.48	1.39146	4.88524e-12	catalytic activity	0	1	DDB_G0272807		DDB_G0277853	GO:0044421	153.658	1.99563	1.56344e-10	extracellular region part	1	1	ecmA
DDB_G0274121	GO:0051703	186.508	2.14565	1.8191e-14	intraspecies interaction between organisms	1	1	abcA4		DDB_G0272813	GO:0003824	1490.48	1.39146	4.88524e-12	catalytic activity	0	1	cdk1		DDB_G0277883	GO:0044421	153.658	1.99563	1.56344e-10	extracellular region part	1	1	dhkJ
DDB_G0274125	GO:0051703	186.508	2.14565	1.8191e-14	intraspecies interaction between organisms	0	1	gpgA		DDB_G0272815	GO:0003824	1490.48	1.39146	4.88524e-12	catalytic activity	1	1	cprE		DDB_G0277967	GO:0044421	153.658	1.99563	1.56344e-10	extracellular region part	1	1	DDB_G0277967
DDB_G0274139	GO:0051703	186.508	2.14565	1.8191e-14	intraspecies interaction between organisms	0	1	cycC		DDB_G0272829	GO:0003824	1490.48	1.39146	4.88524e-12	catalytic activity	1	1	DDB_G0272829		DDB_G0278243	GO:0044421	153.658	1.99563	1.56344e-10	extracellular region part	1	1	rliB
DDB_G0274177	GO:0051703	186.508	2.14565	1.8191e-14	intraspecies interaction between organisms	1	1	DDB_G0274177		DDB_G0272831	GO:0003824	1490.48	1.39146	4.88524e-12	catalytic activity	0	1	psmA7		DDB_G0278295	GO:0044421	153.658	1.99563	1.56344e-10	extracellular region part	0	1	DDB_G0278295
DDB_G0274381	GO:0051703	186.508	2.14565	1.8191e-14	intraspecies interaction between organisms	0	1	vatP		DDB_G0272835	GO:0003824	1490.48	1.39146	4.88524e-12	catalytic activity	1	1	plip		DDB_G0278297	GO:0044421	153.658	1.99563	1.56344e-10	extracellular region part	0	1	DDB_G0278297
DDB_G0274383	GO:0051703	186.508	2.14565	1.8191e-14	intraspecies interaction between organisms	1	1	pdeD		DDB_G0272837	GO:0003824	1490.48	1.39146	4.88524e-12	catalytic activity	0	1	ifkA		DDB_G0278707	GO:0044421	153.658	1.99563	1.56344e-10	extracellular region part	1	1	DDB_G0278707
DDB_G0274395	GO:0051703	186.508	2.14565	1.8191e-14	intraspecies interaction between organisms	1	1	adcB		DDB_G0272839	GO:0003824	1490.48	1.39146	4.88524e-12	catalytic activity	0	1	DDB_G0272839		DDB_G0278721	GO:0044421	153.658	1.99563	1.56344e-10	extracellular region part	1	1	cprD
DDB_G0274429	GO:0051703	186.508	2.14565	1.8191e-14	intraspecies interaction between organisms	1	1	DDB_G0274429		DDB_G0272841	GO:0003824	1490.48	1.39146	4.88524e-12	catalytic activity	0	1	DDB_G0272841		DDB_G0278725	GO:0044421	153.658	1.99563	1.56344e-10	extracellular region part	1	1	p17
DDB_G0274577	GO:0051703	186.508	2.14565	1.8191e-14	intraspecies interaction between organisms	1	1	DG1124		DDB_G0272845	GO:0003824	1490.48	1.39146	4.88524e-12	catalytic activity	1	1	DDB_G0272845		DDB_G0278841	GO:0044421	153.658	1.99563	1.56344e-10	extracellular region part	0	1	DDB_G0278841
DDB_G0274597	GO:0051703	186.508	2.14565	1.8191e-14	intraspecies interaction between organisms	1	1	ctnA		DDB_G0272859	GO:0003824	1490.48	1.39146	4.88524e-12	catalytic activity	0	1	pks14		DDB_G0278879	GO:0044421	153.658	1.99563	1.56344e-10	extracellular region part	1	1	gdt9
DDB_G0274741	GO:0051703	186.508	2.14565	1.8191e-14	intraspecies interaction between organisms	0	1	gnt15		DDB_G0272867	GO:0003824	1490.48	1.39146	4.88524e-12	catalytic activity	0	1	argS1		DDB_G0278975	GO:0044421	153.658	1.99563	1.56344e-10	extracellular region part	1	1	DDB_G0278975
DDB_G0274743	GO:0051703	186.508	2.14565	1.8191e-14	intraspecies interaction between organisms	0	1	pisA		DDB_G0272871	GO:0003824	1490.48	1.39146	4.88524e-12	catalytic activity	0	1	ssu72		DDB_G0278983	GO:0044421	153.658	1.99563	1.56344e-10	extracellular region part	0	1	imp3
DDB_G0274805	GO:0051703	186.508	2.14565	1.8191e-14	intraspecies interaction between organisms	1	1	ibrA		DDB_G0272883	GO:0003824	1490.48	1.39146	4.88524e-12	catalytic activity	0	1	ksrA-1		DDB_G0279119	GO:0044421	153.658	1.99563	1.56344e-10	extracellular region part	0	1	DDB_G0279119
DDB_G0275045	GO:0051703	186.508	2.14565	1.8191e-14	intraspecies interaction between organisms	1	1	gpbB		DDB_G0272905	GO:0003824	1490.48	1.39146	4.88524e-12	catalytic activity	0	1	rabF1-1		DDB_G0279145	GO:0044421	153.658	1.99563	1.56344e-10	extracellular region part	1	1	DDB_G0279145
DDB_G0275065	GO:0051703	186.508	2.14565	1.8191e-14	intraspecies interaction between organisms	1	1	dmpA		DDB_G0272925	GO:0003824	1490.48	1.39146	4.88524e-12	catalytic activity	0	1	gacU		DDB_G0279185	GO:0044421	153.658	1.99563	1.56344e-10	extracellular region part	1	1	cprF
DDB_G0275077	GO:0051703	186.508	2.14565	1.8191e-14	intraspecies interaction between organisms	1	1	pks17		DDB_G0272935	GO:0003824	1490.48	1.39146	4.88524e-12	catalytic activity	1	1	mocos		DDB_G0279187	GO:0044421	153.658	1.99563	1.56344e-10	extracellular region part	1	1	cprG
DDB_G0275323	GO:0051703	186.508	2.14565	1.8191e-14	intraspecies interaction between organisms	0	1	tipD		DDB_G0272965	GO:0003824	1490.48	1.39146	4.88524e-12	catalytic activity	1	1	DDB_G0272965		DDB_G0279407	GO:0044421	153.658	1.99563	1.56344e-10	extracellular region part	0	1	calA
DDB_G0275437	GO:0051703	186.508	2.14565	1.8191e-14	intraspecies interaction between organisms	1	1	7E		DDB_G0272969	GO:0003824	1490.48	1.39146	4.88524e-12	catalytic activity	0	1	psmB1		DDB_G0279411	GO:0044421	153.658	1.99563	1.56344e-10	extracellular region part	1	1	ctsD
DDB_G0275445	GO:0051703	186.508	2.14565	1.8191e-14	intraspecies interaction between organisms	0	1	mybB		DDB_G0272981	GO:0003824	1490.48	1.39146	4.88524e-12	catalytic activity	1	1	pks13		DDB_G0279415	GO:0044421	153.658	1.99563	1.56344e-10	extracellular region part	1	1	limE
DDB_G0275451	GO:0051703	186.508	2.14565	1.8191e-14	intraspecies interaction between organisms	1	1	alxA		DDB_G0272987	GO:0003824	1490.48	1.39146	4.88524e-12	catalytic activity	1	1	irlA		DDB_G0279485	GO:0044421	153.658	1.99563	1.56344e-10	extracellular region part	1	1	DDB_G0279485
DDB_G0275635	GO:0051703	186.508	2.14565	1.8191e-14	intraspecies interaction between organisms	1	1	pik6		DDB_G0272995	GO:0003824	1490.48	1.39146	4.88524e-12	catalytic activity	0	1	DDB_G0272995		DDB_G0279717	GO:0044421	153.658	1.99563	1.56344e-10	extracellular region part	1	1	DDB_G0279717
DDB_G0275687	GO:0051703	186.508	2.14565	1.8191e-14	intraspecies interaction between organisms	1	1	abcG18		DDB_G0272997	GO:0003824	1490.48	1.39146	4.88524e-12	catalytic activity	0	1	DDB_G0272997		DDB_G0279747	GO:0044421	153.658	1.99563	1.56344e-10	extracellular region part	0	1	DDB_G0279747
DDB_G0275689	GO:0051703	186.508	2.14565	1.8191e-14	intraspecies interaction between organisms	1	1	abcG2		DDB_G0273007	GO:0003824	1490.48	1.39146	4.88524e-12	catalytic activity	1	1	pks15		DDB_G0279921	GO:0044421	153.658	1.99563	1.56344e-10	extracellular region part	1	1	gp130
DDB_G0275695	GO:0051703	186.508	2.14565	1.8191e-14	intraspecies interaction between organisms	1	1	ampA		DDB_G0273013	GO:0003824	1490.48	1.39146	4.88524e-12	catalytic activity	0	1	uglB		DDB_G0279985	GO:0044421	153.658	1.99563	1.56344e-10	extracellular region part	1	1	DDB_G0279985
DDB_G0275741	GO:0051703	186.508	2.14565	1.8191e-14	intraspecies interaction between organisms	0	1	dio3		DDB_G0273017	GO:0003824	1490.48	1.39146	4.88524e-12	catalytic activity	1	1	DDB_G0273017		DDB_G0280159	GO:0044421	153.658	1.99563	1.56344e-10	extracellular region part	1	1	DDB_G0280159
DDB_G0275747	GO:0051703	186.508	2.14565	1.8191e-14	intraspecies interaction between organisms	1	1	DDB_G0275747		DDB_G0273031	GO:0003824	1490.48	1.39146	4.88524e-12	catalytic activity	0	1	DDB_G0273031		DDB_G0280187	GO:0044421	153.658	1.99563	1.56344e-10	extracellular region part	1	1	DDB_G0280187
DDB_G0275815	GO:0051703	186.508	2.14565	1.8191e-14	intraspecies interaction between organisms	0	1	nrampB		DDB_G0273039	GO:0003824	1490.48	1.39146	4.88524e-12	catalytic activity	0	1	iptC-1		DDB_G0280307	GO:0044421	153.658	1.99563	1.56344e-10	extracellular region part	1	1	DDB_G0280307
DDB_G0275931	GO:0051703	186.508	2.14565	1.8191e-14	intraspecies interaction between organisms	0	1	ncsA		DDB_G0273045	GO:0003824	1490.48	1.39146	4.88524e-12	catalytic activity	0	1	cyp508A1-1		DDB_G0280439	GO:0044421	153.658	1.99563	1.56344e-10	extracellular region part	0	1	cpiB
DDB_G0276025	GO:0051703	186.508	2.14565	1.8191e-14	intraspecies interaction between organisms	0	1	zakA		DDB_G0273047	GO:0003824	1490.48	1.39146	4.88524e-12	catalytic activity	0	1	cyp508A3-1		DDB_G0280495	GO:0044421	153.658	1.99563	1.56344e-10	extracellular region part	0	1	fumH
DDB_G0276077	GO:0051703	186.508	2.14565	1.8191e-14	intraspecies interaction between organisms	1	1	mlcR		DDB_G0273051	GO:0003824	1490.48	1.39146	4.88524e-12	catalytic activity	0	1	drnA-1		DDB_G0280525	GO:0044421	153.658	1.99563	1.56344e-10	extracellular region part	0	1	DDB_G0280525
DDB_G0276187	GO:0051703	186.508	2.14565	1.8191e-14	intraspecies interaction between organisms	0	1	zak2		DDB_G0273059	GO:0003824	1490.48	1.39146	4.88524e-12	catalytic activity	0	1	cak1-1		DDB_G0280531	GO:0044421	153.658	1.99563	1.56344e-10	extracellular region part	1	1	tgrC1
DDB_G0276251	GO:0051703	186.508	2.14565	1.8191e-14	intraspecies interaction between organisms	1	1	DDB_G0276251		DDB_G0273069	GO:0003824	1490.48	1.39146	4.88524e-12	catalytic activity	0	1	ndkC-1		DDB_G0280543	GO:0044421	153.658	1.99563	1.56344e-10	extracellular region part	0	1	lmcA
DDB_G0276267	GO:0051703	186.508	2.14565	1.8191e-14	intraspecies interaction between organisms	0	1	gpaB		DDB_G0273073	GO:0003824	1490.48	1.39146	4.88524e-12	catalytic activity	0	1	abcG17-1		DDB_G0280869	GO:0044421	153.658	1.99563	1.56344e-10	extracellular region part	1	1	DDB_G0280869
DDB_G0276333	GO:0051703	186.508	2.14565	1.8191e-14	intraspecies interaction between organisms	1	1	tipB		DDB_G0273081	GO:0003824	1490.48	1.39146	4.88524e-12	catalytic activity	0	1	DDB_G0273081		DDB_G0281037	GO:0044421	153.658	1.99563	1.56344e-10	extracellular region part	0	1	DDB_G0281037
DDB_G0276353	GO:0051703	186.508	2.14565	1.8191e-14	intraspecies interaction between organisms	0	1	torA		DDB_G0273083	GO:0003824	1490.48	1.39146	4.88524e-12	catalytic activity	0	1	DDB_G0273083		DDB_G0281067	GO:0044421	153.658	1.99563	1.56344e-10	extracellular region part	1	1	DDB_G0281067
DDB_G0276363	GO:0051703	186.508	2.14565	1.8191e-14	intraspecies interaction between organisms	1	1	myoG		DDB_G0273097	GO:0003824	1490.48	1.39146	4.88524e-12	catalytic activity	0	1	ptpA1-1		DDB_G0281207	GO:0044421	153.658	1.99563	1.56344e-10	extracellular region part	1	1	DDB_G0281207
DDB_G0276371	GO:0051703	186.508	2.14565	1.8191e-14	intraspecies interaction between organisms	1	1	gefL		DDB_G0273101	GO:0003824	1490.48	1.39146	4.88524e-12	catalytic activity	0	1	DDB_G0273101		DDB_G0281313	GO:0044421	153.658	1.99563	1.56344e-10	extracellular region part	1	1	DDB_G0281313
DDB_G0276399	GO:0051703	186.508	2.14565	1.8191e-14	intraspecies interaction between organisms	1	1	rab8B		DDB_G0273105	GO:0003824	1490.48	1.39146	4.88524e-12	catalytic activity	0	1	scdB-1		DDB_G0281507	GO:0044421	153.658	1.99563	1.56344e-10	extracellular region part	1	1	colC
DDB_G0276459	GO:0051703	186.508	2.14565	1.8191e-14	intraspecies interaction between organisms	0	1	pakB		DDB_G0273117	GO:0003824	1490.48	1.39146	4.88524e-12	catalytic activity	0	1	ublcp1-1		DDB_G0281547	GO:0044421	153.658	1.99563	1.56344e-10	extracellular region part	1	1	amyA
DDB_G0276465	GO:0051703	186.508	2.14565	1.8191e-14	intraspecies interaction between organisms	0	1	sepA		DDB_G0273121	GO:0003824	1490.48	1.39146	4.88524e-12	catalytic activity	0	1	pakH-1		DDB_G0281605	GO:0044421	153.658	1.99563	1.56344e-10	extracellular region part	1	1	cfaD
DDB_G0276759	GO:0051703	186.508	2.14565	1.8191e-14	intraspecies interaction between organisms	0	1	cbpA		DDB_G0273125	GO:0003824	1490.48	1.39146	4.88524e-12	catalytic activity	0	1	DDB_G0273125		DDB_G0281609	GO:0044421	153.658	1.99563	1.56344e-10	extracellular region part	0	1	DDB_G0281609
DDB_G0276883	GO:0051703	186.508	2.14565	1.8191e-14	intraspecies interaction between organisms	1	1	canA		DDB_G0273129	GO:0003824	1490.48	1.39146	4.88524e-12	catalytic activity	0	1	fnkD-1		DDB_G0281663	GO:0044421	153.658	1.99563	1.56344e-10	extracellular region part	1	1	aprA
DDB_G0276887	GO:0051703	186.508	2.14565	1.8191e-14	intraspecies interaction between organisms	1	1	fbxA		DDB_G0273131	GO:0003824	1490.48	1.39146	4.88524e-12	catalytic activity	0	1	g6pd-1		DDB_G0281823	GO:0044421	153.658	1.99563	1.56344e-10	extracellular region part	1	1	tpp1F
DDB_G0276893	GO:0051703	186.508	2.14565	1.8191e-14	intraspecies interaction between organisms	0	1	ctxB		DDB_G0273135	GO:0003824	1490.48	1.39146	4.88524e-12	catalytic activity	0	1	DDB_G0273135		DDB_G0281861	GO:0044421	153.658	1.99563	1.56344e-10	extracellular region part	1	1	DDB_G0281861
DDB_G0276967	GO:0051703	186.508	2.14565	1.8191e-14	intraspecies interaction between organisms	1	1	racF2		DDB_G0273137	GO:0003824	1490.48	1.39146	4.88524e-12	catalytic activity	0	1	DDB_G0273137		DDB_G0281951	GO:0044421	153.658	1.99563	1.56344e-10	extracellular region part	1	1	cyrA
DDB_G0277071	GO:0051703	186.508	2.14565	1.8191e-14	intraspecies interaction between organisms	0	1	dupA		DDB_G0273139	GO:0003824	1490.48	1.39146	4.88524e-12	catalytic activity	0	1	rad51-1		DDB_G0281967	GO:0044421	153.658	1.99563	1.56344e-10	extracellular region part	1	1	DDB_G0281967
DDB_G0277075	GO:0051703	186.508	2.14565	1.8191e-14	intraspecies interaction between organisms	0	1	detA		DDB_G0273141	GO:0003824	1490.48	1.39146	4.88524e-12	catalytic activity	0	1	cblA-1		DDB_G0282061	GO:0044421	153.658	1.99563	1.56344e-10	extracellular region part	0	1	DDB_G0282061
DDB_G0277141	GO:0051703	186.508	2.14565	1.8191e-14	intraspecies interaction between organisms	1	1	cotC		DDB_G0273155	GO:0003824	1490.48	1.39146	4.88524e-12	catalytic activity	0	1	DDB_G0273155		DDB_G0282265	GO:0044421	153.658	1.99563	1.56344e-10	extracellular region part	1	1	sgmC
DDB_G0277143	GO:0051703	186.508	2.14565	1.8191e-14	intraspecies interaction between organisms	0	1	gpbA		DDB_G0273163	GO:0003824	1490.48	1.39146	4.88524e-12	catalytic activity	0	1	psmB4-1		DDB_G0282371	GO:0044421	153.658	1.99563	1.56344e-10	extracellular region part	1	1	veg111
DDB_G0277165	GO:0051703	186.508	2.14565	1.8191e-14	intraspecies interaction between organisms	0	1	DDB_G0277165		DDB_G0273165	GO:0003824	1490.48	1.39146	4.88524e-12	catalytic activity	0	1	DDB_G0273165		DDB_G0282379	GO:0044421	153.658	1.99563	1.56344e-10	extracellular region part	0	1	rpl28
DDB_G0277221	GO:0051703	186.508	2.14565	1.8191e-14	intraspecies interaction between organisms	0	1	chcA		DDB_G0273171	GO:0003824	1490.48	1.39146	4.88524e-12	catalytic activity	0	1	irlF-1		DDB_G0282539	GO:0044421	153.658	1.99563	1.56344e-10	extracellular region part	1	1	nagB
DDB_G0277239	GO:0051703	186.508	2.14565	1.8191e-14	intraspecies interaction between organisms	1	1	DDB_G0277239		DDB_G0273175	GO:0003824	1490.48	1.39146	4.88524e-12	catalytic activity	0	1	cf50-1		DDB_G0282579	GO:0044421	153.658	1.99563	1.56344e-10	extracellular region part	0	1	pldZ
DDB_G0277273	GO:0051703	186.508	2.14565	1.8191e-14	intraspecies interaction between organisms	1	1	phg1B		DDB_G0273177	GO:0003824	1490.48	1.39146	4.88524e-12	catalytic activity	0	1	DDB_G0273177		DDB_G0283021	GO:0044421	153.658	1.99563	1.56344e-10	extracellular region part	1	1	sodB
DDB_G0277399	GO:0051703	186.508	2.14565	1.8191e-14	intraspecies interaction between organisms	1	1	piaA		DDB_G0273197	GO:0003824	1490.48	1.39146	4.88524e-12	catalytic activity	0	1	alyD-1		DDB_G0283087	GO:0044421	153.658	1.99563	1.56344e-10	extracellular region part	0	1	DDB_G0283087
DDB_G0277403	GO:0051703	186.508	2.14565	1.8191e-14	intraspecies interaction between organisms	0	1	clc		DDB_G0273199	GO:0003824	1490.48	1.39146	4.88524e-12	catalytic activity	0	1	mkpB-1		DDB_G0283127	GO:0044421	153.658	1.99563	1.56344e-10	extracellular region part	1	1	DDB_G0283127
DDB_G0277503	GO:0051703	186.508	2.14565	1.8191e-14	intraspecies interaction between organisms	0	1	amtA		DDB_G0273207	GO:0003824	1490.48	1.39146	4.88524e-12	catalytic activity	0	1	cdk9-1		DDB_G0283137	GO:0044421	153.658	1.99563	1.56344e-10	extracellular region part	0	1	enoA
DDB_G0277589	GO:0051703	186.508	2.14565	1.8191e-14	intraspecies interaction between organisms	0	1	gtaC		DDB_G0273211	GO:0003824	1490.48	1.39146	4.88524e-12	catalytic activity	0	1	aslD-1		DDB_G0283153	GO:0044421	153.658	1.99563	1.56344e-10	extracellular region part	0	1	cbpD1
DDB_G0277759	GO:0051703	186.508	2.14565	1.8191e-14	intraspecies interaction between organisms	0	1	phyA		DDB_G0273213	GO:0003824	1490.48	1.39146	4.88524e-12	catalytic activity	0	1	aslA-1		DDB_G0283393	GO:0044421	153.658	1.99563	1.56344e-10	extracellular region part	0	1	rplP2
DDB_G0277829	GO:0051703	186.508	2.14565	1.8191e-14	intraspecies interaction between organisms	1	1	carC		DDB_G0273215	GO:0003824	1490.48	1.39146	4.88524e-12	catalytic activity	0	1	aslG-1		DDB_G0283401	GO:0044421	153.658	1.99563	1.56344e-10	extracellular region part	0	1	ctsZ
DDB_G0277831	GO:0051703	186.508	2.14565	1.8191e-14	intraspecies interaction between organisms	1	1	carD		DDB_G0273219	GO:0003824	1490.48	1.39146	4.88524e-12	catalytic activity	0	1	DDB_G0273219		DDB_G0283423	GO:0044421	153.658	1.99563	1.56344e-10	extracellular region part	1	1	DDB_G0283423
DDB_G0277843	GO:0051703	186.508	2.14565	1.8191e-14	intraspecies interaction between organisms	1	1	scaA		DDB_G0273223	GO:0003824	1490.48	1.39146	4.88524e-12	catalytic activity	0	1	aslO-1		DDB_G0283473	GO:0044421	153.658	1.99563	1.56344e-10	extracellular region part	1	1	treh
DDB_G0277849	GO:0051703	186.508	2.14565	1.8191e-14	intraspecies interaction between organisms	0	1	dymA		DDB_G0273225	GO:0003824	1490.48	1.39146	4.88524e-12	catalytic activity	0	1	aslC-1		DDB_G0283539	GO:0044421	153.658	1.99563	1.56344e-10	extracellular region part	1	1	crtA
DDB_G0277859	GO:0051703	186.508	2.14565	1.8191e-14	intraspecies interaction between organisms	0	1	mlcE		DDB_G0273227	GO:0003824	1490.48	1.39146	4.88524e-12	catalytic activity	0	1	aslI-1		DDB_G0283759	GO:0044421	153.658	1.99563	1.56344e-10	extracellular region part	1	1	DDB_G0283759
DDB_G0277865	GO:0051703	186.508	2.14565	1.8191e-14	intraspecies interaction between organisms	1	1	ptpB		DDB_G0273229	GO:0003824	1490.48	1.39146	4.88524e-12	catalytic activity	0	1	aslK-1		DDB_G0283905	GO:0044421	153.658	1.99563	1.56344e-10	extracellular region part	0	1	phr2aB
DDB_G0277871	GO:0051703	186.508	2.14565	1.8191e-14	intraspecies interaction between organisms	1	1	rsc12		DDB_G0273235	GO:0003824	1490.48	1.39146	4.88524e-12	catalytic activity	0	1	DDB_G0273235		DDB_G0283921	GO:0044421	153.658	1.99563	1.56344e-10	extracellular region part	1	1	ctsB
DDB_G0277887	GO:0051703	186.508	2.14565	1.8191e-14	intraspecies interaction between organisms	1	1	dhkK		DDB_G0273253	GO:0003824	1490.48	1.39146	4.88524e-12	catalytic activity	0	1	DDB_G0273253		DDB_G0284035	GO:0044421	153.658	1.99563	1.56344e-10	extracellular region part	0	1	efa1B
DDB_G0277987	GO:0051703	186.508	2.14565	1.8191e-14	intraspecies interaction between organisms	1	1	gxcA		DDB_G0273259	GO:0003824	1490.48	1.39146	4.88524e-12	catalytic activity	0	1	qkgA-1		DDB_G0284363	GO:0044421	153.658	1.99563	1.56344e-10	extracellular region part	1	1	cf60
DDB_G0278051	GO:0051703	186.508	2.14565	1.8191e-14	intraspecies interaction between organisms	0	1	elmoA		DDB_G0273291	GO:0003824	1490.48	1.39146	4.88524e-12	catalytic activity	0	1	ddo-2		DDB_G0284459	GO:0044421	153.658	1.99563	1.56344e-10	extracellular region part	1	1	DDB_G0284459
DDB_G0278333	GO:0051703	186.508	2.14565	1.8191e-14	intraspecies interaction between organisms	0	1	DDB_G0278333		DDB_G0273305	GO:0003824	1490.48	1.39146	4.88524e-12	catalytic activity	0	1	aslJ-1		DDB_G0284691	GO:0044421	153.658	1.99563	1.56344e-10	extracellular region part	1	1	DDB_G0284691
DDB_G0278525	GO:0051703	186.508	2.14565	1.8191e-14	intraspecies interaction between organisms	1	1	plaA		DDB_G0273331	GO:0003824	1490.48	1.39146	4.88524e-12	catalytic activity	0	1	DDB_G0273331		DDB_G0284759	GO:0044421	153.658	1.99563	1.56344e-10	extracellular region part	1	1	psiM
DDB_G0278585	GO:0051703	186.508	2.14565	1.8191e-14	intraspecies interaction between organisms	1	1	DDB_G0278585		DDB_G0273333	GO:0003824	1490.48	1.39146	4.88524e-12	catalytic activity	0	1	irlB-1		DDB_G0284805	GO:0044421	153.658	1.99563	1.56344e-10	extracellular region part	1	1	DDB_G0284805
DDB_G0278639	GO:0051703	186.508	2.14565	1.8191e-14	intraspecies interaction between organisms	1	1	clcD		DDB_G0273343	GO:0003824	1490.48	1.39146	4.88524e-12	catalytic activity	0	1	DDB_G0273343		DDB_G0284915	GO:0044421	153.658	1.99563	1.56344e-10	extracellular region part	0	1	DDB_G0284915
DDB_G0278727	GO:0051703	186.508	2.14565	1.8191e-14	intraspecies interaction between organisms	1	1	pikA		DDB_G0273355	GO:0003824	1490.48	1.39146	4.88524e-12	catalytic activity	0	1	rexo2-1		DDB_G0285043	GO:0044421	153.658	1.99563	1.56344e-10	extracellular region part	0	1	DDB_G0285043
DDB_G0278741	GO:0051703	186.508	2.14565	1.8191e-14	intraspecies interaction between organisms	0	1	adprt1A		DDB_G0273365	GO:0003824	1490.48	1.39146	4.88524e-12	catalytic activity	0	1	aslL-1		DDB_G0285267	GO:0044421	153.658	1.99563	1.56344e-10	extracellular region part	0	1	sdh
DDB_G0278945	GO:0051703	186.508	2.14565	1.8191e-14	intraspecies interaction between organisms	1	1	DDB_G0278945		DDB_G0273393	GO:0003824	1490.48	1.39146	4.88524e-12	catalytic activity	0	1	DDB_G0273393		DDB_G0285469	GO:0044421	153.658	1.99563	1.56344e-10	extracellular region part	0	1	DDB_G0285469
DDB_G0278971	GO:0051703	186.508	2.14565	1.8191e-14	intraspecies interaction between organisms	0	1	dimA		DDB_G0273397	GO:0003824	1490.48	1.39146	4.88524e-12	catalytic activity	0	1	carA-1		DDB_G0285533	GO:0044421	153.658	1.99563	1.56344e-10	extracellular region part	0	1	ppt1
DDB_G0279141	GO:0051703	186.508	2.14565	1.8191e-14	intraspecies interaction between organisms	0	1	ap1b1		DDB_G0273417	GO:0003824	1490.48	1.39146	4.88524e-12	catalytic activity	0	1	DDB_G0273417		DDB_G0285615	GO:0044421	153.658	1.99563	1.56344e-10	extracellular region part	1	1	iliA
DDB_G0279405	GO:0051703	186.508	2.14565	1.8191e-14	intraspecies interaction between organisms	0	1	DDB_G0279405		DDB_G0273419	GO:0003824	1490.48	1.39146	4.88524e-12	catalytic activity	0	1	DDB_G0273419		DDB_G0285617	GO:0044421	153.658	1.99563	1.56344e-10	extracellular region part	1	1	DDB_G0285617
DDB_G0279409	GO:0051703	186.508	2.14565	1.8191e-14	intraspecies interaction between organisms	0	1	cbfA		DDB_G0273425	GO:0003824	1490.48	1.39146	4.88524e-12	catalytic activity	0	1	rpc25-1		DDB_G0285741	GO:0044421	153.658	1.99563	1.56344e-10	extracellular region part	0	1	prdx5
DDB_G0279413	GO:0051703	186.508	2.14565	1.8191e-14	intraspecies interaction between organisms	0	1	pkaR		DDB_G0273429	GO:0003824	1490.48	1.39146	4.88524e-12	catalytic activity	0	1	hpdl-1		DDB_G0285781	GO:0044421	153.658	1.99563	1.56344e-10	extracellular region part	1	1	DDB_G0285781
DDB_G0279483	GO:0051703	186.508	2.14565	1.8191e-14	intraspecies interaction between organisms	1	1	pldB		DDB_G0273433	GO:0003824	1490.48	1.39146	4.88524e-12	catalytic activity	0	1	trafK-1		DDB_G0285793	GO:0044421	153.658	1.99563	1.56344e-10	extracellular region part	0	1	cadA
DDB_G0279605	GO:0051703	186.508	2.14565	1.8191e-14	intraspecies interaction between organisms	0	1	racB		DDB_G0273437	GO:0003824	1490.48	1.39146	4.88524e-12	catalytic activity	0	1	DDB_G0273437		DDB_G0285863	GO:0044421	153.658	1.99563	1.56344e-10	extracellular region part	0	1	DDB_G0285863
DDB_G0279629	GO:0051703	186.508	2.14565	1.8191e-14	intraspecies interaction between organisms	0	1	lkb1		DDB_G0273441	GO:0003824	1490.48	1.39146	4.88524e-12	catalytic activity	0	1	DDB_G0273441		DDB_G0285995	GO:0044421	153.658	1.99563	1.56344e-10	extracellular region part	1	1	pdsA
DDB_G0279733	GO:0051703	186.508	2.14565	1.8191e-14	intraspecies interaction between organisms	1	1	gxcDD		DDB_G0273443	GO:0003824	1490.48	1.39146	4.88524e-12	catalytic activity	0	1	atg4-1		DDB_G0285997	GO:0044421	153.658	1.99563	1.56344e-10	extracellular region part	1	1	abcF1
DDB_G0279797	GO:0051703	186.508	2.14565	1.8191e-14	intraspecies interaction between organisms	1	1	ctnB		DDB_G0273445	GO:0003824	1490.48	1.39146	4.88524e-12	catalytic activity	0	1	spkA-1		DDB_G0286015	GO:0044421	153.658	1.99563	1.56344e-10	extracellular region part	0	1	gmsA
DDB_G0279915	GO:0051703	186.508	2.14565	1.8191e-14	intraspecies interaction between organisms	1	1	abcB4		DDB_G0273457	GO:0003824	1490.48	1.39146	4.88524e-12	catalytic activity	0	1	nit1-1		DDB_G0286079	GO:0044421	153.658	1.99563	1.56344e-10	extracellular region part	1	1	DDB_G0286079
DDB_G0279945	GO:0051703	186.508	2.14565	1.8191e-14	intraspecies interaction between organisms	1	1	DDB_G0279945		DDB_G0273467	GO:0003824	1490.48	1.39146	4.88524e-12	catalytic activity	0	1	trappc1-1		DDB_G0286117	GO:0044421	153.658	1.99563	1.56344e-10	extracellular region part	0	1	rps10
DDB_G0280043	GO:0051703	186.508	2.14565	1.8191e-14	intraspecies interaction between organisms	1	1	rab8A		DDB_G0273471	GO:0003824	1490.48	1.39146	4.88524e-12	catalytic activity	0	1	dpp3-1		DDB_G0286197	GO:0044421	153.658	1.99563	1.56344e-10	extracellular region part	1	1	DDB_G0286197
DDB_G0280047	GO:0051703	186.508	2.14565	1.8191e-14	intraspecies interaction between organisms	1	1	yelA		DDB_G0273475	GO:0003824	1490.48	1.39146	4.88524e-12	catalytic activity	0	1	dhkI-1		DDB_G0286535	GO:0044421	153.658	1.99563	1.56344e-10	extracellular region part	0	1	gghA
DDB_G0280053	GO:0051703	186.508	2.14565	1.8191e-14	intraspecies interaction between organisms	0	1	osbA		DDB_G0273477	GO:0003824	1490.48	1.39146	4.88524e-12	catalytic activity	0	1	DDB_G0273477		DDB_G0286647	GO:0044421	153.658	1.99563	1.56344e-10	extracellular region part	0	1	ecmD
DDB_G0280055	GO:0051703	186.508	2.14565	1.8191e-14	intraspecies interaction between organisms	1	1	abcC2		DDB_G0273483	GO:0003824	1490.48	1.39146	4.88524e-12	catalytic activity	0	1	DDB_G0273483		DDB_G0286651	GO:0044421	153.658	1.99563	1.56344e-10	extracellular region part	1	1	aplB
DDB_G0280089	GO:0051703	186.508	2.14565	1.8191e-14	intraspecies interaction between organisms	1	1	DDB_G0280089		DDB_G0273497	GO:0003824	1490.48	1.39146	4.88524e-12	catalytic activity	1	1	DDB_G0273497		DDB_G0286663	GO:0044421	153.658	1.99563	1.56344e-10	extracellular region part	1	1	ecmC
DDB_G0280267	GO:0051703	186.508	2.14565	1.8191e-14	intraspecies interaction between organisms	1	1	allC		DDB_G0273503	GO:0003824	1490.48	1.39146	4.88524e-12	catalytic activity	0	1	DDB_G0273503		DDB_G0286885	GO:0044421	153.658	1.99563	1.56344e-10	extracellular region part	1	1	DDB_G0286885
DDB_G0280299	GO:0051703	186.508	2.14565	1.8191e-14	intraspecies interaction between organisms	1	1	DDB_G0280299		DDB_G0273509	GO:0003824	1490.48	1.39146	4.88524e-12	catalytic activity	0	1	trafK-2		DDB_G0286953	GO:0044421	153.658	1.99563	1.56344e-10	extracellular region part	1	1	uduG
DDB_G0280469	GO:0051703	186.508	2.14565	1.8191e-14	intraspecies interaction between organisms	1	1	psrA		DDB_G0273513	GO:0003824	1490.48	1.39146	4.88524e-12	catalytic activity	0	1	hpdl-2		DDB_G0286985	GO:0044421	153.658	1.99563	1.56344e-10	extracellular region part	0	1	zipA
DDB_G0280531	GO:0051703	186.508	2.14565	1.8191e-14	intraspecies interaction between organisms	1	1	tgrC1		DDB_G0273519	GO:0003824	1490.48	1.39146	4.88524e-12	catalytic activity	0	1	nit1-2		DDB_G0287013	GO:0044421	153.658	1.99563	1.56344e-10	extracellular region part	1	1	DDB_G0287013
DDB_G0280539	GO:0051703	186.508	2.14565	1.8191e-14	intraspecies interaction between organisms	1	1	abcC13		DDB_G0273523	GO:0003824	1490.48	1.39146	4.88524e-12	catalytic activity	0	1	rpc25-2		DDB_G0287199	GO:0044421	153.658	1.99563	1.56344e-10	extracellular region part	0	1	5NT
DDB_G0280547	GO:0051703	186.508	2.14565	1.8191e-14	intraspecies interaction between organisms	1	1	comH		DDB_G0273531	GO:0003824	1490.48	1.39146	4.88524e-12	catalytic activity	0	1	spkA-2		DDB_G0287219	GO:0044421	153.658	1.99563	1.56344e-10	extracellular region part	0	1	DDB_G0287219
DDB_G0280623	GO:0051703	186.508	2.14565	1.8191e-14	intraspecies interaction between organisms	0	1	tgrC3		DDB_G0273533	GO:0003824	1490.48	1.39146	4.88524e-12	catalytic activity	0	1	carA-2		DDB_G0287229	GO:0044421	153.658	1.99563	1.56344e-10	extracellular region part	1	1	chdh
DDB_G0280635	GO:0051703	186.508	2.14565	1.8191e-14	intraspecies interaction between organisms	1	1	tgrC2		DDB_G0273537	GO:0003824	1490.48	1.39146	4.88524e-12	catalytic activity	0	1	DDB_G0273537		DDB_G0287363	GO:0044421	153.658	1.99563	1.56344e-10	extracellular region part	1	1	sibA
DDB_G0280689	GO:0051703	186.508	2.14565	1.8191e-14	intraspecies interaction between organisms	1	1	tgrB1		DDB_G0273539	GO:0003824	1490.48	1.39146	4.88524e-12	catalytic activity	1	1	DDB_G0273539		DDB_G0287569	GO:0044421	153.658	1.99563	1.56344e-10	extracellular region part	1	1	agl
DDB_G0280705	GO:0051703	186.508	2.14565	1.8191e-14	intraspecies interaction between organisms	1	1	chdB		DDB_G0273547	GO:0003824	1490.48	1.39146	4.88524e-12	catalytic activity	0	1	DDB_G0273547		DDB_G0287587	GO:0044421	153.658	1.99563	1.56344e-10	extracellular region part	1	1	smlA
DDB_G0280815	GO:0051703	186.508	2.14565	1.8191e-14	intraspecies interaction between organisms	0	1	trrA		DDB_G0273553	GO:0003824	1490.48	1.39146	4.88524e-12	catalytic activity	0	1	atg4-2		DDB_G0287625	GO:0044421	153.658	1.99563	1.56344e-10	extracellular region part	1	1	DDB_G0287625
DDB_G0280847	GO:0051703	186.508	2.14565	1.8191e-14	intraspecies interaction between organisms	1	1	2C		DDB_G0273557	GO:0003824	1490.48	1.39146	4.88524e-12	catalytic activity	1	1	DDB_G0273557		DDB_G0287647	GO:0044421	153.658	1.99563	1.56344e-10	extracellular region part	1	1	DDB_G0287647
DDB_G0280961	GO:0051703	186.508	2.14565	1.8191e-14	intraspecies interaction between organisms	1	1	dhkA		DDB_G0273563	GO:0003824	1490.48	1.39146	4.88524e-12	catalytic activity	1	1	dpp3-2		DDB_G0287649	GO:0044421	153.658	1.99563	1.56344e-10	extracellular region part	1	1	pldY
DDB_G0280975	GO:0051703	186.508	2.14565	1.8191e-14	intraspecies interaction between organisms	0	1	racE		DDB_G0273579	GO:0003824	1490.48	1.39146	4.88524e-12	catalytic activity	0	1	trappc1-2		DDB_G0287659	GO:0044421	153.658	1.99563	1.56344e-10	extracellular region part	1	1	nagD
DDB_G0281381	GO:0051703	186.508	2.14565	1.8191e-14	intraspecies interaction between organisms	0	1	dstA		DDB_G0273589	GO:0003824	1490.48	1.39146	4.88524e-12	catalytic activity	0	1	DDB_G0273589		DDB_G0287841	GO:0044421	153.658	1.99563	1.56344e-10	extracellular region part	1	1	DDB_G0287841
DDB_G0281385	GO:0051703	186.508	2.14565	1.8191e-14	intraspecies interaction between organisms	0	1	rasC		DDB_G0273591	GO:0003824	1490.48	1.39146	4.88524e-12	catalytic activity	0	1	DDB_G0273591		DDB_G0288005	GO:0044421	153.658	1.99563	1.56344e-10	extracellular region part	1	1	DDB_G0288005
DDB_G0281387	GO:0051703	186.508	2.14565	1.8191e-14	intraspecies interaction between organisms	1	1	srfA		DDB_G0273609	GO:0003824	1490.48	1.39146	4.88524e-12	catalytic activity	1	1	cblA-2		DDB_G0288065	GO:0044421	153.658	1.99563	1.56344e-10	extracellular region part	0	1	cdcD
DDB_G0281389	GO:0051703	186.508	2.14565	1.8191e-14	intraspecies interaction between organisms	1	1	abcG6		DDB_G0273611	GO:0003824	1490.48	1.39146	4.88524e-12	catalytic activity	1	1	rad51-2		DDB_G0288069	GO:0044421	153.658	1.99563	1.56344e-10	extracellular region part	0	1	DDB_G0288069
DDB_G0281391	GO:0051703	186.508	2.14565	1.8191e-14	intraspecies interaction between organisms	0	1	abcG5		DDB_G0273617	GO:0003824	1490.48	1.39146	4.88524e-12	catalytic activity	1	1	DDB_G0273617		DDB_G0288133	GO:0044421	153.658	1.99563	1.56344e-10	extracellular region part	0	1	DDB_G0288133
DDB_G0281407	GO:0051703	186.508	2.14565	1.8191e-14	intraspecies interaction between organisms	1	1	tgrC5		DDB_G0273625	GO:0003824	1490.48	1.39146	4.88524e-12	catalytic activity	0	1	DDB_G0273625		DDB_G0288195	GO:0044421	153.658	1.99563	1.56344e-10	extracellular region part	1	1	sibC
DDB_G0281545	GO:0051703	186.508	2.14565	1.8191e-14	intraspecies interaction between organisms	1	1	acaA		DDB_G0273635	GO:0003824	1490.48	1.39146	4.88524e-12	catalytic activity	1	1	qkgA-2		DDB_G0288239	GO:0044421	153.658	1.99563	1.56344e-10	extracellular region part	1	1	sibE
DDB_G0281561	GO:0051703	186.508	2.14565	1.8191e-14	intraspecies interaction between organisms	1	1	tipA		DDB_G0273639	GO:0003824	1490.48	1.39146	4.88524e-12	catalytic activity	1	1	g6pd-2		DDB_G0288289	GO:0044421	153.658	1.99563	1.56344e-10	extracellular region part	1	1	rliF
DDB_G0281563	GO:0051703	186.508	2.14565	1.8191e-14	intraspecies interaction between organisms	1	1	mybC		DDB_G0273641	GO:0003824	1490.48	1.39146	4.88524e-12	catalytic activity	1	1	fnkD-2		DDB_G0288299	GO:0044421	153.658	1.99563	1.56344e-10	extracellular region part	0	1	pdx1
DDB_G0281571	GO:0051703	186.508	2.14565	1.8191e-14	intraspecies interaction between organisms	1	1	comE		DDB_G0273675	GO:0003824	1490.48	1.39146	4.88524e-12	catalytic activity	1	1	DDB_G0273675		DDB_G0288387	GO:0044421	153.658	1.99563	1.56344e-10	extracellular region part	0	1	accA
DDB_G0281605	GO:0051703	186.508	2.14565	1.8191e-14	intraspecies interaction between organisms	1	1	cfaD		DDB_G0273687	GO:0003824	1490.48	1.39146	4.88524e-12	catalytic activity	0	1	aslL-2		DDB_G0288419	GO:0044421	153.658	1.99563	1.56344e-10	extracellular region part	1	1	DDB_G0288419
DDB_G0281663	GO:0051703	186.508	2.14565	1.8191e-14	intraspecies interaction between organisms	1	1	aprA		DDB_G0273689	GO:0003824	1490.48	1.39146	4.88524e-12	catalytic activity	1	1	aslK-2		DDB_G0288511	GO:0044421	153.658	1.99563	1.56344e-10	extracellular region part	0	1	sadA
DDB_G0281803	GO:0051703	186.508	2.14565	1.8191e-14	intraspecies interaction between organisms	0	1	sma		DDB_G0273691	GO:0003824	1490.48	1.39146	4.88524e-12	catalytic activity	1	1	aslJ-2		DDB_G0288563	GO:0044421	153.658	1.99563	1.56344e-10	extracellular region part	0	1	DDB_G0288563
DDB_G0281825	GO:0051703	186.508	2.14565	1.8191e-14	intraspecies interaction between organisms	1	1	comB		DDB_G0273695	GO:0003824	1490.48	1.39146	4.88524e-12	catalytic activity	0	1	aslI-2		DDB_G0288711	GO:0044421	153.658	1.99563	1.56344e-10	extracellular region part	0	1	tgrM1
DDB_G0281891	GO:0051703	186.508	2.14565	1.8191e-14	intraspecies interaction between organisms	1	1	rbg3		DDB_G0273697	GO:0003824	1490.48	1.39146	4.88524e-12	catalytic activity	0	1	aslC-2		DDB_G0288745	GO:0044421	153.658	1.99563	1.56344e-10	extracellular region part	1	1	DDB_G0288745
DDB_G0281917	GO:0051703	186.508	2.14565	1.8191e-14	intraspecies interaction between organisms	0	1	DDB_G0281917		DDB_G0273699	GO:0003824	1490.48	1.39146	4.88524e-12	catalytic activity	0	1	aslO-2		DDB_G0288769	GO:0044421	153.658	1.99563	1.56344e-10	extracellular region part	0	1	cap
DDB_G0282009	GO:0051703	186.508	2.14565	1.8191e-14	intraspecies interaction between organisms	0	1	ahhA		DDB_G0273703	GO:0003824	1490.48	1.39146	4.88524e-12	catalytic activity	0	1	DDB_G0273703		DDB_G0288919	GO:0044421	153.658	1.99563	1.56344e-10	extracellular region part	1	1	psiI
DDB_G0282093	GO:0051703	186.508	2.14565	1.8191e-14	intraspecies interaction between organisms	1	1	DDB_G0282093		DDB_G0273709	GO:0003824	1490.48	1.39146	4.88524e-12	catalytic activity	1	1	aslG-2		DDB_G0289015	GO:0044421	153.658	1.99563	1.56344e-10	extracellular region part	1	1	DDB_G0289015
DDB_G0282103	GO:0051703	186.508	2.14565	1.8191e-14	intraspecies interaction between organisms	1	1	abcG24		DDB_G0273717	GO:0003824	1490.48	1.39146	4.88524e-12	catalytic activity	1	1	aslD-2		DDB_G0289073	GO:0044421	153.658	1.99563	1.56344e-10	extracellular region part	1	1	csaA
DDB_G0282289	GO:0051703	186.508	2.14565	1.8191e-14	intraspecies interaction between organisms	1	1	dhkD		DDB_G0273721	GO:0003824	1490.48	1.39146	4.88524e-12	catalytic activity	0	1	cdk9-2		DDB_G0289145	GO:0044421	153.658	1.99563	1.56344e-10	extracellular region part	0	1	pde7
DDB_G0282359	GO:0051703	186.508	2.14565	1.8191e-14	intraspecies interaction between organisms	0	1	ppiA		DDB_G0273729	GO:0003824	1490.48	1.39146	4.88524e-12	catalytic activity	1	1	mkpB-2		DDB_G0289171	GO:0044421	153.658	1.99563	1.56344e-10	extracellular region part	0	1	DDB_G0289171
DDB_G0282375	GO:0051703	186.508	2.14565	1.8191e-14	intraspecies interaction between organisms	0	1	amiB		DDB_G0273731	GO:0003824	1490.48	1.39146	4.88524e-12	catalytic activity	0	1	alyD-2		DDB_G0289365	GO:0044421	153.658	1.99563	1.56344e-10	extracellular region part	0	1	gghB
DDB_G0282419	GO:0051703	186.508	2.14565	1.8191e-14	intraspecies interaction between organisms	1	1	cyp508B1		DDB_G0273737	GO:0003824	1490.48	1.39146	4.88524e-12	catalytic activity	0	1	cak1-2		DDB_G0289391	GO:0044421	153.658	1.99563	1.56344e-10	extracellular region part	0	1	pkiA
DDB_G0282463	GO:0051703	186.508	2.14565	1.8191e-14	intraspecies interaction between organisms	0	1	DDB_G0282463		DDB_G0273741	GO:0003824	1490.48	1.39146	4.88524e-12	catalytic activity	0	1	rexo2-2		DDB_G0289393	GO:0044421	153.658	1.99563	1.56344e-10	extracellular region part	1	1	psiH
DDB_G0282615	GO:0051703	186.508	2.14565	1.8191e-14	intraspecies interaction between organisms	0	1	midA		DDB_G0273777	GO:0003824	1490.48	1.39146	4.88524e-12	catalytic activity	0	1	DDB_G0273777		DDB_G0289483	GO:0044421	153.658	1.99563	1.56344e-10	extracellular region part	0	1	ctxA
DDB_G0282625	GO:0051703	186.508	2.14565	1.8191e-14	intraspecies interaction between organisms	1	1	pikG		DDB_G0273781	GO:0003824	1490.48	1.39146	4.88524e-12	catalytic activity	1	1	abcG17-2		DDB_G0289511	GO:0044421	153.658	1.99563	1.56344e-10	extracellular region part	1	1	act28
DDB_G0282819	GO:0051703	186.508	2.14565	1.8191e-14	intraspecies interaction between organisms	1	1	sglA		DDB_G0273783	GO:0003824	1490.48	1.39146	4.88524e-12	catalytic activity	0	1	ddo-1		DDB_G0289543	GO:0044421	153.658	1.99563	1.56344e-10	extracellular region part	1	1	ndrD
DDB_G0282923	GO:0051703	186.508	2.14565	1.8191e-14	intraspecies interaction between organisms	0	1	rdeA		DDB_G0273787	GO:0003824	1490.48	1.39146	4.88524e-12	catalytic activity	1	1	DDB_G0273787		DDB_G0289635	GO:0044421	153.658	1.99563	1.56344e-10	extracellular region part	0	1	DDB_G0289635
DDB_G0282993	GO:0051703	186.508	2.14565	1.8191e-14	intraspecies interaction between organisms	0	1	sodC		DDB_G0273789	GO:0003824	1490.48	1.39146	4.88524e-12	catalytic activity	1	1	DDB_G0273789		DDB_G0289749	GO:0044421	153.658	1.99563	1.56344e-10	extracellular region part	0	1	DDB_G0289749
DDB_G0283015	GO:0051703	186.508	2.14565	1.8191e-14	intraspecies interaction between organisms	1	1	DDB_G0283015		DDB_G0273805	GO:0003824	1490.48	1.39146	4.88524e-12	catalytic activity	0	1	ndkC-2		DDB_G0289813	GO:0044421	153.658	1.99563	1.56344e-10	extracellular region part	1	1	cupF
DDB_G0283263	GO:0051703	186.508	2.14565	1.8191e-14	intraspecies interaction between organisms	1	1	migA		DDB_G0273817	GO:0003824	1490.48	1.39146	4.88524e-12	catalytic activity	1	1	ptpA1-2		DDB_G0290139	GO:0044421	153.658	1.99563	1.56344e-10	extracellular region part	1	1	DDB_G0290139
DDB_G0283265	GO:0051703	186.508	2.14565	1.8191e-14	intraspecies interaction between organisms	1	1	mkkA		DDB_G0273831	GO:0003824	1490.48	1.39146	4.88524e-12	catalytic activity	1	1	DDB_G0273831		DDB_G0290141	GO:0044421	153.658	1.99563	1.56344e-10	extracellular region part	1	1	rps17
DDB_G0283327	GO:0051703	186.508	2.14565	1.8191e-14	intraspecies interaction between organisms	0	1	eppA		DDB_G0273837	GO:0003824	1490.48	1.39146	4.88524e-12	catalytic activity	1	1	scdB-2		DDB_G0290217	GO:0044421	153.658	1.99563	1.56344e-10	extracellular region part	1	1	glb1
DDB_G0283345	GO:0051703	186.508	2.14565	1.8191e-14	intraspecies interaction between organisms	1	1	comD		DDB_G0273857	GO:0003824	1490.48	1.39146	4.88524e-12	catalytic activity	1	1	irlB-2		DDB_G0290245	GO:0044421	153.658	1.99563	1.56344e-10	extracellular region part	1	1	psiC
DDB_G0283373	GO:0051703	186.508	2.14565	1.8191e-14	intraspecies interaction between organisms	1	1	DDB_G0283373		DDB_G0273859	GO:0003824	1490.48	1.39146	4.88524e-12	catalytic activity	1	1	DDB_G0273859		DDB_G0290259	GO:0044421	153.658	1.99563	1.56344e-10	extracellular region part	1	1	cfrB
DDB_G0283385	GO:0051703	186.508	2.14565	1.8191e-14	intraspecies interaction between organisms	1	1	splA		DDB_G0273861	GO:0003824	1490.48	1.39146	4.88524e-12	catalytic activity	1	1	ublcp1-2		DDB_G0290261	GO:0044421	153.658	1.99563	1.56344e-10	extracellular region part	0	1	cfrC
DDB_G0283387	GO:0051703	186.508	2.14565	1.8191e-14	intraspecies interaction between organisms	1	1	abcA10		DDB_G0273865	GO:0003824	1490.48	1.39146	4.88524e-12	catalytic activity	1	1	pakH-2		DDB_G0290301	GO:0044421	153.658	1.99563	1.56344e-10	extracellular region part	1	1	DDB_G0290301
DDB_G0283419	GO:0051703	186.508	2.14565	1.8191e-14	intraspecies interaction between organisms	0	1	gpaI		DDB_G0273869	GO:0003824	1490.48	1.39146	4.88524e-12	catalytic activity	1	1	DDB_G0273869		DDB_G0290333	GO:0044421	153.658	1.99563	1.56344e-10	extracellular region part	0	1	tpp1B
DDB_G0283453	GO:0051703	186.508	2.14565	1.8191e-14	intraspecies interaction between organisms	0	1	dgcA		DDB_G0273871	GO:0003824	1490.48	1.39146	4.88524e-12	catalytic activity	1	1	DDB_G0273871		DDB_G0290387	GO:0044421	153.658	1.99563	1.56344e-10	extracellular region part	1	1	DDB_G0290387
DDB_G0283595	GO:0051703	186.508	2.14565	1.8191e-14	intraspecies interaction between organisms	1	1	DDB_G0283595		DDB_G0273875	GO:0003824	1490.48	1.39146	4.88524e-12	catalytic activity	1	1	cf50-2		DDB_G0290409	GO:0044421	153.658	1.99563	1.56344e-10	extracellular region part	1	1	DDB_G0290409
DDB_G0283605	GO:0051703	186.508	2.14565	1.8191e-14	intraspecies interaction between organisms	1	1	yakA		DDB_G0273903	GO:0003824	1490.48	1.39146	4.88524e-12	catalytic activity	1	1	irlF-2		DDB_G0290555	GO:0044421	153.658	1.99563	1.56344e-10	extracellular region part	0	1	DDB_G0290555
DDB_G0283615	GO:0051703	186.508	2.14565	1.8191e-14	intraspecies interaction between organisms	1	1	rpkA		DDB_G0273907	GO:0003824	1490.48	1.39146	4.88524e-12	catalytic activity	0	1	DDB_G0273907		DDB_G0290577	GO:0044421	153.658	1.99563	1.56344e-10	extracellular region part	1	1	dnase2
DDB_G0283699	GO:0051703	186.508	2.14565	1.8191e-14	intraspecies interaction between organisms	0	1	phg2		DDB_G0273909	GO:0003824	1490.48	1.39146	4.88524e-12	catalytic activity	0	1	psmB4-2		DDB_G0290593	GO:0044421	153.658	1.99563	1.56344e-10	extracellular region part	0	1	DDB_G0290593
DDB_G0283855	GO:0051703	186.508	2.14565	1.8191e-14	intraspecies interaction between organisms	1	1	gpr89		DDB_G0273921	GO:0003824	1490.48	1.39146	4.88524e-12	catalytic activity	1	1	DDB_G0273921		DDB_G0290641	GO:0044421	153.658	1.99563	1.56344e-10	extracellular region part	1	1	DDB_G0290641
DDB_G0283903	GO:0051703	186.508	2.14565	1.8191e-14	intraspecies interaction between organisms	0	1	erkB		DDB_G0273935	GO:0003824	1490.48	1.39146	4.88524e-12	catalytic activity	1	1	rabF1-2		DDB_G0290841	GO:0044421	153.658	1.99563	1.56344e-10	extracellular region part	1	1	DDB_G0290841
DDB_G0283907	GO:0051703	186.508	2.14565	1.8191e-14	intraspecies interaction between organisms	1	1	pkaC		DDB_G0273941	GO:0003824	1490.48	1.39146	4.88524e-12	catalytic activity	1	1	cyp508A3-2		DDB_G0291039	GO:0044421	153.658	1.99563	1.56344e-10	extracellular region part	1	1	kif11
DDB_G0283983	GO:0051703	186.508	2.14565	1.8191e-14	intraspecies interaction between organisms	1	1	hfnA		DDB_G0273943	GO:0003824	1490.48	1.39146	4.88524e-12	catalytic activity	1	1	cyp508A1-2		DDB_G0291121	GO:0044421	153.658	1.99563	1.56344e-10	extracellular region part	0	1	cinB
DDB_G0284047	GO:0051703	186.508	2.14565	1.8191e-14	intraspecies interaction between organisms	1	1	abcF2		DDB_G0273945	GO:0003824	1490.48	1.39146	4.88524e-12	catalytic activity	1	1	cyp508A2-2		DDB_G0291171	GO:0044421	153.658	1.99563	1.56344e-10	extracellular region part	1	1	DDB_G0291171
DDB_G0284065	GO:0051703	186.508	2.14565	1.8191e-14	intraspecies interaction between organisms	1	1	rapgap9		DDB_G0273947	GO:0003824	1490.48	1.39146	4.88524e-12	catalytic activity	1	1	DDB_G0273947		DDB_G0291179	GO:0044421	153.658	1.99563	1.56344e-10	extracellular region part	0	1	metK
DDB_G0284171	GO:0051703	186.508	2.14565	1.8191e-14	intraspecies interaction between organisms	1	1	chdA		DDB_G0273949	GO:0003824	1490.48	1.39146	4.88524e-12	catalytic activity	1	1	DDB_G0273949		DDB_G0291191	GO:0044421	153.658	1.99563	1.56344e-10	extracellular region part	1	1	DDB_G0291191
DDB_G0284177	GO:0051703	186.508	2.14565	1.8191e-14	intraspecies interaction between organisms	1	1	DDB_G0284177		DDB_G0273979	GO:0003824	1490.48	1.39146	4.88524e-12	catalytic activity	1	1	psmD8-2		DDB_G0291291	GO:0044421	153.658	1.99563	1.56344e-10	extracellular region part	0	1	ecmF
DDB_G0284181	GO:0051703	186.508	2.14565	1.8191e-14	intraspecies interaction between organisms	1	1	krsA		DDB_G0273981	GO:0003824	1490.48	1.39146	4.88524e-12	catalytic activity	0	1	dpm2-2		DDB_G0291301	GO:0044421	153.658	1.99563	1.56344e-10	extracellular region part	1	1	DDB_G0291301
DDB_G0284183	GO:0051703	186.508	2.14565	1.8191e-14	intraspecies interaction between organisms	0	1	mrfA		DDB_G0273991	GO:0003824	1490.48	1.39146	4.88524e-12	catalytic activity	0	1	maoC-2		DDB_G0291324	GO:0044421	153.658	1.99563	1.56344e-10	extracellular region part	1	1	DDB_G0291324
DDB_G0284329	GO:0051703	186.508	2.14565	1.8191e-14	intraspecies interaction between organisms	1	1	gefA		DDB_G0273993	GO:0003824	1490.48	1.39146	4.88524e-12	catalytic activity	0	1	maoB-2		DDB_G0291394	GO:0044421	153.658	1.99563	1.56344e-10	extracellular region part	1	1	DDB_G0291394
DDB_G0284331	GO:0051703	186.508	2.14565	1.8191e-14	intraspecies interaction between organisms	0	1	regA		DDB_G0273995	GO:0003824	1490.48	1.39146	4.88524e-12	catalytic activity	1	1	icmA-2		DDB_G0291434	GO:0044421	153.658	1.99563	1.56344e-10	extracellular region part	1	1	pdi2
DDB_G0284335	GO:0051703	186.508	2.14565	1.8191e-14	intraspecies interaction between organisms	1	1	sslA1		DDB_G0274007	GO:0003824	1490.48	1.39146	4.88524e-12	catalytic activity	0	1	DDB_G0274007		DDB_G0291462	GO:0044421	153.658	1.99563	1.56344e-10	extracellular region part	1	1	DDB_G0291462
DDB_G0284363	GO:0051703	186.508	2.14565	1.8191e-14	intraspecies interaction between organisms	1	1	cf60		DDB_G0274015	GO:0003824	1490.48	1.39146	4.88524e-12	catalytic activity	1	1	ksrA-2		DDB_G0291606	GO:0044421	153.658	1.99563	1.56344e-10	extracellular region part	0	1	vps8
DDB_G0284411	GO:0051703	186.508	2.14565	1.8191e-14	intraspecies interaction between organisms	0	1	dng1		DDB_G0274017	GO:0003824	1490.48	1.39146	4.88524e-12	catalytic activity	0	1	iptC-2		DDB_G0291614	GO:0044421	153.658	1.99563	1.56344e-10	extracellular region part	1	1	pks40
DDB_G0284465	GO:0051703	186.508	2.14565	1.8191e-14	intraspecies interaction between organisms	1	1	cudA		DDB_G0274019	GO:0003824	1490.48	1.39146	4.88524e-12	catalytic activity	1	1	tkt-2		DDB_G0291668	GO:0044421	153.658	1.99563	1.56344e-10	extracellular region part	1	1	tgrA3
DDB_G0284611	GO:0051703	186.508	2.14565	1.8191e-14	intraspecies interaction between organisms	1	1	ripA		DDB_G0274021	GO:0003824	1490.48	1.39146	4.88524e-12	catalytic activity	1	1	rnrB-2		DDB_G0291684	GO:0044421	153.658	1.99563	1.56344e-10	extracellular region part	1	1	pks41
DDB_G0284619	GO:0051703	186.508	2.14565	1.8191e-14	intraspecies interaction between organisms	1	1	DDB_G0284619		DDB_G0274043	GO:0003824	1490.48	1.39146	4.88524e-12	catalytic activity	1	1	DDB_G0274043		DDB_G0291760	GO:0044421	153.658	1.99563	1.56344e-10	extracellular region part	0	1	DDB_G0291760
DDB_G0284651	GO:0051703	186.508	2.14565	1.8191e-14	intraspecies interaction between organisms	0	1	gcsA		DDB_G0274067	GO:0003824	1490.48	1.39146	4.88524e-12	catalytic activity	1	1	DDB_G0274067		DDB_G0291858	GO:0044421	153.658	1.99563	1.56344e-10	extracellular region part	0	1	vatM
DDB_G0284659	GO:0051703	186.508	2.14565	1.8191e-14	intraspecies interaction between organisms	1	1	tgrL1		DDB_G0274077	GO:0003824	1490.48	1.39146	4.88524e-12	catalytic activity	1	1	drnA-2		DDB_G0291862	GO:0044421	153.658	1.99563	1.56344e-10	extracellular region part	0	1	rpl3
DDB_G0284845	GO:0051703	186.508	2.14565	1.8191e-14	intraspecies interaction between organisms	1	1	gxcC		DDB_G0274079	GO:0003824	1490.48	1.39146	4.88524e-12	catalytic activity	1	1	dohh-2		DDB_G0291912	GO:0044421	153.658	1.99563	1.56344e-10	extracellular region part	1	1	DDB_G0291912
DDB_G0284863	GO:0051703	186.508	2.14565	1.8191e-14	intraspecies interaction between organisms	0	1	limB		DDB_G0274081	GO:0003824	1490.48	1.39146	4.88524e-12	catalytic activity	1	1	DDB_G0274081		DDB_G0291928	GO:0044421	153.658	1.99563	1.56344e-10	extracellular region part	0	1	ubqI
DDB_G0284867	GO:0051703	186.508	2.14565	1.8191e-14	intraspecies interaction between organisms	1	1	abcC8		DDB_G0274085	GO:0003824	1490.48	1.39146	4.88524e-12	catalytic activity	1	1	DDB_G0274085		DDB_G0291994	GO:0044421	153.658	1.99563	1.56344e-10	extracellular region part	1	1	abcA1
DDB_G0284897	GO:0051703	186.508	2.14565	1.8191e-14	intraspecies interaction between organisms	1	1	abkD		DDB_G0274093	GO:0003824	1490.48	1.39146	4.88524e-12	catalytic activity	0	1	adrm1-2		DDB_G0292014	GO:0044421	153.658	1.99563	1.56344e-10	extracellular region part	1	1	psiK
DDB_G0285083	GO:0051703	186.508	2.14565	1.8191e-14	intraspecies interaction between organisms	1	1	DDB_G0285083		DDB_G0274101	GO:0003824	1490.48	1.39146	4.88524e-12	catalytic activity	1	1	dokA		DDB_G0292036	GO:0044421	153.658	1.99563	1.56344e-10	extracellular region part	1	1	ric8
DDB_G0285161	GO:0051703	186.508	2.14565	1.8191e-14	intraspecies interaction between organisms	1	1	dagA		DDB_G0274103	GO:0003824	1490.48	1.39146	4.88524e-12	catalytic activity	1	1	ggtA		DDB_G0292076	GO:0044421	153.658	1.99563	1.56344e-10	extracellular region part	0	1	DDB_G0292076
DDB_G0285163	GO:0051703	186.508	2.14565	1.8191e-14	intraspecies interaction between organisms	1	1	gacT		DDB_G0274105	GO:0003824	1490.48	1.39146	4.88524e-12	catalytic activity	0	1	glgB		DDB_G0292096	GO:0044421	153.658	1.99563	1.56344e-10	extracellular region part	1	1	DDB_G0292096
DDB_G0285165	GO:0051703	186.508	2.14565	1.8191e-14	intraspecies interaction between organisms	1	1	abcC9		DDB_G0274111	GO:0003824	1490.48	1.39146	4.88524e-12	catalytic activity	0	1	pfkA		DDB_G0292248	GO:0044421	153.658	1.99563	1.56344e-10	extracellular region part	0	1	DDB_G0292248
DDB_G0285175	GO:0051703	186.508	2.14565	1.8191e-14	intraspecies interaction between organisms	0	1	vmp1		DDB_G0274115	GO:0003824	1490.48	1.39146	4.88524e-12	catalytic activity	1	1	abcG12		DDB_G0292552	GO:0044421	153.658	1.99563	1.56344e-10	extracellular region part	1	1	dscE
DDB_G0285253	GO:0051703	186.508	2.14565	1.8191e-14	intraspecies interaction between organisms	0	1	scrA		DDB_G0274117	GO:0003824	1490.48	1.39146	4.88524e-12	catalytic activity	1	1	abcG8		DDB_G0292630	GO:0044421	153.658	1.99563	1.56344e-10	extracellular region part	1	1	DDB_G0292630
DDB_G0285323	GO:0051703	186.508	2.14565	1.8191e-14	intraspecies interaction between organisms	1	1	atg9		DDB_G0274119	GO:0003824	1490.48	1.39146	4.88524e-12	catalytic activity	1	1	abcA5		DDB_G0292810	GO:0044421	153.658	1.99563	1.56344e-10	extracellular region part	1	1	gluA
DDB_G0285425	GO:0051703	186.508	2.14565	1.8191e-14	intraspecies interaction between organisms	1	1	gpaD		DDB_G0274121	GO:0003824	1490.48	1.39146	4.88524e-12	catalytic activity	1	1	abcA4		DDB_G0292968	GO:0044421	153.658	1.99563	1.56344e-10	extracellular region part	1	1	DDB_G0292968
DDB_G0285793	GO:0051703	186.508	2.14565	1.8191e-14	intraspecies interaction between organisms	0	1	cadA		DDB_G0274123	GO:0003824	1490.48	1.39146	4.88524e-12	catalytic activity	0	1	pyd3		DDB_G0293000	GO:0044421	153.658	1.99563	1.56344e-10	extracellular region part	1	1	rps3
DDB_G0285845	GO:0051703	186.508	2.14565	1.8191e-14	intraspecies interaction between organisms	0	1	phdA		DDB_G0274125	GO:0003824	1490.48	1.39146	4.88524e-12	catalytic activity	0	1	gpgA		DDB_G0293006	GO:0044421	153.658	1.99563	1.56344e-10	extracellular region part	1	1	gefF
DDB_G0285925	GO:0051703	186.508	2.14565	1.8191e-14	intraspecies interaction between organisms	0	1	sunB		DDB_G0274139	GO:0003824	1490.48	1.39146	4.88524e-12	catalytic activity	0	1	cycC		DDB_G0293014	GO:0044421	153.658	1.99563	1.56344e-10	extracellular region part	1	1	DDB_G0293014
DDB_G0285939	GO:0051703	186.508	2.14565	1.8191e-14	intraspecies interaction between organisms	0	1	ctnnA		DDB_G0274153	GO:0003824	1490.48	1.39146	4.88524e-12	catalytic activity	1	1	DDB_G0274153		DDB_G0293066	GO:0044421	153.658	1.99563	1.56344e-10	extracellular region part	1	1	DDB_G0293066
DDB_G0285997	GO:0051703	186.508	2.14565	1.8191e-14	intraspecies interaction between organisms	1	1	abcF1		DDB_G0274159	GO:0003824	1490.48	1.39146	4.88524e-12	catalytic activity	0	1	hisS		DDB_G0293204	GO:0044421	153.658	1.99563	1.56344e-10	extracellular region part	0	1	DDB_G0293204
DDB_G0286119	GO:0051703	186.508	2.14565	1.8191e-14	intraspecies interaction between organisms	1	1	tagB		DDB_G0274167	GO:0003824	1490.48	1.39146	4.88524e-12	catalytic activity	0	1	cand1		DDB_G0293428	GO:0044421	153.658	1.99563	1.56344e-10	extracellular region part	1	1	DDB_G0293428
DDB_G0286185	GO:0051703	186.508	2.14565	1.8191e-14	intraspecies interaction between organisms	0	1	gpaE		DDB_G0274181	GO:0003824	1490.48	1.39146	4.88524e-12	catalytic activity	1	1	DDB_G0274181		DDB_G0293460	GO:0044421	153.658	1.99563	1.56344e-10	extracellular region part	1	1	DDB_G0293460
DDB_G0286187	GO:0051703	186.508	2.14565	1.8191e-14	intraspecies interaction between organisms	0	1	proB		DDB_G0274185	GO:0003824	1490.48	1.39146	4.88524e-12	catalytic activity	0	1	DDB_G0274185		DDB_G0293492	GO:0044421	153.658	1.99563	1.56344e-10	extracellular region part	1	1	DDB_G0293492
DDB_G0286191	GO:0051703	186.508	2.14565	1.8191e-14	intraspecies interaction between organisms	0	1	atg8a		DDB_G0274191	GO:0003824	1490.48	1.39146	4.88524e-12	catalytic activity	1	1	dhkC		DDB_G0293538	GO:0044421	153.658	1.99563	1.56344e-10	extracellular region part	1	1	dcd2A
DDB_G0286303	GO:0051703	186.508	2.14565	1.8191e-14	intraspecies interaction between organisms	1	1	ku80		DDB_G0274197	GO:0003824	1490.48	1.39146	4.88524e-12	catalytic activity	1	1	omt3		DDB_G0293566	GO:0044421	153.658	1.99563	1.56344e-10	extracellular region part	1	1	DDB_G0293566
DDB_G0286353	GO:0051703	186.508	2.14565	1.8191e-14	intraspecies interaction between organisms	0	1	erkA		DDB_G0274199	GO:0003824	1490.48	1.39146	4.88524e-12	catalytic activity	1	1	DDB_G0274199		DDB_G0293754	GO:0044421	153.658	1.99563	1.56344e-10	extracellular region part	0	1	DDB_G0293754
DDB_G0286355	GO:0051703	186.508	2.14565	1.8191e-14	intraspecies interaction between organisms	0	1	mhcA		DDB_G0274201	GO:0003824	1490.48	1.39146	4.88524e-12	catalytic activity	1	1	DDB_G0274201		DDB_G0293850	GO:0044421	153.658	1.99563	1.56344e-10	extracellular region part	1	1	alrA
DDB_G0286359	GO:0051703	186.508	2.14565	1.8191e-14	intraspecies interaction between organisms	0	1	svkA		DDB_G0274207	GO:0003824	1490.48	1.39146	4.88524e-12	catalytic activity	0	1	DDB_G0274207		DDB_G0294489	GO:0044421	153.658	1.99563	1.56344e-10	extracellular region part	1	1	trxC
DDB_G0286385	GO:0051703	186.508	2.14565	1.8191e-14	intraspecies interaction between organisms	1	1	padA		DDB_G0274229	GO:0003824	1490.48	1.39146	4.88524e-12	catalytic activity	0	1	prpf8		DDB_G0295485	GO:0044421	153.658	1.99563	1.56344e-10	extracellular region part	1	1	DDB_G0295485
DDB_G0286557	GO:0051703	186.508	2.14565	1.8191e-14	intraspecies interaction between organisms	0	1	pten		DDB_G0274231	GO:0003824	1490.48	1.39146	4.88524e-12	catalytic activity	0	1	DDB_G0274231		DDB_G0267380	GO:0005615	151.96	1.95479	6.25991e-10	extracellular space	1	1	argE
DDB_G0286797	GO:0051703	186.508	2.14565	1.8191e-14	intraspecies interaction between organisms	0	1	tsg101		DDB_G0274233	GO:0003824	1490.48	1.39146	4.88524e-12	catalytic activity	1	1	ctbsA		DDB_G0267418	GO:0005615	151.96	1.95479	6.25991e-10	extracellular space	0	1	sahA
DDB_G0286825	GO:0051703	186.508	2.14565	1.8191e-14	intraspecies interaction between organisms	1	1	tgrD1		DDB_G0274241	GO:0003824	1490.48	1.39146	4.88524e-12	catalytic activity	0	1	bre1		DDB_G0267420	GO:0005615	151.96	1.95479	6.25991e-10	extracellular space	0	1	sodA
DDB_G0287101	GO:0051703	186.508	2.14565	1.8191e-14	intraspecies interaction between organisms	1	1	noxB		DDB_G0274243	GO:0003824	1490.48	1.39146	4.88524e-12	catalytic activity	0	1	gacF		DDB_G0267442	GO:0005615	151.96	1.95479	6.25991e-10	extracellular space	0	1	cdk8
DDB_G0287125	GO:0051703	186.508	2.14565	1.8191e-14	intraspecies interaction between organisms	1	1	proA		DDB_G0274251	GO:0003824	1490.48	1.39146	4.88524e-12	catalytic activity	1	1	DDB_G0274251		DDB_G0267468	GO:0005615	151.96	1.95479	6.25991e-10	extracellular space	1	1	adprt4
DDB_G0287153	GO:0051703	186.508	2.14565	1.8191e-14	intraspecies interaction between organisms	1	1	DDB_G0287153		DDB_G0274257	GO:0003824	1490.48	1.39146	4.88524e-12	catalytic activity	1	1	fhit		DDB_G0267470	GO:0005615	151.96	1.95479	6.25991e-10	extracellular space	1	1	dicB
DDB_G0287295	GO:0051703	186.508	2.14565	1.8191e-14	intraspecies interaction between organisms	1	1	forC		DDB_G0274263	GO:0003824	1490.48	1.39146	4.88524e-12	catalytic activity	1	1	DDB_G0274263		DDB_G0267570	GO:0005615	151.96	1.95479	6.25991e-10	extracellular space	1	1	DDB_G0267570
DDB_G0287327	GO:0051703	186.508	2.14565	1.8191e-14	intraspecies interaction between organisms	1	1	prmt5		DDB_G0274269	GO:0003824	1490.48	1.39146	4.88524e-12	catalytic activity	0	1	DDB_G0274269		DDB_G0268060	GO:0005615	151.96	1.95479	6.25991e-10	extracellular space	1	1	DDB_G0268060
DDB_G0287459	GO:0051703	186.508	2.14565	1.8191e-14	intraspecies interaction between organisms	1	1	secG		DDB_G0274281	GO:0003824	1490.48	1.39146	4.88524e-12	catalytic activity	0	1	ppiH		DDB_G0268222	GO:0005615	151.96	1.95479	6.25991e-10	extracellular space	1	1	DDB_G0268222
DDB_G0287505	GO:0051703	186.508	2.14565	1.8191e-14	intraspecies interaction between organisms	0	1	talB		DDB_G0274291	GO:0003824	1490.48	1.39146	4.88524e-12	catalytic activity	0	1	DDB_G0274291		DDB_G0268236	GO:0005615	151.96	1.95479	6.25991e-10	extracellular space	1	1	DDB_G0268236
DDB_G0287585	GO:0051703	186.508	2.14565	1.8191e-14	intraspecies interaction between organisms	0	1	rgaA		DDB_G0274297	GO:0003824	1490.48	1.39146	4.88524e-12	catalytic activity	1	1	fut3		DDB_G0268264	GO:0005615	151.96	1.95479	6.25991e-10	extracellular space	0	1	DDB_G0268264
DDB_G0287587	GO:0051703	186.508	2.14565	1.8191e-14	intraspecies interaction between organisms	1	1	smlA		DDB_G0274313	GO:0003824	1490.48	1.39146	4.88524e-12	catalytic activity	0	1	pex4		DDB_G0268270	GO:0005615	151.96	1.95479	6.25991e-10	extracellular space	1	1	DDB_G0268270
DDB_G0287589	GO:0051703	186.508	2.14565	1.8191e-14	intraspecies interaction between organisms	0	1	abcC14		DDB_G0274315	GO:0003824	1490.48	1.39146	4.88524e-12	catalytic activity	0	1	dpiA		DDB_G0268328	GO:0005615	151.96	1.95479	6.25991e-10	extracellular space	1	1	DDB_G0268328
DDB_G0287593	GO:0051703	186.508	2.14565	1.8191e-14	intraspecies interaction between organisms	1	1	abcC6		DDB_G0274321	GO:0003824	1490.48	1.39146	4.88524e-12	catalytic activity	1	1	purF		DDB_G0268330	GO:0005615	151.96	1.95479	6.25991e-10	extracellular space	1	1	sgmD
DDB_G0287691	GO:0051703	186.508	2.14565	1.8191e-14	intraspecies interaction between organisms	1	1	abcC3		DDB_G0274325	GO:0003824	1490.48	1.39146	4.88524e-12	catalytic activity	1	1	ddx52		DDB_G0268556	GO:0005615	151.96	1.95479	6.25991e-10	extracellular space	1	1	psiE
DDB_G0287769	GO:0051703	186.508	2.14565	1.8191e-14	intraspecies interaction between organisms	0	1	ndufaf5		DDB_G0274329	GO:0003824	1490.48	1.39146	4.88524e-12	catalytic activity	1	1	DDB_G0274329		DDB_G0268698	GO:0005615	151.96	1.95479	6.25991e-10	extracellular space	0	1	DDB_G0268698
DDB_G0287801	GO:0051703	186.508	2.14565	1.8191e-14	intraspecies interaction between organisms	0	1	ncstn		DDB_G0274331	GO:0003824	1490.48	1.39146	4.88524e-12	catalytic activity	0	1	DDB_G0274331		DDB_G0268828	GO:0005615	151.96	1.95479	6.25991e-10	extracellular space	0	1	DDB_G0268828
DDB_G0287925	GO:0051703	186.508	2.14565	1.8191e-14	intraspecies interaction between organisms	0	1	DG1037		DDB_G0274339	GO:0003824	1490.48	1.39146	4.88524e-12	catalytic activity	0	1	DDB_G0274339		DDB_G0268846	GO:0005615	151.96	1.95479	6.25991e-10	extracellular space	1	1	DDB_G0268846
DDB_G0287969	GO:0051703	186.508	2.14565	1.8191e-14	intraspecies interaction between organisms	1	1	cnrN		DDB_G0274367	GO:0003824	1490.48	1.39146	4.88524e-12	catalytic activity	0	1	DDB_G0274367		DDB_G0268852	GO:0005615	151.96	1.95479	6.25991e-10	extracellular space	1	1	DDB_G0268852
DDB_G0288047	GO:0051703	186.508	2.14565	1.8191e-14	intraspecies interaction between organisms	1	1	dnmA		DDB_G0274371	GO:0003824	1490.48	1.39146	4.88524e-12	catalytic activity	0	1	mpheS		DDB_G0268870	GO:0005615	151.96	1.95479	6.25991e-10	extracellular space	1	1	DDB_G0268870
DDB_G0288179	GO:0051703	186.508	2.14565	1.8191e-14	intraspecies interaction between organisms	0	1	carB		DDB_G0274373	GO:0003824	1490.48	1.39146	4.88524e-12	catalytic activity	1	1	gtr1		DDB_G0269040	GO:0005615	151.96	1.95479	6.25991e-10	extracellular space	1	1	DDB_G0269040
DDB_G0288181	GO:0051703	186.508	2.14565	1.8191e-14	intraspecies interaction between organisms	0	1	hspA		DDB_G0274375	GO:0003824	1490.48	1.39146	4.88524e-12	catalytic activity	0	1	fba		DDB_G0269092	GO:0005615	151.96	1.95479	6.25991e-10	extracellular space	0	1	DDB_G0269092
DDB_G0288249	GO:0051703	186.508	2.14565	1.8191e-14	intraspecies interaction between organisms	1	1	mkpA		DDB_G0274381	GO:0003824	1490.48	1.39146	4.88524e-12	catalytic activity	0	1	vatP		DDB_G0269116	GO:0005615	151.96	1.95479	6.25991e-10	extracellular space	0	1	cmbC
DDB_G0288251	GO:0051703	186.508	2.14565	1.8191e-14	intraspecies interaction between organisms	1	1	roco4		DDB_G0274383	GO:0003824	1490.48	1.39146	4.88524e-12	catalytic activity	1	1	pdeD		DDB_G0269122	GO:0005615	151.96	1.95479	6.25991e-10	extracellular space	0	1	cysA
DDB_G0288331	GO:0051703	186.508	2.14565	1.8191e-14	intraspecies interaction between organisms	1	1	expl7		DDB_G0274385	GO:0003824	1490.48	1.39146	4.88524e-12	catalytic activity	1	1	DDB_G0274385		DDB_G0269136	GO:0005615	151.96	1.95479	6.25991e-10	extracellular space	0	1	efaAII
DDB_G0288457	GO:0051703	186.508	2.14565	1.8191e-14	intraspecies interaction between organisms	1	1	pks26		DDB_G0274387	GO:0003824	1490.48	1.39146	4.88524e-12	catalytic activity	1	1	dpoA		DDB_G0269138	GO:0005615	151.96	1.95479	6.25991e-10	extracellular space	1	1	fttB
DDB_G0288485	GO:0051703	186.508	2.14565	1.8191e-14	intraspecies interaction between organisms	1	1	pikD		DDB_G0274389	GO:0003824	1490.48	1.39146	4.88524e-12	catalytic activity	1	1	pARTf		DDB_G0269144	GO:0005615	151.96	1.95479	6.25991e-10	extracellular space	1	1	hspB
DDB_G0288495	GO:0051703	186.508	2.14565	1.8191e-14	intraspecies interaction between organisms	1	1	smdA		DDB_G0274391	GO:0003824	1490.48	1.39146	4.88524e-12	catalytic activity	1	1	alfA		DDB_G0269200	GO:0005615	151.96	1.95479	6.25991e-10	extracellular space	1	1	cplA
DDB_G0288547	GO:0051703	186.508	2.14565	1.8191e-14	intraspecies interaction between organisms	1	1	DDB_G0288547		DDB_G0274395	GO:0003824	1490.48	1.39146	4.88524e-12	catalytic activity	1	1	adcB		DDB_G0269236	GO:0005615	151.96	1.95479	6.25991e-10	extracellular space	0	1	rab7A
DDB_G0288581	GO:0051703	186.508	2.14565	1.8191e-14	intraspecies interaction between organisms	1	1	DDB_G0288581		DDB_G0274399	GO:0003824	1490.48	1.39146	4.88524e-12	catalytic activity	0	1	DDB_G0274399		DDB_G0269246	GO:0005615	151.96	1.95479	6.25991e-10	extracellular space	1	1	pyd2
DDB_G0288677	GO:0051703	186.508	2.14565	1.8191e-14	intraspecies interaction between organisms	0	1	cdk5		DDB_G0274409	GO:0003824	1490.48	1.39146	4.88524e-12	catalytic activity	1	1	pakF		DDB_G0269382	GO:0005615	151.96	1.95479	6.25991e-10	extracellular space	1	1	pepD
DDB_G0288715	GO:0051703	186.508	2.14565	1.8191e-14	intraspecies interaction between organisms	1	1	gadB		DDB_G0274419	GO:0003824	1490.48	1.39146	4.88524e-12	catalytic activity	0	1	DDB_G0274419		DDB_G0269672	GO:0005615	151.96	1.95479	6.25991e-10	extracellular space	0	1	DDB_G0269672
DDB_G0288755	GO:0051703	186.508	2.14565	1.8191e-14	intraspecies interaction between organisms	1	1	gbfA		DDB_G0274425	GO:0003824	1490.48	1.39146	4.88524e-12	catalytic activity	1	1	NA		DDB_G0269702	GO:0005615	151.96	1.95479	6.25991e-10	extracellular space	1	1	DDB_G0269702
DDB_G0288771	GO:0051703	186.508	2.14565	1.8191e-14	intraspecies interaction between organisms	0	1	darA		DDB_G0274437	GO:0003824	1490.48	1.39146	4.88524e-12	catalytic activity	0	1	twfA		DDB_G0269716	GO:0005615	151.96	1.95479	6.25991e-10	extracellular space	0	1	DDB_G0269716
DDB_G0288877	GO:0051703	186.508	2.14565	1.8191e-14	intraspecies interaction between organisms	1	1	aarA		DDB_G0274449	GO:0003824	1490.48	1.39146	4.88524e-12	catalytic activity	0	1	scsB		DDB_G0269740	GO:0005615	151.96	1.95479	6.25991e-10	extracellular space	0	1	DDB_G0269740
DDB_G0289001	GO:0051703	186.508	2.14565	1.8191e-14	intraspecies interaction between organisms	1	1	pyk3		DDB_G0274455	GO:0003824	1490.48	1.39146	4.88524e-12	catalytic activity	1	1	myoI		DDB_G0269750	GO:0005615	151.96	1.95479	6.25991e-10	extracellular space	1	1	DDB_G0269750
DDB_G0289073	GO:0051703	186.508	2.14565	1.8191e-14	intraspecies interaction between organisms	1	1	csaA		DDB_G0274461	GO:0003824	1490.48	1.39146	4.88524e-12	catalytic activity	0	1	DDB_G0274461		DDB_G0269790	GO:0005615	151.96	1.95479	6.25991e-10	extracellular space	0	1	gaa
DDB_G0289075	GO:0051703	186.508	2.14565	1.8191e-14	intraspecies interaction between organisms	0	1	spiA		DDB_G0274471	GO:0003824	1490.48	1.39146	4.88524e-12	catalytic activity	0	1	tpiA		DDB_G0269834	GO:0005615	151.96	1.95479	6.25991e-10	extracellular space	1	1	DDB_G0269834
DDB_G0289121	GO:0051703	186.508	2.14565	1.8191e-14	intraspecies interaction between organisms	1	1	pde4		DDB_G0274493	GO:0003824	1490.48	1.39146	4.88524e-12	catalytic activity	0	1	lig1		DDB_G0269892	GO:0005615	151.96	1.95479	6.25991e-10	extracellular space	1	1	DDB_G0269892
DDB_G0289257	GO:0051703	186.508	2.14565	1.8191e-14	intraspecies interaction between organisms	0	1	set1		DDB_G0274499	GO:0003824	1490.48	1.39146	4.88524e-12	catalytic activity	1	1	DDB_G0274499		DDB_G0270070	GO:0005615	151.96	1.95479	6.25991e-10	extracellular space	1	1	DDB_G0270070
DDB_G0289329	GO:0051703	186.508	2.14565	1.8191e-14	intraspecies interaction between organisms	1	1	dmtA		DDB_G0274503	GO:0003824	1490.48	1.39146	4.88524e-12	catalytic activity	0	1	plk		DDB_G0270074	GO:0005615	151.96	1.95479	6.25991e-10	extracellular space	1	1	DDB_G0270074
DDB_G0289331	GO:0051703	186.508	2.14565	1.8191e-14	intraspecies interaction between organisms	1	1	abcG16		DDB_G0274509	GO:0003824	1490.48	1.39146	4.88524e-12	catalytic activity	1	1	DDB_G0274509		DDB_G0270190	GO:0005615	151.96	1.95479	6.25991e-10	extracellular space	0	1	DDB_G0270190
DDB_G0289377	GO:0051703	186.508	2.14565	1.8191e-14	intraspecies interaction between organisms	1	1	DDB_G0289377		DDB_G0274511	GO:0003824	1490.48	1.39146	4.88524e-12	catalytic activity	0	1	DDB_G0274511		DDB_G0270214	GO:0005615	151.96	1.95479	6.25991e-10	extracellular space	0	1	DD7-1
DDB_G0289483	GO:0051703	186.508	2.14565	1.8191e-14	intraspecies interaction between organisms	0	1	ctxA		DDB_G0274515	GO:0003824	1490.48	1.39146	4.88524e-12	catalytic activity	1	1	DDB_G0274515		DDB_G0270296	GO:0005615	151.96	1.95479	6.25991e-10	extracellular space	0	1	dcd1A
DDB_G0289521	GO:0051703	186.508	2.14565	1.8191e-14	intraspecies interaction between organisms	0	1	srsA		DDB_G0274537	GO:0003824	1490.48	1.39146	4.88524e-12	catalytic activity	0	1	DDB_G0274537		DDB_G0270488	GO:0005615	151.96	1.95479	6.25991e-10	extracellular space	1	1	DDB_G0270488
DDB_G0289653	GO:0051703	186.508	2.14565	1.8191e-14	intraspecies interaction between organisms	1	1	noxA		DDB_G0274545	GO:0003824	1490.48	1.39146	4.88524e-12	catalytic activity	0	1	thrS2		DDB_G0270658	GO:0005615	151.96	1.95479	6.25991e-10	extracellular space	1	1	acbA
DDB_G0289655	GO:0051703	186.508	2.14565	1.8191e-14	intraspecies interaction between organisms	1	1	abcG7		DDB_G0274551	GO:0003824	1490.48	1.39146	4.88524e-12	catalytic activity	1	1	rcdBB		DDB_G0270670	GO:0005615	151.96	1.95479	6.25991e-10	extracellular space	1	1	psaB
DDB_G0289665	GO:0051703	186.508	2.14565	1.8191e-14	intraspecies interaction between organisms	1	1	gefQ		DDB_G0274553	GO:0003824	1490.48	1.39146	4.88524e-12	catalytic activity	0	1	vatH		DDB_G0270686	GO:0005615	151.96	1.95479	6.25991e-10	extracellular space	0	1	DDB_G0270686
DDB_G0289789	GO:0051703	186.508	2.14565	1.8191e-14	intraspecies interaction between organisms	0	1	DDB_G0289789		DDB_G0274559	GO:0003824	1490.48	1.39146	4.88524e-12	catalytic activity	0	1	udkB		DDB_G0270834	GO:0005615	151.96	1.95479	6.25991e-10	extracellular space	1	1	sgmA
DDB_G0289881	GO:0051703	186.508	2.14565	1.8191e-14	intraspecies interaction between organisms	0	1	atg5		DDB_G0274567	GO:0003824	1490.48	1.39146	4.88524e-12	catalytic activity	0	1	mtrpS		DDB_G0271074	GO:0005615	151.96	1.95479	6.25991e-10	extracellular space	0	1	DDB_G0271074
DDB_G0289975	GO:0051703	186.508	2.14565	1.8191e-14	intraspecies interaction between organisms	1	1	DDB_G0289975		DDB_G0274569	GO:0003824	1490.48	1.39146	4.88524e-12	catalytic activity	1	1	acgA		DDB_G0271126	GO:0005615	151.96	1.95479	6.25991e-10	extracellular space	1	1	plbB
DDB_G0290015	GO:0051703	186.508	2.14565	1.8191e-14	intraspecies interaction between organisms	1	1	grxA		DDB_G0274575	GO:0003824	1490.48	1.39146	4.88524e-12	catalytic activity	1	1	myoK		DDB_G0271238	GO:0005615	151.96	1.95479	6.25991e-10	extracellular space	1	1	DDB_G0271238
DDB_G0290157	GO:0051703	186.508	2.14565	1.8191e-14	intraspecies interaction between organisms	0	1	pkgB		DDB_G0274585	GO:0003824	1490.48	1.39146	4.88524e-12	catalytic activity	0	1	DDB_G0274585		DDB_G0271480	GO:0005615	151.96	1.95479	6.25991e-10	extracellular space	1	1	DDB_G0271480
DDB_G0290165	GO:0051703	186.508	2.14565	1.8191e-14	intraspecies interaction between organisms	1	1	bzpR		DDB_G0274591	GO:0003824	1490.48	1.39146	4.88524e-12	catalytic activity	0	1	dolpp1		DDB_G0271632	GO:0005615	151.96	1.95479	6.25991e-10	extracellular space	0	1	pus7
DDB_G0290453	GO:0051703	186.508	2.14565	1.8191e-14	intraspecies interaction between organisms	1	1	usp12		DDB_G0274593	GO:0003824	1490.48	1.39146	4.88524e-12	catalytic activity	0	1	dst1		DDB_G0271668	GO:0005615	151.96	1.95479	6.25991e-10	extracellular space	0	1	rpl36
DDB_G0290481	GO:0051703	186.508	2.14565	1.8191e-14	intraspecies interaction between organisms	0	1	talA		DDB_G0274595	GO:0003824	1490.48	1.39146	4.88524e-12	catalytic activity	1	1	catA		DDB_G0271902	GO:0005615	151.96	1.95479	6.25991e-10	extracellular space	1	1	pscA
DDB_G0290551	GO:0051703	186.508	2.14565	1.8191e-14	intraspecies interaction between organisms	0	1	rblA		DDB_G0274597	GO:0003824	1490.48	1.39146	4.88524e-12	catalytic activity	1	1	ctnA		DDB_G0271976	GO:0005615	151.96	1.95479	6.25991e-10	extracellular space	0	1	rpl32
DDB_G0290825	GO:0051703	186.508	2.14565	1.8191e-14	intraspecies interaction between organisms	0	1	chlA		DDB_G0274603	GO:0003824	1490.48	1.39146	4.88524e-12	catalytic activity	1	1	kif9		DDB_G0272146	GO:0005615	151.96	1.95479	6.25991e-10	extracellular space	1	1	DDB_G0272146
DDB_G0290835	GO:0051703	186.508	2.14565	1.8191e-14	intraspecies interaction between organisms	1	1	DDB_G0290835		DDB_G0274605	GO:0003824	1490.48	1.39146	4.88524e-12	catalytic activity	1	1	gefR		DDB_G0272208	GO:0005615	151.96	1.95479	6.25991e-10	extracellular space	1	1	idhC
DDB_G0290853	GO:0051703	186.508	2.14565	1.8191e-14	intraspecies interaction between organisms	1	1	stlB		DDB_G0274607	GO:0003824	1490.48	1.39146	4.88524e-12	catalytic activity	1	1	gefM		DDB_G0272224	GO:0005615	151.96	1.95479	6.25991e-10	extracellular space	0	1	DDB_G0272224
DDB_G0290959	GO:0051703	186.508	2.14565	1.8191e-14	intraspecies interaction between organisms	1	1	chtC		DDB_G0274613	GO:0003824	1490.48	1.39146	4.88524e-12	catalytic activity	0	1	DDB_G0274613		DDB_G0272308	GO:0005615	151.96	1.95479	6.25991e-10	extracellular space	0	1	rps29
DDB_G0291117	GO:0051703	186.508	2.14565	1.8191e-14	intraspecies interaction between organisms	1	1	noxC		DDB_G0274623	GO:0003824	1490.48	1.39146	4.88524e-12	catalytic activity	1	1	cyp519A1		DDB_G0272464	GO:0005615	151.96	1.95479	6.25991e-10	extracellular space	0	1	DDB_G0272464
DDB_G0291157	GO:0051703	186.508	2.14565	1.8191e-14	intraspecies interaction between organisms	0	1	cln3		DDB_G0274643	GO:0003824	1490.48	1.39146	4.88524e-12	catalytic activity	1	1	DDB_G0274643		DDB_G0272504	GO:0005615	151.96	1.95479	6.25991e-10	extracellular space	1	1	DDB_G0272504
DDB_G0291227	GO:0051703	186.508	2.14565	1.8191e-14	intraspecies interaction between organisms	1	1	ctrA		DDB_G0274657	GO:0003824	1490.48	1.39146	4.88524e-12	catalytic activity	0	1	DDB_G0274657		DDB_G0272562	GO:0005615	151.96	1.95479	6.25991e-10	extracellular space	0	1	csbB
DDB_G0291245	GO:0051703	186.508	2.14565	1.8191e-14	intraspecies interaction between organisms	1	1	abcA6		DDB_G0274663	GO:0003824	1490.48	1.39146	4.88524e-12	catalytic activity	1	1	DDB_G0274663		DDB_G0272618	GO:0005615	151.96	1.95479	6.25991e-10	extracellular space	0	1	tkt-1
DDB_G0291247	GO:0051703	186.508	2.14565	1.8191e-14	intraspecies interaction between organisms	0	1	mfeA		DDB_G0274669	GO:0003824	1490.48	1.39146	4.88524e-12	catalytic activity	0	1	DDB_G0274669		DDB_G0272632	GO:0005615	151.96	1.95479	6.25991e-10	extracellular space	0	1	DDB_G0272632
DDB_G0291253	GO:0051703	186.508	2.14565	1.8191e-14	intraspecies interaction between organisms	1	1	dia2		DDB_G0274675	GO:0003824	1490.48	1.39146	4.88524e-12	catalytic activity	1	1	DDB_G0274675		DDB_G0272688	GO:0005615	151.96	1.95479	6.25991e-10	extracellular space	1	1	DDB_G0272688
DDB_G0291303	GO:0051703	186.508	2.14565	1.8191e-14	intraspecies interaction between organisms	0	1	frmA		DDB_G0274685	GO:0003824	1490.48	1.39146	4.88524e-12	catalytic activity	1	1	DDB_G0274685		DDB_G0272714	GO:0005615	151.96	1.95479	6.25991e-10	extracellular space	1	1	DDB_G0272714
DDB_G0291342	GO:0051703	186.508	2.14565	1.8191e-14	intraspecies interaction between organisms	1	1	tacA		DDB_G0274699	GO:0003824	1490.48	1.39146	4.88524e-12	catalytic activity	0	1	wfdc		DDB_G0272728	GO:0005615	151.96	1.95479	6.25991e-10	extracellular space	0	1	DDB_G0272728
DDB_G0291352	GO:0051703	186.508	2.14565	1.8191e-14	intraspecies interaction between organisms	1	1	psenA		DDB_G0274713	GO:0003824	1490.48	1.39146	4.88524e-12	catalytic activity	0	1	DDB_G0274713		DDB_G0272742	GO:0005615	151.96	1.95479	6.25991e-10	extracellular space	0	1	DDB_G0272742
DDB_G0291356	GO:0051703	186.508	2.14565	1.8191e-14	intraspecies interaction between organisms	1	1	grlE		DDB_G0274739	GO:0003824	1490.48	1.39146	4.88524e-12	catalytic activity	1	1	DDB_G0274739		DDB_G0272754	GO:0005615	151.96	1.95479	6.25991e-10	extracellular space	0	1	gsr
DDB_G0291372	GO:0051703	186.508	2.14565	1.8191e-14	intraspecies interaction between organisms	1	1	dimB		DDB_G0274777	GO:0003824	1490.48	1.39146	4.88524e-12	catalytic activity	1	1	DDB_G0274777		DDB_G0272756	GO:0005615	151.96	1.95479	6.25991e-10	extracellular space	0	1	csbC
DDB_G0291454	GO:0051703	186.508	2.14565	1.8191e-14	intraspecies interaction between organisms	1	1	tgrC4		DDB_G0274795	GO:0003824	1490.48	1.39146	4.88524e-12	catalytic activity	1	1	DDB_G0274795		DDB_G0272767	GO:0005615	151.96	1.95479	6.25991e-10	extracellular space	1	1	DDB_G0272767
DDB_G0291714	GO:0051703	186.508	2.14565	1.8191e-14	intraspecies interaction between organisms	1	1	abcB3		DDB_G0274799	GO:0003824	1490.48	1.39146	4.88524e-12	catalytic activity	0	1	cpsf3		DDB_G0272769	GO:0005615	151.96	1.95479	6.25991e-10	extracellular space	1	1	DDB_G0272769
DDB_G0291788	GO:0051703	186.508	2.14565	1.8191e-14	intraspecies interaction between organisms	1	1	adprt3		DDB_G0274809	GO:0003824	1490.48	1.39146	4.88524e-12	catalytic activity	0	1	mppA1		DDB_G0272785	GO:0005615	151.96	1.95479	6.25991e-10	extracellular space	1	1	DDB_G0272785
DDB_G0291926	GO:0051703	186.508	2.14565	1.8191e-14	intraspecies interaction between organisms	1	1	DDB_G0291926		DDB_G0274811	GO:0003824	1490.48	1.39146	4.88524e-12	catalytic activity	1	1	argB		DDB_G0272815	GO:0005615	151.96	1.95479	6.25991e-10	extracellular space	1	1	cprE
DDB_G0291972	GO:0051703	186.508	2.14565	1.8191e-14	intraspecies interaction between organisms	0	1	culA		DDB_G0274815	GO:0003824	1490.48	1.39146	4.88524e-12	catalytic activity	0	1	dlcB		DDB_G0272825	GO:0005615	151.96	1.95479	6.25991e-10	extracellular space	0	1	rps4
DDB_G0291974	GO:0051703	186.508	2.14565	1.8191e-14	intraspecies interaction between organisms	1	1	docA		DDB_G0274821	GO:0003824	1490.48	1.39146	4.88524e-12	catalytic activity	0	1	DDB_G0274821		DDB_G0272893	GO:0005615	151.96	1.95479	6.25991e-10	extracellular space	0	1	rpl15-1
DDB_G0291980	GO:0051703	186.508	2.14565	1.8191e-14	intraspecies interaction between organisms	1	1	abcA9		DDB_G0274827	GO:0003824	1490.48	1.39146	4.88524e-12	catalytic activity	0	1	DDB_G0274827		DDB_G0273037	GO:0005615	151.96	1.95479	6.25991e-10	extracellular space	0	1	ptcJ-1
DDB_G0292148	GO:0051703	186.508	2.14565	1.8191e-14	intraspecies interaction between organisms	1	1	DDB_G0292148		DDB_G0274831	GO:0003824	1490.48	1.39146	4.88524e-12	catalytic activity	0	1	DDB_G0274831		DDB_G0273085	GO:0005615	151.96	1.95479	6.25991e-10	extracellular space	0	1	DDB_G0273085
DDB_G0292162	GO:0051703	186.508	2.14565	1.8191e-14	intraspecies interaction between organisms	1	1	DDB_G0292162		DDB_G0274833	GO:0003824	1490.48	1.39146	4.88524e-12	catalytic activity	0	1	mapksp1		DDB_G0273095	GO:0005615	151.96	1.95479	6.25991e-10	extracellular space	0	1	DDB_G0273095
DDB_G0292206	GO:0051703	186.508	2.14565	1.8191e-14	intraspecies interaction between organisms	0	1	manA		DDB_G0274841	GO:0003824	1490.48	1.39146	4.88524e-12	catalytic activity	1	1	fncM		DDB_G0273113	GO:0005615	151.96	1.95479	6.25991e-10	extracellular space	0	1	DDB_G0273113
DDB_G0292260	GO:0051703	186.508	2.14565	1.8191e-14	intraspecies interaction between organisms	1	1	DDB_G0292260_RTE		DDB_G0274847	GO:0003824	1490.48	1.39146	4.88524e-12	catalytic activity	0	1	DDB_G0274847		DDB_G0273247	GO:0005615	151.96	1.95479	6.25991e-10	extracellular space	0	1	DDB_G0273247
DDB_G0292268	GO:0051703	186.508	2.14565	1.8191e-14	intraspecies interaction between organisms	1	1	rab2A		DDB_G0274859	GO:0003824	1490.48	1.39146	4.88524e-12	catalytic activity	0	1	prdx4		DDB_G0273249	GO:0005615	151.96	1.95479	6.25991e-10	extracellular space	0	1	hspE-1
DDB_G0292270	GO:0051703	186.508	2.14565	1.8191e-14	intraspecies interaction between organisms	1	1	comG		DDB_G0274871	GO:0003824	1490.48	1.39146	4.88524e-12	catalytic activity	0	1	hgsB		DDB_G0273415	GO:0005615	151.96	1.95479	6.25991e-10	extracellular space	0	1	DDB_G0273415
DDB_G0292310	GO:0051703	186.508	2.14565	1.8191e-14	intraspecies interaction between organisms	0	1	psenB		DDB_G0274875	GO:0003824	1490.48	1.39146	4.88524e-12	catalytic activity	1	1	rnf160		DDB_G0273417	GO:0005615	151.96	1.95479	6.25991e-10	extracellular space	0	1	DDB_G0273417
DDB_G0292390	GO:0051703	186.508	2.14565	1.8191e-14	intraspecies interaction between organisms	1	1	atg1		DDB_G0274879	GO:0003824	1490.48	1.39146	4.88524e-12	catalytic activity	1	1	DDB_G0274879		DDB_G0273419	GO:0005615	151.96	1.95479	6.25991e-10	extracellular space	0	1	DDB_G0273419
DDB_G0292436	GO:0051703	186.508	2.14565	1.8191e-14	intraspecies interaction between organisms	1	1	triA		DDB_G0274881	GO:0003824	1490.48	1.39146	4.88524e-12	catalytic activity	1	1	DDB_G0274881		DDB_G0273423	GO:0005615	151.96	1.95479	6.25991e-10	extracellular space	0	1	DDB_G0273423
DDB_G0292554	GO:0051703	186.508	2.14565	1.8191e-14	intraspecies interaction between organisms	0	1	abcB5		DDB_G0274883	GO:0003824	1490.48	1.39146	4.88524e-12	catalytic activity	0	1	DDB_G0274883		DDB_G0273437	GO:0005615	151.96	1.95479	6.25991e-10	extracellular space	0	1	DDB_G0273437
DDB_G0292562	GO:0051703	186.508	2.14565	1.8191e-14	intraspecies interaction between organisms	1	1	tgrQ1		DDB_G0274887	GO:0003824	1490.48	1.39146	4.88524e-12	catalytic activity	0	1	DDB_G0274887		DDB_G0273447	GO:0005615	151.96	1.95479	6.25991e-10	extracellular space	0	1	abpE-1
DDB_G0292564	GO:0051703	186.508	2.14565	1.8191e-14	intraspecies interaction between organisms	1	1	iplA		DDB_G0274889	GO:0003824	1490.48	1.39146	4.88524e-12	catalytic activity	1	1	gxcX		DDB_G0273503	GO:0005615	151.96	1.95479	6.25991e-10	extracellular space	0	1	DDB_G0273503
DDB_G0292592	GO:0051703	186.508	2.14565	1.8191e-14	intraspecies interaction between organisms	0	1	lst8		DDB_G0274897	GO:0003824	1490.48	1.39146	4.88524e-12	catalytic activity	1	1	DDB_G0274897		DDB_G0273517	GO:0005615	151.96	1.95479	6.25991e-10	extracellular space	0	1	abpE-2
DDB_G0292736	GO:0051703	186.508	2.14565	1.8191e-14	intraspecies interaction between organisms	1	1	plc		DDB_G0274901	GO:0003824	1490.48	1.39146	4.88524e-12	catalytic activity	0	1	DDB_G0274901		DDB_G0273525	GO:0005615	151.96	1.95479	6.25991e-10	extracellular space	0	1	gtf2e1-1
DDB_G0292986	GO:0051703	186.508	2.14565	1.8191e-14	intraspecies interaction between organisms	1	1	abcG10		DDB_G0274939	GO:0003824	1490.48	1.39146	4.88524e-12	catalytic activity	1	1	aslB		DDB_G0273527	GO:0005615	151.96	1.95479	6.25991e-10	extracellular space	1	1	DDB_G0273527
DDB_G0293008	GO:0051703	186.508	2.14565	1.8191e-14	intraspecies interaction between organisms	1	1	cpnA		DDB_G0274941	GO:0003824	1490.48	1.39146	4.88524e-12	catalytic activity	1	1	omt2		DDB_G0273539	GO:0005615	151.96	1.95479	6.25991e-10	extracellular space	1	1	DDB_G0273539
DDB_G0293012	GO:0051703	186.508	2.14565	1.8191e-14	intraspecies interaction between organisms	0	1	chdC		DDB_G0274943	GO:0003824	1490.48	1.39146	4.88524e-12	catalytic activity	1	1	ranB		DDB_G0273547	GO:0005615	151.96	1.95479	6.25991e-10	extracellular space	0	1	DDB_G0273547
DDB_G0293074	GO:0051703	186.508	2.14565	1.8191e-14	intraspecies interaction between organisms	0	1	DDB_G0293074		DDB_G0274955	GO:0003824	1490.48	1.39146	4.88524e-12	catalytic activity	0	1	etnkA		DDB_G0273549	GO:0005615	151.96	1.95479	6.25991e-10	extracellular space	1	1	DDB_G0273549
DDB_G0293084	GO:0051703	186.508	2.14565	1.8191e-14	intraspecies interaction between organisms	1	1	zizB		DDB_G0274961	GO:0003824	1490.48	1.39146	4.88524e-12	catalytic activity	1	1	DDB_G0274961		DDB_G0273583	GO:0005615	151.96	1.95479	6.25991e-10	extracellular space	1	1	gtf2e1-2
DDB_G0293192	GO:0051703	186.508	2.14565	1.8191e-14	intraspecies interaction between organisms	1	1	DG1098		DDB_G0274965	GO:0003824	1490.48	1.39146	4.88524e-12	catalytic activity	1	1	DDB_G0274965		DDB_G0273623	GO:0005615	151.96	1.95479	6.25991e-10	extracellular space	1	1	hspE-2
DDB_G0293194	GO:0051703	186.508	2.14565	1.8191e-14	intraspecies interaction between organisms	1	1	abcD2		DDB_G0274969	GO:0003824	1490.48	1.39146	4.88524e-12	catalytic activity	0	1	DDB_G0274969		DDB_G0273651	GO:0005615	151.96	1.95479	6.25991e-10	extracellular space	1	1	DDB_G0273651
DDB_G0293302	GO:0051703	186.508	2.14565	1.8191e-14	intraspecies interaction between organisms	1	1	DDB_G0293302		DDB_G0275009	GO:0003824	1490.48	1.39146	4.88524e-12	catalytic activity	1	1	gcA		DDB_G0273791	GO:0005615	151.96	1.95479	6.25991e-10	extracellular space	0	1	DDB_G0273791
DDB_G0293340	GO:0051703	186.508	2.14565	1.8191e-14	intraspecies interaction between organisms	0	1	gxcKK		DDB_G0275011	GO:0003824	1490.48	1.39146	4.88524e-12	catalytic activity	1	1	pikC		DDB_G0273815	GO:0005615	151.96	1.95479	6.25991e-10	extracellular space	0	1	DDB_G0273815
DDB_G0293358	GO:0051703	186.508	2.14565	1.8191e-14	intraspecies interaction between organisms	0	1	hssB		DDB_G0275013	GO:0003824	1490.48	1.39146	4.88524e-12	catalytic activity	1	1	omt4		DDB_G0273851	GO:0005615	151.96	1.95479	6.25991e-10	extracellular space	0	1	DDB_G0273851
DDB_G0293360	GO:0051703	186.508	2.14565	1.8191e-14	intraspecies interaction between organisms	0	1	hssA		DDB_G0275017	GO:0003824	1490.48	1.39146	4.88524e-12	catalytic activity	0	1	DDB_G0275017		DDB_G0273983	GO:0005615	151.96	1.95479	6.25991e-10	extracellular space	0	1	rpl15-2
DDB_G0293416	GO:0051703	186.508	2.14565	1.8191e-14	intraspecies interaction between organisms	1	1	abcB1		DDB_G0275021	GO:0003824	1490.48	1.39146	4.88524e-12	catalytic activity	0	1	ubpB		DDB_G0274019	GO:0005615	151.96	1.95479	6.25991e-10	extracellular space	1	1	tkt-2
DDB_G0293434	GO:0051703	186.508	2.14565	1.8191e-14	intraspecies interaction between organisms	0	1	rasG		DDB_G0275025	GO:0003824	1490.48	1.39146	4.88524e-12	catalytic activity	1	1	DDB_G0275025		DDB_G0274029	GO:0005615	151.96	1.95479	6.25991e-10	extracellular space	0	1	ptcJ-2
DDB_G0293436	GO:0051703	186.508	2.14565	1.8191e-14	intraspecies interaction between organisms	1	1	abcA3		DDB_G0275029	GO:0003824	1490.48	1.39146	4.88524e-12	catalytic activity	0	1	odhB		DDB_G0274081	GO:0005615	151.96	1.95479	6.25991e-10	extracellular space	1	1	DDB_G0274081
DDB_G0293522	GO:0051703	186.508	2.14565	1.8191e-14	intraspecies interaction between organisms	0	1	ponA		DDB_G0275035	GO:0003824	1490.48	1.39146	4.88524e-12	catalytic activity	1	1	zizA		DDB_G0274113	GO:0005615	151.96	1.95479	6.25991e-10	extracellular space	0	1	rpl8
DDB_G0293530	GO:0051703	186.508	2.14565	1.8191e-14	intraspecies interaction between organisms	1	1	pefB		DDB_G0275049	GO:0003824	1490.48	1.39146	4.88524e-12	catalytic activity	0	1	DDB_G0275049		DDB_G0274181	GO:0005615	151.96	1.95479	6.25991e-10	extracellular space	1	1	DDB_G0274181
DDB_G0293544	GO:0051703	186.508	2.14565	1.8191e-14	intraspecies interaction between organisms	1	1	cepK		DDB_G0275057	GO:0003824	1490.48	1.39146	4.88524e-12	catalytic activity	1	1	DDB_G0275057		DDB_G0274263	GO:0005615	151.96	1.95479	6.25991e-10	extracellular space	1	1	DDB_G0274263
DDB_G0293850	GO:0051703	186.508	2.14565	1.8191e-14	intraspecies interaction between organisms	1	1	alrA		DDB_G0275069	GO:0003824	1490.48	1.39146	4.88524e-12	catalytic activity	1	1	pks16		DDB_G0274265	GO:0005615	151.96	1.95479	6.25991e-10	extracellular space	0	1	DDB_G0274265
DDB_G0293904	GO:0051703	186.508	2.14565	1.8191e-14	intraspecies interaction between organisms	1	1	redA		DDB_G0275071	GO:0003824	1490.48	1.39146	4.88524e-12	catalytic activity	1	1	fahd1		DDB_G0274295	GO:0005615	151.96	1.95479	6.25991e-10	extracellular space	1	1	DDB_G0274295
DDB_G0294046	GO:0051703	186.508	2.14565	1.8191e-14	intraspecies interaction between organisms	0	1	mrps4		DDB_G0275077	GO:0003824	1490.48	1.39146	4.88524e-12	catalytic activity	1	1	pks17		DDB_G0274299	GO:0005615	151.96	1.95479	6.25991e-10	extracellular space	1	1	DDB_G0274299
DDB_G0294094	GO:0051703	186.508	2.14565	1.8191e-14	intraspecies interaction between organisms	1	1	lrrA		DDB_G0275085	GO:0003824	1490.48	1.39146	4.88524e-12	catalytic activity	0	1	gacFF		DDB_G0274329	GO:0005615	151.96	1.95479	6.25991e-10	extracellular space	1	1	DDB_G0274329
DDB_G0294407	GO:0051703	186.508	2.14565	1.8191e-14	intraspecies interaction between organisms	1	1	helF		DDB_G0275095	GO:0003824	1490.48	1.39146	4.88524e-12	catalytic activity	0	1	mgmt		DDB_G0274353	GO:0005615	151.96	1.95479	6.25991e-10	extracellular space	1	1	DDB_G0274353
DDB_G0294515	GO:0051703	186.508	2.14565	1.8191e-14	intraspecies interaction between organisms	1	1	dutA		DDB_G0275097	GO:0003824	1490.48	1.39146	4.88524e-12	catalytic activity	1	1	DDB_G0275097		DDB_G0274375	GO:0005615	151.96	1.95479	6.25991e-10	extracellular space	0	1	fba
DDB_G0294533	GO:0051703	186.508	2.14565	1.8191e-14	intraspecies interaction between organisms	1	1	roco5		DDB_G0275099	GO:0003824	1490.48	1.39146	4.88524e-12	catalytic activity	1	1	NA		DDB_G0274441	GO:0005615	151.96	1.95479	6.25991e-10	extracellular space	1	1	psiL
DDB_G0267374	GO:0048856	228.916	1.86696	3.84101e-12	anatomical structure development	0	1	acpA		DDB_G0275115	GO:0003824	1490.48	1.39146	4.88524e-12	catalytic activity	0	1	sdhC		DDB_G0274465	GO:0005615	151.96	1.95479	6.25991e-10	extracellular space	1	1	DDB_G0274465
DDB_G0267376	GO:0048856	228.916	1.86696	3.84101e-12	anatomical structure development	1	1	acrA		DDB_G0275119	GO:0003824	1490.48	1.39146	4.88524e-12	catalytic activity	1	1	alyB		DDB_G0274511	GO:0005615	151.96	1.95479	6.25991e-10	extracellular space	0	1	DDB_G0274511
DDB_G0267382	GO:0048856	228.916	1.86696	3.84101e-12	anatomical structure development	0	1	corA		DDB_G0275121	GO:0003824	1490.48	1.39146	4.88524e-12	catalytic activity	1	1	alyC		DDB_G0274545	GO:0005615	151.96	1.95479	6.25991e-10	extracellular space	0	1	thrS2
DDB_G0267384	GO:0048856	228.916	1.86696	3.84101e-12	anatomical structure development	1	1	culB		DDB_G0275123	GO:0003824	1490.48	1.39146	4.88524e-12	catalytic activity	1	1	alyA		DDB_G0274663	GO:0005615	151.96	1.95479	6.25991e-10	extracellular space	1	1	DDB_G0274663
DDB_G0267400	GO:0048856	228.916	1.86696	3.84101e-12	anatomical structure development	0	1	hspD		DDB_G0275125	GO:0003824	1490.48	1.39146	4.88524e-12	catalytic activity	1	1	plbF		DDB_G0274859	GO:0005615	151.96	1.95479	6.25991e-10	extracellular space	0	1	prdx4
DDB_G0267410	GO:0048856	228.916	1.86696	3.84101e-12	anatomical structure development	1	1	pslA		DDB_G0275149	GO:0003824	1490.48	1.39146	4.88524e-12	catalytic activity	1	1	DDB_G0275149		DDB_G0274917	GO:0005615	151.96	1.95479	6.25991e-10	extracellular space	1	1	vps13B
DDB_G0267420	GO:0048856	228.916	1.86696	3.84101e-12	anatomical structure development	0	1	sodA		DDB_G0275153	GO:0003824	1490.48	1.39146	4.88524e-12	catalytic activity	0	1	gpdA		DDB_G0275007	GO:0005615	151.96	1.95479	6.25991e-10	extracellular space	0	1	cmfA
DDB_G0267422	GO:0048856	228.916	1.86696	3.84101e-12	anatomical structure development	1	1	tipC		DDB_G0275157	GO:0003824	1490.48	1.39146	4.88524e-12	catalytic activity	1	1	limF		DDB_G0275125	GO:0005615	151.96	1.95479	6.25991e-10	extracellular space	1	1	plbF
DDB_G0267424	GO:0048856	228.916	1.86696	3.84101e-12	anatomical structure development	1	1	amtC		DDB_G0275159	GO:0003824	1490.48	1.39146	4.88524e-12	catalytic activity	1	1	DDB_G0275159		DDB_G0275143	GO:0005615	151.96	1.95479	6.25991e-10	extracellular space	1	1	DDB_G0275143
DDB_G0267426	GO:0048856	228.916	1.86696	3.84101e-12	anatomical structure development	1	1	cshA		DDB_G0275165	GO:0003824	1490.48	1.39146	4.88524e-12	catalytic activity	0	1	DDB_G0275165		DDB_G0275153	GO:0005615	151.96	1.95479	6.25991e-10	extracellular space	0	1	gpdA
DDB_G0267428	GO:0048856	228.916	1.86696	3.84101e-12	anatomical structure development	0	1	abcH2		DDB_G0275177	GO:0003824	1490.48	1.39146	4.88524e-12	catalytic activity	0	1	sigI		DDB_G0275179	GO:0005615	151.96	1.95479	6.25991e-10	extracellular space	1	1	DDB_G0275179
DDB_G0267432	GO:0048856	228.916	1.86696	3.84101e-12	anatomical structure development	1	1	abcG15		DDB_G0275179	GO:0003824	1490.48	1.39146	4.88524e-12	catalytic activity	1	1	DDB_G0275179		DDB_G0275253	GO:0005615	151.96	1.95479	6.25991e-10	extracellular space	1	1	DDB_G0275253
DDB_G0267436	GO:0048856	228.916	1.86696	3.84101e-12	anatomical structure development	0	1	abcF4		DDB_G0275181	GO:0003824	1490.48	1.39146	4.88524e-12	catalytic activity	1	1	mcee		DDB_G0275371	GO:0005615	151.96	1.95479	6.25991e-10	extracellular space	1	1	DDB_G0275371
DDB_G0267442	GO:0048856	228.916	1.86696	3.84101e-12	anatomical structure development	0	1	cdk8		DDB_G0275185	GO:0003824	1490.48	1.39146	4.88524e-12	catalytic activity	1	1	gacI		DDB_G0275421	GO:0005615	151.96	1.95479	6.25991e-10	extracellular space	1	1	DDB_G0275421
DDB_G0267444	GO:0048856	228.916	1.86696	3.84101e-12	anatomical structure development	1	1	phg1A		DDB_G0275197	GO:0003824	1490.48	1.39146	4.88524e-12	catalytic activity	0	1	cyp518B1		DDB_G0275473	GO:0005615	151.96	1.95479	6.25991e-10	extracellular space	0	1	rps24
DDB_G0267446	GO:0048856	228.916	1.86696	3.84101e-12	anatomical structure development	0	1	cnbA		DDB_G0275203	GO:0003824	1490.48	1.39146	4.88524e-12	catalytic activity	1	1	DDB_G0275203		DDB_G0275503	GO:0005615	151.96	1.95479	6.25991e-10	extracellular space	1	1	DDB_G0275503
DDB_G0267452	GO:0048856	228.916	1.86696	3.84101e-12	anatomical structure development	1	1	sonA		DDB_G0275227	GO:0003824	1490.48	1.39146	4.88524e-12	catalytic activity	0	1	DDB_G0275227		DDB_G0275693	GO:0005615	151.96	1.95479	6.25991e-10	extracellular space	1	1	tpp1C
DDB_G0267460	GO:0048856	228.916	1.86696	3.84101e-12	anatomical structure development	1	1	cybA		DDB_G0275235	GO:0003824	1490.48	1.39146	4.88524e-12	catalytic activity	0	1	captD		DDB_G0275881	GO:0005615	151.96	1.95479	6.25991e-10	extracellular space	1	1	rpl13a
DDB_G0267462	GO:0048856	228.916	1.86696	3.84101e-12	anatomical structure development	0	1	Dd5P4		DDB_G0275239	GO:0003824	1490.48	1.39146	4.88524e-12	catalytic activity	1	1	zizC		DDB_G0275953	GO:0005615	151.96	1.95479	6.25991e-10	extracellular space	1	1	DDB_G0275953
DDB_G0267470	GO:0048856	228.916	1.86696	3.84101e-12	anatomical structure development	1	1	dicB		DDB_G0275241	GO:0003824	1490.48	1.39146	4.88524e-12	catalytic activity	1	1	nek3		DDB_G0275987	GO:0005615	151.96	1.95479	6.25991e-10	extracellular space	1	1	DDB_G0275987
DDB_G0267474	GO:0048856	228.916	1.86696	3.84101e-12	anatomical structure development	1	1	sigD		DDB_G0275257	GO:0003824	1490.48	1.39146	4.88524e-12	catalytic activity	0	1	top3		DDB_G0275997	GO:0005615	151.96	1.95479	6.25991e-10	extracellular space	1	1	DDB_G0275997
DDB_G0267476	GO:0048856	228.916	1.86696	3.84101e-12	anatomical structure development	0	1	sigK		DDB_G0275261	GO:0003824	1490.48	1.39146	4.88524e-12	catalytic activity	0	1	alg8		DDB_G0276027	GO:0005615	151.96	1.95479	6.25991e-10	extracellular space	1	1	pdeE
DDB_G0267830	GO:0048856	228.916	1.86696	3.84101e-12	anatomical structure development	1	1	gemA		DDB_G0275263	GO:0003824	1490.48	1.39146	4.88524e-12	catalytic activity	0	1	asnS1		DDB_G0276065	GO:0005615	151.96	1.95479	6.25991e-10	extracellular space	1	1	DDB_G0276065
DDB_G0267962	GO:0048856	228.916	1.86696	3.84101e-12	anatomical structure development	1	1	tsuA		DDB_G0275265	GO:0003824	1490.48	1.39146	4.88524e-12	catalytic activity	1	1	etnkB		DDB_G0276079	GO:0005615	151.96	1.95479	6.25991e-10	extracellular space	0	1	mproS
DDB_G0267976	GO:0048856	228.916	1.86696	3.84101e-12	anatomical structure development	0	1	aph1		DDB_G0275269	GO:0003824	1490.48	1.39146	4.88524e-12	catalytic activity	0	1	DDB_G0275269		DDB_G0276089	GO:0005615	151.96	1.95479	6.25991e-10	extracellular space	1	1	DDB_G0276089
DDB_G0268144	GO:0048856	228.916	1.86696	3.84101e-12	anatomical structure development	0	1	vwkA		DDB_G0275295	GO:0003824	1490.48	1.39146	4.88524e-12	catalytic activity	1	1	galE		DDB_G0276297	GO:0005615	151.96	1.95479	6.25991e-10	extracellular space	0	1	DDB_G0276297
DDB_G0268168	GO:0048856	228.916	1.86696	3.84101e-12	anatomical structure development	1	1	png		DDB_G0275311	GO:0003824	1490.48	1.39146	4.88524e-12	catalytic activity	1	1	DDB_G0275311		DDB_G0276439	GO:0005615	151.96	1.95479	6.25991e-10	extracellular space	1	1	DDB_G0276439
DDB_G0268266	GO:0048856	228.916	1.86696	3.84101e-12	anatomical structure development	0	1	DDB_G0268266		DDB_G0275313	GO:0003824	1490.48	1.39146	4.88524e-12	catalytic activity	0	1	dhx9		DDB_G0276445	GO:0005615	151.96	1.95479	6.25991e-10	extracellular space	0	1	DDB_G0276445
DDB_G0268446	GO:0048856	228.916	1.86696	3.84101e-12	anatomical structure development	1	1	cbhA		DDB_G0275323	GO:0003824	1490.48	1.39146	4.88524e-12	catalytic activity	0	1	tipD		DDB_G0276457	GO:0005615	151.96	1.95479	6.25991e-10	extracellular space	0	1	rps15a
DDB_G0268578	GO:0048856	228.916	1.86696	3.84101e-12	anatomical structure development	1	1	gefV		DDB_G0275355	GO:0003824	1490.48	1.39146	4.88524e-12	catalytic activity	0	1	pccA		DDB_G0276475	GO:0005615	151.96	1.95479	6.25991e-10	extracellular space	0	1	cfaC
DDB_G0268620	GO:0048856	228.916	1.86696	3.84101e-12	anatomical structure development	0	1	pkbA		DDB_G0275359	GO:0003824	1490.48	1.39146	4.88524e-12	catalytic activity	0	1	DDB_G0275359		DDB_G0276661	GO:0005615	151.96	1.95479	6.25991e-10	extracellular space	1	1	DDB_G0276661
DDB_G0268622	GO:0048856	228.916	1.86696	3.84101e-12	anatomical structure development	0	1	rac1B		DDB_G0275375	GO:0003824	1490.48	1.39146	4.88524e-12	catalytic activity	1	1	NA		DDB_G0276767	GO:0005615	151.96	1.95479	6.25991e-10	extracellular space	0	1	plbA
DDB_G0268628	GO:0048856	228.916	1.86696	3.84101e-12	anatomical structure development	0	1	pykA		DDB_G0275385	GO:0003824	1490.48	1.39146	4.88524e-12	catalytic activity	1	1	DDB_G0275385		DDB_G0276821	GO:0005615	151.96	1.95479	6.25991e-10	extracellular space	1	1	DDB_G0276821
DDB_G0268632	GO:0048856	228.916	1.86696	3.84101e-12	anatomical structure development	0	1	abpA		DDB_G0275415	GO:0003824	1490.48	1.39146	4.88524e-12	catalytic activity	0	1	DDB_G0275415		DDB_G0276841	GO:0005615	151.96	1.95479	6.25991e-10	extracellular space	1	1	DDB_G0276841
DDB_G0268636	GO:0048856	228.916	1.86696	3.84101e-12	anatomical structure development	1	1	roco11		DDB_G0275443	GO:0003824	1490.48	1.39146	4.88524e-12	catalytic activity	0	1	helB1		DDB_G0276871	GO:0005615	151.96	1.95479	6.25991e-10	extracellular space	0	1	rpl10a
DDB_G0268744	GO:0048856	228.916	1.86696	3.84101e-12	anatomical structure development	0	1	act23		DDB_G0275447	GO:0003824	1490.48	1.39146	4.88524e-12	catalytic activity	1	1	myoD		DDB_G0276927	GO:0005615	151.96	1.95479	6.25991e-10	extracellular space	0	1	DDB_G0276927
DDB_G0268790	GO:0048856	228.916	1.86696	3.84101e-12	anatomical structure development	1	1	DDB_G0268790		DDB_G0275449	GO:0003824	1490.48	1.39146	4.88524e-12	catalytic activity	0	1	natA		DDB_G0276955	GO:0005615	151.96	1.95479	6.25991e-10	extracellular space	0	1	DDB_G0276955
DDB_G0268920	GO:0048856	228.916	1.86696	3.84101e-12	anatomical structure development	0	1	mef2A		DDB_G0275453	GO:0003824	1490.48	1.39146	4.88524e-12	catalytic activity	1	1	abcA11		DDB_G0277177	GO:0005615	151.96	1.95479	6.25991e-10	extracellular space	1	1	DDB_G0277177
DDB_G0269100	GO:0048856	228.916	1.86696	3.84101e-12	anatomical structure development	1	1	abpC		DDB_G0275455	GO:0003824	1490.48	1.39146	4.88524e-12	catalytic activity	1	1	srp54		DDB_G0277183	GO:0005615	151.96	1.95479	6.25991e-10	extracellular space	0	1	H4a
DDB_G0269108	GO:0048856	228.916	1.86696	3.84101e-12	anatomical structure development	1	1	catB		DDB_G0275467	GO:0003824	1490.48	1.39146	4.88524e-12	catalytic activity	1	1	DDB_G0275467		DDB_G0277187	GO:0005615	151.96	1.95479	6.25991e-10	extracellular space	0	1	DDB_G0277187
DDB_G0269112	GO:0048856	228.916	1.86696	3.84101e-12	anatomical structure development	1	1	celB		DDB_G0275469	GO:0003824	1490.48	1.39146	4.88524e-12	catalytic activity	1	1	DDB_G0275469		DDB_G0277345	GO:0005615	151.96	1.95479	6.25991e-10	extracellular space	1	1	rps3a
DDB_G0269124	GO:0048856	228.916	1.86696	3.84101e-12	anatomical structure development	1	1	dcsA		DDB_G0275499	GO:0003824	1490.48	1.39146	4.88524e-12	catalytic activity	1	1	omt5		DDB_G0277485	GO:0005615	151.96	1.95479	6.25991e-10	extracellular space	0	1	dyrk1
DDB_G0269152	GO:0048856	228.916	1.86696	3.84101e-12	anatomical structure development	0	1	mekA		DDB_G0275501	GO:0003824	1490.48	1.39146	4.88524e-12	catalytic activity	1	1	omt6		DDB_G0277511	GO:0005615	151.96	1.95479	6.25991e-10	extracellular space	0	1	hpd
DDB_G0269154	GO:0048856	228.916	1.86696	3.84101e-12	anatomical structure development	1	1	modA		DDB_G0275507	GO:0003824	1490.48	1.39146	4.88524e-12	catalytic activity	0	1	DDB_G0275507		DDB_G0277543	GO:0005615	151.96	1.95479	6.25991e-10	extracellular space	0	1	DDB_G0277543
DDB_G0269160	GO:0048856	228.916	1.86696	3.84101e-12	anatomical structure development	1	1	nxnA		DDB_G0275515	GO:0003824	1490.48	1.39146	4.88524e-12	catalytic activity	1	1	asnB		DDB_G0277629	GO:0005615	151.96	1.95479	6.25991e-10	extracellular space	1	1	rpl7a
DDB_G0269166	GO:0048856	228.916	1.86696	3.84101e-12	anatomical structure development	1	1	pakA		DDB_G0275535	GO:0003824	1490.48	1.39146	4.88524e-12	catalytic activity	1	1	DDB_G0275535		DDB_G0277635	GO:0005615	151.96	1.95479	6.25991e-10	extracellular space	1	1	rps27
DDB_G0269184	GO:0048856	228.916	1.86696	3.84101e-12	anatomical structure development	1	1	rzpA		DDB_G0275537	GO:0003824	1490.48	1.39146	4.88524e-12	catalytic activity	1	1	cytC		DDB_G0277729	GO:0005615	151.96	1.95479	6.25991e-10	extracellular space	1	1	DDB_G0277729
DDB_G0269190	GO:0048856	228.916	1.86696	3.84101e-12	anatomical structure development	0	1	tcp1		DDB_G0275547	GO:0003824	1490.48	1.39146	4.88524e-12	catalytic activity	0	1	DDB_G0275547		DDB_G0277803	GO:0005615	151.96	1.95479	6.25991e-10	extracellular space	0	1	rpl4
DDB_G0269202	GO:0048856	228.916	1.86696	3.84101e-12	anatomical structure development	1	1	gdcA		DDB_G0275555	GO:0003824	1490.48	1.39146	4.88524e-12	catalytic activity	0	1	DDB_G0275555		DDB_G0277883	GO:0005615	151.96	1.95479	6.25991e-10	extracellular space	1	1	dhkJ
DDB_G0269208	GO:0048856	228.916	1.86696	3.84101e-12	anatomical structure development	1	1	abcG19		DDB_G0275559	GO:0003824	1490.48	1.39146	4.88524e-12	catalytic activity	0	1	DDB_G0275559		DDB_G0277967	GO:0005615	151.96	1.95479	6.25991e-10	extracellular space	1	1	DDB_G0277967
DDB_G0269222	GO:0048856	228.916	1.86696	3.84101e-12	anatomical structure development	1	1	gefB		DDB_G0275561	GO:0003824	1490.48	1.39146	4.88524e-12	catalytic activity	1	1	fnkA		DDB_G0278243	GO:0005615	151.96	1.95479	6.25991e-10	extracellular space	1	1	rliB
DDB_G0269230	GO:0048856	228.916	1.86696	3.84101e-12	anatomical structure development	0	1	fpaA		DDB_G0275567	GO:0003824	1490.48	1.39146	4.88524e-12	catalytic activity	0	1	amd1		DDB_G0278295	GO:0005615	151.96	1.95479	6.25991e-10	extracellular space	0	1	DDB_G0278295
DDB_G0269234	GO:0048856	228.916	1.86696	3.84101e-12	anatomical structure development	1	1	act8		DDB_G0275577	GO:0003824	1490.48	1.39146	4.88524e-12	catalytic activity	1	1	DDB_G0275577		DDB_G0278297	GO:0005615	151.96	1.95479	6.25991e-10	extracellular space	0	1	DDB_G0278297
DDB_G0269244	GO:0048856	228.916	1.86696	3.84101e-12	anatomical structure development	1	1	atg6A		DDB_G0275585	GO:0003824	1490.48	1.39146	4.88524e-12	catalytic activity	0	1	DDB_G0275585		DDB_G0278707	GO:0005615	151.96	1.95479	6.25991e-10	extracellular space	1	1	DDB_G0278707
DDB_G0269248	GO:0048856	228.916	1.86696	3.84101e-12	anatomical structure development	1	1	cf45-1		DDB_G0275593	GO:0003824	1490.48	1.39146	4.88524e-12	catalytic activity	1	1	DDB_G0275593		DDB_G0278721	GO:0005615	151.96	1.95479	6.25991e-10	extracellular space	1	1	cprD
DDB_G0269364	GO:0048856	228.916	1.86696	3.84101e-12	anatomical structure development	1	1	stlA		DDB_G0275613	GO:0003824	1490.48	1.39146	4.88524e-12	catalytic activity	1	1	DDB_G0275613		DDB_G0278725	GO:0005615	151.96	1.95479	6.25991e-10	extracellular space	1	1	p17
DDB_G0269610	GO:0048856	228.916	1.86696	3.84101e-12	anatomical structure development	1	1	gxcT		DDB_G0275619	GO:0003824	1490.48	1.39146	4.88524e-12	catalytic activity	0	1	pppB		DDB_G0278841	GO:0005615	151.96	1.95479	6.25991e-10	extracellular space	0	1	DDB_G0278841
DDB_G0269696	GO:0048856	228.916	1.86696	3.84101e-12	anatomical structure development	1	1	pakD		DDB_G0275623	GO:0003824	1490.48	1.39146	4.88524e-12	catalytic activity	1	1	mcm4		DDB_G0278879	GO:0005615	151.96	1.95479	6.25991e-10	extracellular space	1	1	gdt9
DDB_G0269902	GO:0048856	228.916	1.86696	3.84101e-12	anatomical structure development	0	1	act26		DDB_G0275625	GO:0003824	1490.48	1.39146	4.88524e-12	catalytic activity	1	1	tlp4		DDB_G0278975	GO:0005615	151.96	1.95479	6.25991e-10	extracellular space	1	1	DDB_G0278975
DDB_G0269914	GO:0048856	228.916	1.86696	3.84101e-12	anatomical structure development	0	1	tpp1		DDB_G0275627	GO:0003824	1490.48	1.39146	4.88524e-12	catalytic activity	0	1	sky1		DDB_G0278983	GO:0005615	151.96	1.95479	6.25991e-10	extracellular space	0	1	imp3
DDB_G0270024	GO:0048856	228.916	1.86696	3.84101e-12	anatomical structure development	1	1	mgp2		DDB_G0275631	GO:0003824	1490.48	1.39146	4.88524e-12	catalytic activity	1	1	DDB_G0275631		DDB_G0279119	GO:0005615	151.96	1.95479	6.25991e-10	extracellular space	0	1	DDB_G0279119
DDB_G0270434	GO:0048856	228.916	1.86696	3.84101e-12	anatomical structure development	1	1	med23		DDB_G0275633	GO:0003824	1490.48	1.39146	4.88524e-12	catalytic activity	0	1	DDB_G0275633		DDB_G0279145	GO:0005615	151.96	1.95479	6.25991e-10	extracellular space	1	1	DDB_G0279145
DDB_G0270658	GO:0048856	228.916	1.86696	3.84101e-12	anatomical structure development	1	1	acbA		DDB_G0275635	GO:0003824	1490.48	1.39146	4.88524e-12	catalytic activity	1	1	pik6		DDB_G0279185	GO:0005615	151.96	1.95479	6.25991e-10	extracellular space	1	1	cprF
DDB_G0270666	GO:0048856	228.916	1.86696	3.84101e-12	anatomical structure development	1	1	gdt2		DDB_G0275637	GO:0003824	1490.48	1.39146	4.88524e-12	catalytic activity	0	1	abcF3		DDB_G0279187	GO:0005615	151.96	1.95479	6.25991e-10	extracellular space	1	1	cprG
DDB_G0270756	GO:0048856	228.916	1.86696	3.84101e-12	anatomical structure development	1	1	gtaG		DDB_G0275655	GO:0003824	1490.48	1.39146	4.88524e-12	catalytic activity	0	1	malaS		DDB_G0279407	GO:0005615	151.96	1.95479	6.25991e-10	extracellular space	0	1	calA
DDB_G0270784	GO:0048856	228.916	1.86696	3.84101e-12	anatomical structure development	1	1	psmC1		DDB_G0275663	GO:0003824	1490.48	1.39146	4.88524e-12	catalytic activity	1	1	ippA		DDB_G0279411	GO:0005615	151.96	1.95479	6.25991e-10	extracellular space	1	1	ctsD
DDB_G0270826	GO:0048856	228.916	1.86696	3.84101e-12	anatomical structure development	0	1	abcG22		DDB_G0275669	GO:0003824	1490.48	1.39146	4.88524e-12	catalytic activity	1	1	DDB_G0275669		DDB_G0279415	GO:0005615	151.96	1.95479	6.25991e-10	extracellular space	1	1	limE
DDB_G0270922	GO:0048856	228.916	1.86696	3.84101e-12	anatomical structure development	0	1	NA		DDB_G0275675	GO:0003824	1490.48	1.39146	4.88524e-12	catalytic activity	0	1	rab32C		DDB_G0279485	GO:0005615	151.96	1.95479	6.25991e-10	extracellular space	1	1	DDB_G0279485
DDB_G0270994	GO:0048856	228.916	1.86696	3.84101e-12	anatomical structure development	1	1	psaA		DDB_G0275679	GO:0003824	1490.48	1.39146	4.88524e-12	catalytic activity	1	1	gxcJJ		DDB_G0279717	GO:0005615	151.96	1.95479	6.25991e-10	extracellular space	1	1	DDB_G0279717
DDB_G0271022	GO:0048856	228.916	1.86696	3.84101e-12	anatomical structure development	1	1	adcC		DDB_G0275687	GO:0003824	1490.48	1.39146	4.88524e-12	catalytic activity	1	1	abcG18		DDB_G0279747	GO:0005615	151.96	1.95479	6.25991e-10	extracellular space	0	1	DDB_G0279747
DDB_G0271096	GO:0048856	228.916	1.86696	3.84101e-12	anatomical structure development	1	1	atg7		DDB_G0275689	GO:0003824	1490.48	1.39146	4.88524e-12	catalytic activity	1	1	abcG2		DDB_G0279921	GO:0005615	151.96	1.95479	6.25991e-10	extracellular space	1	1	gp130
DDB_G0271134	GO:0048856	228.916	1.86696	3.84101e-12	anatomical structure development	1	1	celA		DDB_G0275693	GO:0003824	1490.48	1.39146	4.88524e-12	catalytic activity	1	1	tpp1C		DDB_G0279985	GO:0005615	151.96	1.95479	6.25991e-10	extracellular space	1	1	DDB_G0279985
DDB_G0271140	GO:0048856	228.916	1.86696	3.84101e-12	anatomical structure development	1	1	abcA7		DDB_G0275697	GO:0003824	1490.48	1.39146	4.88524e-12	catalytic activity	1	1	abcH3		DDB_G0280159	GO:0005615	151.96	1.95479	6.25991e-10	extracellular space	1	1	DDB_G0280159
DDB_G0271346	GO:0048856	228.916	1.86696	3.84101e-12	anatomical structure development	1	1	yod1		DDB_G0275699	GO:0003824	1490.48	1.39146	4.88524e-12	catalytic activity	0	1	gnt1		DDB_G0280187	GO:0005615	151.96	1.95479	6.25991e-10	extracellular space	1	1	DDB_G0280187
DDB_G0271500	GO:0048856	228.916	1.86696	3.84101e-12	anatomical structure development	0	1	keaA		DDB_G0275701	GO:0003824	1490.48	1.39146	4.88524e-12	catalytic activity	0	1	vatE		DDB_G0280307	GO:0005615	151.96	1.95479	6.25991e-10	extracellular space	1	1	DDB_G0280307
DDB_G0271502	GO:0048856	228.916	1.86696	3.84101e-12	anatomical structure development	1	1	lvsD		DDB_G0275703	GO:0003824	1490.48	1.39146	4.88524e-12	catalytic activity	1	1	gefN		DDB_G0280439	GO:0005615	151.96	1.95479	6.25991e-10	extracellular space	0	1	cpiB
DDB_G0271504	GO:0048856	228.916	1.86696	3.84101e-12	anatomical structure development	1	1	lvsB		DDB_G0275741	GO:0003824	1490.48	1.39146	4.88524e-12	catalytic activity	0	1	dio3		DDB_G0280495	GO:0005615	151.96	1.95479	6.25991e-10	extracellular space	0	1	fumH
DDB_G0271546	GO:0048856	228.916	1.86696	3.84101e-12	anatomical structure development	1	1	DDB_G0271546		DDB_G0275751	GO:0003824	1490.48	1.39146	4.88524e-12	catalytic activity	0	1	DDB_G0275751		DDB_G0280525	GO:0005615	151.96	1.95479	6.25991e-10	extracellular space	0	1	DDB_G0280525
DDB_G0271586	GO:0048856	228.916	1.86696	3.84101e-12	anatomical structure development	1	1	tgrK1		DDB_G0275755	GO:0003824	1490.48	1.39146	4.88524e-12	catalytic activity	0	1	DDB_G0275755		DDB_G0280531	GO:0005615	151.96	1.95479	6.25991e-10	extracellular space	1	1	tgrC1
DDB_G0271598	GO:0048856	228.916	1.86696	3.84101e-12	anatomical structure development	1	1	tgrS1		DDB_G0275759	GO:0003824	1490.48	1.39146	4.88524e-12	catalytic activity	1	1	rpa1		DDB_G0280543	GO:0005615	151.96	1.95479	6.25991e-10	extracellular space	0	1	lmcA
DDB_G0271626	GO:0048856	228.916	1.86696	3.84101e-12	anatomical structure development	1	1	dotA		DDB_G0275787	GO:0003824	1490.48	1.39146	4.88524e-12	catalytic activity	0	1	rad6		DDB_G0280869	GO:0005615	151.96	1.95479	6.25991e-10	extracellular space	1	1	DDB_G0280869
DDB_G0271646	GO:0048856	228.916	1.86696	3.84101e-12	anatomical structure development	1	1	tgrK2		DDB_G0275791	GO:0003824	1490.48	1.39146	4.88524e-12	catalytic activity	0	1	DDB_G0275791		DDB_G0281037	GO:0005615	151.96	1.95479	6.25991e-10	extracellular space	0	1	DDB_G0281037
DDB_G0271654	GO:0048856	228.916	1.86696	3.84101e-12	anatomical structure development	1	1	tgrK3		DDB_G0275809	GO:0003824	1490.48	1.39146	4.88524e-12	catalytic activity	1	1	msh2		DDB_G0281067	GO:0005615	151.96	1.95479	6.25991e-10	extracellular space	1	1	DDB_G0281067
DDB_G0271684	GO:0048856	228.916	1.86696	3.84101e-12	anatomical structure development	1	1	grlA		DDB_G0275845	GO:0003824	1490.48	1.39146	4.88524e-12	catalytic activity	1	1	smg1		DDB_G0281207	GO:0005615	151.96	1.95479	6.25991e-10	extracellular space	1	1	DDB_G0281207
DDB_G0271686	GO:0048856	228.916	1.86696	3.84101e-12	anatomical structure development	1	1	grlB		DDB_G0275863	GO:0003824	1490.48	1.39146	4.88524e-12	catalytic activity	0	1	nmt		DDB_G0281313	GO:0005615	151.96	1.95479	6.25991e-10	extracellular space	1	1	DDB_G0281313
DDB_G0271692	GO:0048856	228.916	1.86696	3.84101e-12	anatomical structure development	1	1	comC		DDB_G0275865	GO:0003824	1490.48	1.39146	4.88524e-12	catalytic activity	1	1	DDB_G0275865		DDB_G0281507	GO:0005615	151.96	1.95479	6.25991e-10	extracellular space	1	1	colC
DDB_G0271916	GO:0048856	228.916	1.86696	3.84101e-12	anatomical structure development	0	1	rtoA		DDB_G0275871	GO:0003824	1490.48	1.39146	4.88524e-12	catalytic activity	1	1	DDB_G0275871		DDB_G0281547	GO:0005615	151.96	1.95479	6.25991e-10	extracellular space	1	1	amyA
DDB_G0272002	GO:0048856	228.916	1.86696	3.84101e-12	anatomical structure development	1	1	egeA		DDB_G0275879	GO:0003824	1490.48	1.39146	4.88524e-12	catalytic activity	1	1	fnkE		DDB_G0281605	GO:0005615	151.96	1.95479	6.25991e-10	extracellular space	1	1	cfaD
DDB_G0272038	GO:0048856	228.916	1.86696	3.84101e-12	anatomical structure development	1	1	rgfA		DDB_G0275887	GO:0003824	1490.48	1.39146	4.88524e-12	catalytic activity	0	1	masA		DDB_G0281609	GO:0005615	151.96	1.95479	6.25991e-10	extracellular space	0	1	DDB_G0281609
DDB_G0272106	GO:0048856	228.916	1.86696	3.84101e-12	anatomical structure development	0	1	arpB		DDB_G0275895	GO:0003824	1490.48	1.39146	4.88524e-12	catalytic activity	0	1	cchl		DDB_G0281663	GO:0005615	151.96	1.95479	6.25991e-10	extracellular space	1	1	aprA
DDB_G0272110	GO:0048856	228.916	1.86696	3.84101e-12	anatomical structure development	0	1	gskA		DDB_G0275905	GO:0003824	1490.48	1.39146	4.88524e-12	catalytic activity	1	1	DDB_G0275905		DDB_G0281823	GO:0005615	151.96	1.95479	6.25991e-10	extracellular space	1	1	tpp1F
DDB_G0272116	GO:0048856	228.916	1.86696	3.84101e-12	anatomical structure development	1	1	ppp4c		DDB_G0275913	GO:0003824	1490.48	1.39146	4.88524e-12	catalytic activity	0	1	DDB_G0275913		DDB_G0281861	GO:0005615	151.96	1.95479	6.25991e-10	extracellular space	1	1	DDB_G0281861
DDB_G0272150	GO:0048856	228.916	1.86696	3.84101e-12	anatomical structure development	0	1	grlJ		DDB_G0275917	GO:0003824	1490.48	1.39146	4.88524e-12	catalytic activity	1	1	DDB_G0275917		DDB_G0281951	GO:0005615	151.96	1.95479	6.25991e-10	extracellular space	1	1	cyrA
DDB_G0272248	GO:0048856	228.916	1.86696	3.84101e-12	anatomical structure development	1	1	act16		DDB_G0275919	GO:0003824	1490.48	1.39146	4.88524e-12	catalytic activity	1	1	DDB_G0275919		DDB_G0281967	GO:0005615	151.96	1.95479	6.25991e-10	extracellular space	1	1	DDB_G0281967
DDB_G0272344	GO:0048856	228.916	1.86696	3.84101e-12	anatomical structure development	0	1	htt		DDB_G0275923	GO:0003824	1490.48	1.39146	4.88524e-12	catalytic activity	0	1	DDB_G0275923		DDB_G0282061	GO:0005615	151.96	1.95479	6.25991e-10	extracellular space	0	1	DDB_G0282061
DDB_G0272520	GO:0048856	228.916	1.86696	3.84101e-12	anatomical structure development	0	1	act15		DDB_G0275939	GO:0003824	1490.48	1.39146	4.88524e-12	catalytic activity	1	1	mbtps2		DDB_G0282265	GO:0005615	151.96	1.95479	6.25991e-10	extracellular space	1	1	sgmC
DDB_G0272564	GO:0048856	228.916	1.86696	3.84101e-12	anatomical structure development	0	1	psmD8-1		DDB_G0275953	GO:0003824	1490.48	1.39146	4.88524e-12	catalytic activity	1	1	DDB_G0275953		DDB_G0282371	GO:0005615	151.96	1.95479	6.25991e-10	extracellular space	1	1	veg111
DDB_G0272624	GO:0048856	228.916	1.86696	3.84101e-12	anatomical structure development	0	1	adrm1-1		DDB_G0275955	GO:0003824	1490.48	1.39146	4.88524e-12	catalytic activity	1	1	rabH		DDB_G0282379	GO:0005615	151.96	1.95479	6.25991e-10	extracellular space	0	1	rpl28
DDB_G0272754	GO:0048856	228.916	1.86696	3.84101e-12	anatomical structure development	0	1	gsr		DDB_G0275961	GO:0003824	1490.48	1.39146	4.88524e-12	catalytic activity	0	1	DDB_G0275961		DDB_G0282539	GO:0005615	151.96	1.95479	6.25991e-10	extracellular space	1	1	nagB
DDB_G0272799	GO:0048856	228.916	1.86696	3.84101e-12	anatomical structure development	0	1	icmA-1		DDB_G0275963	GO:0003824	1490.48	1.39146	4.88524e-12	catalytic activity	1	1	DDB_G0275963		DDB_G0282579	GO:0005615	151.96	1.95479	6.25991e-10	extracellular space	0	1	pldZ
DDB_G0272837	GO:0048856	228.916	1.86696	3.84101e-12	anatomical structure development	0	1	ifkA		DDB_G0275967	GO:0003824	1490.48	1.39146	4.88524e-12	catalytic activity	1	1	DDB_G0275967		DDB_G0283021	GO:0005615	151.96	1.95479	6.25991e-10	extracellular space	1	1	sodB
DDB_G0272861	GO:0048856	228.916	1.86696	3.84101e-12	anatomical structure development	1	1	cosA		DDB_G0275969	GO:0003824	1490.48	1.39146	4.88524e-12	catalytic activity	1	1	rab1E		DDB_G0283087	GO:0005615	151.96	1.95479	6.25991e-10	extracellular space	0	1	DDB_G0283087
DDB_G0272967	GO:0048856	228.916	1.86696	3.84101e-12	anatomical structure development	0	1	hbx4		DDB_G0275987	GO:0003824	1490.48	1.39146	4.88524e-12	catalytic activity	1	1	DDB_G0275987		DDB_G0283127	GO:0005615	151.96	1.95479	6.25991e-10	extracellular space	1	1	DDB_G0283127
DDB_G0273059	GO:0048856	228.916	1.86696	3.84101e-12	anatomical structure development	0	1	cak1-1		DDB_G0275989	GO:0003824	1490.48	1.39146	4.88524e-12	catalytic activity	1	1	DDB_G0275989		DDB_G0283137	GO:0005615	151.96	1.95479	6.25991e-10	extracellular space	0	1	enoA
DDB_G0273073	GO:0048856	228.916	1.86696	3.84101e-12	anatomical structure development	0	1	abcG17-1		DDB_G0275991	GO:0003824	1490.48	1.39146	4.88524e-12	catalytic activity	0	1	DDB_G0275991		DDB_G0283153	GO:0005615	151.96	1.95479	6.25991e-10	extracellular space	0	1	cbpD1
DDB_G0273107	GO:0048856	228.916	1.86696	3.84101e-12	anatomical structure development	0	1	fip-1		DDB_G0275993	GO:0003824	1490.48	1.39146	4.88524e-12	catalytic activity	0	1	DDB_G0275993		DDB_G0283393	GO:0005615	151.96	1.95479	6.25991e-10	extracellular space	0	1	rplP2
DDB_G0273127	GO:0048856	228.916	1.86696	3.84101e-12	anatomical structure development	0	1	hbx5-1		DDB_G0275999	GO:0003824	1490.48	1.39146	4.88524e-12	catalytic activity	0	1	msh1		DDB_G0283401	GO:0005615	151.96	1.95479	6.25991e-10	extracellular space	0	1	ctsZ
DDB_G0273141	GO:0048856	228.916	1.86696	3.84101e-12	anatomical structure development	0	1	cblA-1		DDB_G0276007	GO:0003824	1490.48	1.39146	4.88524e-12	catalytic activity	0	1	DDB_G0276007		DDB_G0283423	GO:0005615	151.96	1.95479	6.25991e-10	extracellular space	1	1	DDB_G0283423
DDB_G0273175	GO:0048856	228.916	1.86696	3.84101e-12	anatomical structure development	0	1	cf50-1		DDB_G0276009	GO:0003824	1490.48	1.39146	4.88524e-12	catalytic activity	0	1	DDB_G0276009		DDB_G0283473	GO:0005615	151.96	1.95479	6.25991e-10	extracellular space	1	1	treh
DDB_G0273199	GO:0048856	228.916	1.86696	3.84101e-12	anatomical structure development	0	1	mkpB-1		DDB_G0276017	GO:0003824	1490.48	1.39146	4.88524e-12	catalytic activity	0	1	DDB_G0276017		DDB_G0283539	GO:0005615	151.96	1.95479	6.25991e-10	extracellular space	1	1	crtA
DDB_G0273251	GO:0048856	228.916	1.86696	3.84101e-12	anatomical structure development	0	1	fpaB-1		DDB_G0276019	GO:0003824	1490.48	1.39146	4.88524e-12	catalytic activity	1	1	gefY		DDB_G0283759	GO:0005615	151.96	1.95479	6.25991e-10	extracellular space	1	1	DDB_G0283759
DDB_G0273257	GO:0048856	228.916	1.86696	3.84101e-12	anatomical structure development	0	1	comF-1		DDB_G0276021	GO:0003824	1490.48	1.39146	4.88524e-12	catalytic activity	0	1	DDB_G0276021		DDB_G0283905	GO:0005615	151.96	1.95479	6.25991e-10	extracellular space	0	1	phr2aB
DDB_G0273259	GO:0048856	228.916	1.86696	3.84101e-12	anatomical structure development	0	1	qkgA-1		DDB_G0276025	GO:0003824	1490.48	1.39146	4.88524e-12	catalytic activity	0	1	zakA		DDB_G0283921	GO:0005615	151.96	1.95479	6.25991e-10	extracellular space	1	1	ctsB
DDB_G0273397	GO:0048856	228.916	1.86696	3.84101e-12	anatomical structure development	0	1	carA-1		DDB_G0276027	GO:0003824	1490.48	1.39146	4.88524e-12	catalytic activity	1	1	pdeE		DDB_G0284035	GO:0005615	151.96	1.95479	6.25991e-10	extracellular space	0	1	efa1B
DDB_G0273399	GO:0048856	228.916	1.86696	3.84101e-12	anatomical structure development	0	1	mip1-1		DDB_G0276029	GO:0003824	1490.48	1.39146	4.88524e-12	catalytic activity	1	1	DDB_G0276029		DDB_G0284363	GO:0005615	151.96	1.95479	6.25991e-10	extracellular space	1	1	cf60
DDB_G0273447	GO:0048856	228.916	1.86696	3.84101e-12	anatomical structure development	0	1	abpE-1		DDB_G0276033	GO:0003824	1490.48	1.39146	4.88524e-12	catalytic activity	0	1	cyb5A		DDB_G0284459	GO:0005615	151.96	1.95479	6.25991e-10	extracellular space	1	1	DDB_G0284459
DDB_G0273459	GO:0048856	228.916	1.86696	3.84101e-12	anatomical structure development	0	1	DDB_G0273459		DDB_G0276037	GO:0003824	1490.48	1.39146	4.88524e-12	catalytic activity	1	1	DDB_G0276037		DDB_G0284691	GO:0005615	151.96	1.95479	6.25991e-10	extracellular space	1	1	DDB_G0284691
DDB_G0273515	GO:0048856	228.916	1.86696	3.84101e-12	anatomical structure development	0	1	DDB_G0273515		DDB_G0276043	GO:0003824	1490.48	1.39146	4.88524e-12	catalytic activity	0	1	ifkC		DDB_G0284759	GO:0005615	151.96	1.95479	6.25991e-10	extracellular space	1	1	psiM
DDB_G0273517	GO:0048856	228.916	1.86696	3.84101e-12	anatomical structure development	0	1	abpE-2		DDB_G0276065	GO:0003824	1490.48	1.39146	4.88524e-12	catalytic activity	1	1	DDB_G0276065		DDB_G0284805	GO:0005615	151.96	1.95479	6.25991e-10	extracellular space	1	1	DDB_G0284805
DDB_G0273533	GO:0048856	228.916	1.86696	3.84101e-12	anatomical structure development	0	1	carA-2		DDB_G0276067	GO:0003824	1490.48	1.39146	4.88524e-12	catalytic activity	1	1	ddcB		DDB_G0284915	GO:0005615	151.96	1.95479	6.25991e-10	extracellular space	0	1	DDB_G0284915
DDB_G0273535	GO:0048856	228.916	1.86696	3.84101e-12	anatomical structure development	0	1	mip1-2		DDB_G0276073	GO:0003824	1490.48	1.39146	4.88524e-12	catalytic activity	0	1	recA		DDB_G0285043	GO:0005615	151.96	1.95479	6.25991e-10	extracellular space	0	1	DDB_G0285043
DDB_G0273609	GO:0048856	228.916	1.86696	3.84101e-12	anatomical structure development	1	1	cblA-2		DDB_G0276077	GO:0003824	1490.48	1.39146	4.88524e-12	catalytic activity	1	1	mlcR		DDB_G0285267	GO:0005615	151.96	1.95479	6.25991e-10	extracellular space	0	1	sdh
DDB_G0273615	GO:0048856	228.916	1.86696	3.84101e-12	anatomical structure development	0	1	fpaB-2		DDB_G0276079	GO:0003824	1490.48	1.39146	4.88524e-12	catalytic activity	0	1	mproS		DDB_G0285469	GO:0005615	151.96	1.95479	6.25991e-10	extracellular space	0	1	DDB_G0285469
DDB_G0273635	GO:0048856	228.916	1.86696	3.84101e-12	anatomical structure development	1	1	qkgA-2		DDB_G0276083	GO:0003824	1490.48	1.39146	4.88524e-12	catalytic activity	0	1	lip4		DDB_G0285533	GO:0005615	151.96	1.95479	6.25991e-10	extracellular space	0	1	ppt1
DDB_G0273645	GO:0048856	228.916	1.86696	3.84101e-12	anatomical structure development	1	1	hbx5-2		DDB_G0276105	GO:0003824	1490.48	1.39146	4.88524e-12	catalytic activity	1	1	gtr2		DDB_G0285615	GO:0005615	151.96	1.95479	6.25991e-10	extracellular space	1	1	iliA
DDB_G0273669	GO:0048856	228.916	1.86696	3.84101e-12	anatomical structure development	1	1	comF-2		DDB_G0276111	GO:0003824	1490.48	1.39146	4.88524e-12	catalytic activity	1	1	DDB_G0276111		DDB_G0285617	GO:0005615	151.96	1.95479	6.25991e-10	extracellular space	1	1	DDB_G0285617
DDB_G0273729	GO:0048856	228.916	1.86696	3.84101e-12	anatomical structure development	1	1	mkpB-2		DDB_G0276115	GO:0003824	1490.48	1.39146	4.88524e-12	catalytic activity	0	1	dph5		DDB_G0285741	GO:0005615	151.96	1.95479	6.25991e-10	extracellular space	0	1	prdx5
DDB_G0273737	GO:0048856	228.916	1.86696	3.84101e-12	anatomical structure development	0	1	cak1-2		DDB_G0276117	GO:0003824	1490.48	1.39146	4.88524e-12	catalytic activity	0	1	DDB_G0276117		DDB_G0285781	GO:0005615	151.96	1.95479	6.25991e-10	extracellular space	1	1	DDB_G0285781
DDB_G0273781	GO:0048856	228.916	1.86696	3.84101e-12	anatomical structure development	1	1	abcG17-2		DDB_G0276119	GO:0003824	1490.48	1.39146	4.88524e-12	catalytic activity	0	1	cnrF		DDB_G0285793	GO:0005615	151.96	1.95479	6.25991e-10	extracellular space	0	1	cadA
DDB_G0273839	GO:0048856	228.916	1.86696	3.84101e-12	anatomical structure development	1	1	fip-2		DDB_G0276121	GO:0003824	1490.48	1.39146	4.88524e-12	catalytic activity	0	1	DDB_G0276121		DDB_G0285863	GO:0005615	151.96	1.95479	6.25991e-10	extracellular space	0	1	DDB_G0285863
DDB_G0273875	GO:0048856	228.916	1.86696	3.84101e-12	anatomical structure development	1	1	cf50-2		DDB_G0276137	GO:0003824	1490.48	1.39146	4.88524e-12	catalytic activity	1	1	xrn1		DDB_G0285995	GO:0005615	151.96	1.95479	6.25991e-10	extracellular space	1	1	pdsA
DDB_G0273979	GO:0048856	228.916	1.86696	3.84101e-12	anatomical structure development	1	1	psmD8-2		DDB_G0276141	GO:0003824	1490.48	1.39146	4.88524e-12	catalytic activity	0	1	pdi1		DDB_G0285997	GO:0005615	151.96	1.95479	6.25991e-10	extracellular space	1	1	abcF1
DDB_G0273995	GO:0048856	228.916	1.86696	3.84101e-12	anatomical structure development	1	1	icmA-2		DDB_G0276143	GO:0003824	1490.48	1.39146	4.88524e-12	catalytic activity	1	1	dhkF		DDB_G0286015	GO:0005615	151.96	1.95479	6.25991e-10	extracellular space	0	1	gmsA
DDB_G0274093	GO:0048856	228.916	1.86696	3.84101e-12	anatomical structure development	0	1	adrm1-2		DDB_G0276151	GO:0003824	1490.48	1.39146	4.88524e-12	catalytic activity	1	1	DDB_G0276151		DDB_G0286079	GO:0005615	151.96	1.95479	6.25991e-10	extracellular space	1	1	DDB_G0286079
DDB_G0274101	GO:0048856	228.916	1.86696	3.84101e-12	anatomical structure development	1	1	dokA		DDB_G0276153	GO:0003824	1490.48	1.39146	4.88524e-12	catalytic activity	0	1	nsfA		DDB_G0286117	GO:0005615	151.96	1.95479	6.25991e-10	extracellular space	0	1	rps10
DDB_G0274103	GO:0048856	228.916	1.86696	3.84101e-12	anatomical structure development	1	1	ggtA		DDB_G0276155	GO:0003824	1490.48	1.39146	4.88524e-12	catalytic activity	1	1	spnA		DDB_G0286197	GO:0005615	151.96	1.95479	6.25991e-10	extracellular space	1	1	DDB_G0286197
DDB_G0274107	GO:0048856	228.916	1.86696	3.84101e-12	anatomical structure development	0	1	sfbA		DDB_G0276157	GO:0003824	1490.48	1.39146	4.88524e-12	catalytic activity	1	1	pkgA		DDB_G0286535	GO:0005615	151.96	1.95479	6.25991e-10	extracellular space	0	1	gghA
DDB_G0274109	GO:0048856	228.916	1.86696	3.84101e-12	anatomical structure development	0	1	paxB		DDB_G0276159	GO:0003824	1490.48	1.39146	4.88524e-12	catalytic activity	1	1	rtc1		DDB_G0286647	GO:0005615	151.96	1.95479	6.25991e-10	extracellular space	0	1	ecmD
DDB_G0274119	GO:0048856	228.916	1.86696	3.84101e-12	anatomical structure development	1	1	abcA5		DDB_G0276167	GO:0003824	1490.48	1.39146	4.88524e-12	catalytic activity	0	1	NA		DDB_G0286651	GO:0005615	151.96	1.95479	6.25991e-10	extracellular space	1	1	aplB
DDB_G0274121	GO:0048856	228.916	1.86696	3.84101e-12	anatomical structure development	1	1	abcA4		DDB_G0276169	GO:0003824	1490.48	1.39146	4.88524e-12	catalytic activity	1	1	DDB_G0276169		DDB_G0286885	GO:0005615	151.96	1.95479	6.25991e-10	extracellular space	1	1	DDB_G0286885
DDB_G0274125	GO:0048856	228.916	1.86696	3.84101e-12	anatomical structure development	0	1	gpgA		DDB_G0276181	GO:0003824	1490.48	1.39146	4.88524e-12	catalytic activity	0	1	DDB_G0276181		DDB_G0286953	GO:0005615	151.96	1.95479	6.25991e-10	extracellular space	1	1	uduG
DDB_G0274129	GO:0048856	228.916	1.86696	3.84101e-12	anatomical structure development	0	1	act12		DDB_G0276187	GO:0003824	1490.48	1.39146	4.88524e-12	catalytic activity	0	1	zak2		DDB_G0286985	GO:0005615	151.96	1.95479	6.25991e-10	extracellular space	0	1	zipA
DDB_G0274133	GO:0048856	228.916	1.86696	3.84101e-12	anatomical structure development	1	1	act2		DDB_G0276205	GO:0003824	1490.48	1.39146	4.88524e-12	catalytic activity	1	1	DDB_G0276205		DDB_G0287013	GO:0005615	151.96	1.95479	6.25991e-10	extracellular space	1	1	DDB_G0287013
DDB_G0274135	GO:0048856	228.916	1.86696	3.84101e-12	anatomical structure development	1	1	act6		DDB_G0276215	GO:0003824	1490.48	1.39146	4.88524e-12	catalytic activity	1	1	DDB_G0276215		DDB_G0287199	GO:0005615	151.96	1.95479	6.25991e-10	extracellular space	0	1	5NT
DDB_G0274137	GO:0048856	228.916	1.86696	3.84101e-12	anatomical structure development	0	1	act14		DDB_G0276227	GO:0003824	1490.48	1.39146	4.88524e-12	catalytic activity	0	1	DDB_G0276227		DDB_G0287219	GO:0005615	151.96	1.95479	6.25991e-10	extracellular space	0	1	DDB_G0287219
DDB_G0274139	GO:0048856	228.916	1.86696	3.84101e-12	anatomical structure development	0	1	cycC		DDB_G0276237	GO:0003824	1490.48	1.39146	4.88524e-12	catalytic activity	1	1	DDB_G0276237		DDB_G0287229	GO:0005615	151.96	1.95479	6.25991e-10	extracellular space	1	1	chdh
DDB_G0274177	GO:0048856	228.916	1.86696	3.84101e-12	anatomical structure development	1	1	DDB_G0274177		DDB_G0276241	GO:0003824	1490.48	1.39146	4.88524e-12	catalytic activity	0	1	atp5e		DDB_G0287363	GO:0005615	151.96	1.95479	6.25991e-10	extracellular space	1	1	sibA
DDB_G0274285	GO:0048856	228.916	1.86696	3.84101e-12	anatomical structure development	0	1	act20		DDB_G0276245	GO:0003824	1490.48	1.39146	4.88524e-12	catalytic activity	1	1	DDB_G0276245		DDB_G0287569	GO:0005615	151.96	1.95479	6.25991e-10	extracellular space	1	1	agl
DDB_G0274381	GO:0048856	228.916	1.86696	3.84101e-12	anatomical structure development	0	1	vatP		DDB_G0276251	GO:0003824	1490.48	1.39146	4.88524e-12	catalytic activity	1	1	DDB_G0276251		DDB_G0287587	GO:0005615	151.96	1.95479	6.25991e-10	extracellular space	1	1	smlA
DDB_G0274383	GO:0048856	228.916	1.86696	3.84101e-12	anatomical structure development	1	1	pdeD		DDB_G0276253	GO:0003824	1490.48	1.39146	4.88524e-12	catalytic activity	1	1	DDB_G0276253		DDB_G0287625	GO:0005615	151.96	1.95479	6.25991e-10	extracellular space	1	1	DDB_G0287625
DDB_G0274395	GO:0048856	228.916	1.86696	3.84101e-12	anatomical structure development	1	1	adcB		DDB_G0276267	GO:0003824	1490.48	1.39146	4.88524e-12	catalytic activity	0	1	gpaB		DDB_G0287647	GO:0005615	151.96	1.95479	6.25991e-10	extracellular space	1	1	DDB_G0287647
DDB_G0274455	GO:0048856	228.916	1.86696	3.84101e-12	anatomical structure development	1	1	myoI		DDB_G0276269	GO:0003824	1490.48	1.39146	4.88524e-12	catalytic activity	1	1	sgcA		DDB_G0287649	GO:0005615	151.96	1.95479	6.25991e-10	extracellular space	1	1	pldY
DDB_G0274561	GO:0048856	228.916	1.86696	3.84101e-12	anatomical structure development	0	1	act21		DDB_G0276281	GO:0003824	1490.48	1.39146	4.88524e-12	catalytic activity	1	1	DDB_G0276281		DDB_G0287659	GO:0005615	151.96	1.95479	6.25991e-10	extracellular space	1	1	nagD
DDB_G0274569	GO:0048856	228.916	1.86696	3.84101e-12	anatomical structure development	1	1	acgA		DDB_G0276295	GO:0003824	1490.48	1.39146	4.88524e-12	catalytic activity	1	1	rabW		DDB_G0287841	GO:0005615	151.96	1.95479	6.25991e-10	extracellular space	1	1	DDB_G0287841
DDB_G0274577	GO:0048856	228.916	1.86696	3.84101e-12	anatomical structure development	1	1	DG1124		DDB_G0276305	GO:0003824	1490.48	1.39146	4.88524e-12	catalytic activity	0	1	DDB_G0276305		DDB_G0288005	GO:0005615	151.96	1.95479	6.25991e-10	extracellular space	1	1	DDB_G0288005
DDB_G0274597	GO:0048856	228.916	1.86696	3.84101e-12	anatomical structure development	1	1	ctnA		DDB_G0276321	GO:0003824	1490.48	1.39146	4.88524e-12	catalytic activity	0	1	DDB_G0276321		DDB_G0288065	GO:0005615	151.96	1.95479	6.25991e-10	extracellular space	0	1	cdcD
DDB_G0274599	GO:0048856	228.916	1.86696	3.84101e-12	anatomical structure development	1	1	act13		DDB_G0276331	GO:0003824	1490.48	1.39146	4.88524e-12	catalytic activity	0	1	pyr4		DDB_G0288069	GO:0005615	151.96	1.95479	6.25991e-10	extracellular space	0	1	DDB_G0288069
DDB_G0274601	GO:0048856	228.916	1.86696	3.84101e-12	anatomical structure development	0	1	act9		DDB_G0276335	GO:0003824	1490.48	1.39146	4.88524e-12	catalytic activity	0	1	pyr1-3		DDB_G0288133	GO:0005615	151.96	1.95479	6.25991e-10	extracellular space	0	1	DDB_G0288133
DDB_G0274727	GO:0048856	228.916	1.86696	3.84101e-12	anatomical structure development	0	1	act19		DDB_G0276337	GO:0003824	1490.48	1.39146	4.88524e-12	catalytic activity	0	1	DDB_G0276337		DDB_G0288195	GO:0005615	151.96	1.95479	6.25991e-10	extracellular space	1	1	sibC
DDB_G0274741	GO:0048856	228.916	1.86696	3.84101e-12	anatomical structure development	0	1	gnt15		DDB_G0276341	GO:0003824	1490.48	1.39146	4.88524e-12	catalytic activity	0	1	pccB		DDB_G0288239	GO:0005615	151.96	1.95479	6.25991e-10	extracellular space	1	1	sibE
DDB_G0274743	GO:0048856	228.916	1.86696	3.84101e-12	anatomical structure development	0	1	pisA		DDB_G0276343	GO:0003824	1490.48	1.39146	4.88524e-12	catalytic activity	1	1	gpaK		DDB_G0288289	GO:0005615	151.96	1.95479	6.25991e-10	extracellular space	1	1	rliF
DDB_G0274805	GO:0048856	228.916	1.86696	3.84101e-12	anatomical structure development	1	1	ibrA		DDB_G0276345	GO:0003824	1490.48	1.39146	4.88524e-12	catalytic activity	0	1	naa20		DDB_G0288299	GO:0005615	151.96	1.95479	6.25991e-10	extracellular space	0	1	pdx1
DDB_G0275023	GO:0048856	228.916	1.86696	3.84101e-12	anatomical structure development	1	1	act22		DDB_G0276349	GO:0003824	1490.48	1.39146	4.88524e-12	catalytic activity	1	1	fnkC		DDB_G0288387	GO:0005615	151.96	1.95479	6.25991e-10	extracellular space	0	1	accA
DDB_G0275045	GO:0048856	228.916	1.86696	3.84101e-12	anatomical structure development	1	1	gpbB		DDB_G0276351	GO:0003824	1490.48	1.39146	4.88524e-12	catalytic activity	1	1	DDB_G0276351		DDB_G0288419	GO:0005615	151.96	1.95479	6.25991e-10	extracellular space	1	1	DDB_G0288419
DDB_G0275065	GO:0048856	228.916	1.86696	3.84101e-12	anatomical structure development	1	1	dmpA		DDB_G0276355	GO:0003824	1490.48	1.39146	4.88524e-12	catalytic activity	0	1	dhcA		DDB_G0288511	GO:0005615	151.96	1.95479	6.25991e-10	extracellular space	0	1	sadA
DDB_G0275077	GO:0048856	228.916	1.86696	3.84101e-12	anatomical structure development	1	1	pks17		DDB_G0276359	GO:0003824	1490.48	1.39146	4.88524e-12	catalytic activity	0	1	sec11		DDB_G0288563	GO:0005615	151.96	1.95479	6.25991e-10	extracellular space	0	1	DDB_G0288563
DDB_G0275173	GO:0048856	228.916	1.86696	3.84101e-12	anatomical structure development	0	1	hbx2		DDB_G0276363	GO:0003824	1490.48	1.39146	4.88524e-12	catalytic activity	1	1	myoG		DDB_G0288711	GO:0005615	151.96	1.95479	6.25991e-10	extracellular space	0	1	tgrM1
DDB_G0275299	GO:0048856	228.916	1.86696	3.84101e-12	anatomical structure development	1	1	cln5		DDB_G0276365	GO:0003824	1490.48	1.39146	4.88524e-12	catalytic activity	0	1	DDB_G0276365		DDB_G0288745	GO:0005615	151.96	1.95479	6.25991e-10	extracellular space	1	1	DDB_G0288745
DDB_G0275323	GO:0048856	228.916	1.86696	3.84101e-12	anatomical structure development	0	1	tipD		DDB_G0276369	GO:0003824	1490.48	1.39146	4.88524e-12	catalytic activity	0	1	kif5		DDB_G0288769	GO:0005615	151.96	1.95479	6.25991e-10	extracellular space	0	1	cap
DDB_G0275437	GO:0048856	228.916	1.86696	3.84101e-12	anatomical structure development	1	1	7E		DDB_G0276371	GO:0003824	1490.48	1.39146	4.88524e-12	catalytic activity	1	1	gefL		DDB_G0288919	GO:0005615	151.96	1.95479	6.25991e-10	extracellular space	1	1	psiI
DDB_G0275445	GO:0048856	228.916	1.86696	3.84101e-12	anatomical structure development	0	1	mybB		DDB_G0276375	GO:0003824	1490.48	1.39146	4.88524e-12	catalytic activity	1	1	DDB_G0276375		DDB_G0289015	GO:0005615	151.96	1.95479	6.25991e-10	extracellular space	1	1	DDB_G0289015
DDB_G0275451	GO:0048856	228.916	1.86696	3.84101e-12	anatomical structure development	1	1	alxA		DDB_G0276395	GO:0003824	1490.48	1.39146	4.88524e-12	catalytic activity	0	1	acapB		DDB_G0289073	GO:0005615	151.96	1.95479	6.25991e-10	extracellular space	1	1	csaA
DDB_G0275519	GO:0048856	228.916	1.86696	3.84101e-12	anatomical structure development	1	1	DDB_G0275519		DDB_G0276399	GO:0003824	1490.48	1.39146	4.88524e-12	catalytic activity	1	1	rab8B		DDB_G0289145	GO:0005615	151.96	1.95479	6.25991e-10	extracellular space	0	1	pde7
DDB_G0275635	GO:0048856	228.916	1.86696	3.84101e-12	anatomical structure development	1	1	pik6		DDB_G0276405	GO:0003824	1490.48	1.39146	4.88524e-12	catalytic activity	0	1	pfp1		DDB_G0289171	GO:0005615	151.96	1.95479	6.25991e-10	extracellular space	0	1	DDB_G0289171
DDB_G0275687	GO:0048856	228.916	1.86696	3.84101e-12	anatomical structure development	1	1	abcG18		DDB_G0276407	GO:0003824	1490.48	1.39146	4.88524e-12	catalytic activity	0	1	DDB_G0276407		DDB_G0289365	GO:0005615	151.96	1.95479	6.25991e-10	extracellular space	0	1	gghB
DDB_G0275689	GO:0048856	228.916	1.86696	3.84101e-12	anatomical structure development	1	1	abcG2		DDB_G0276417	GO:0003824	1490.48	1.39146	4.88524e-12	catalytic activity	0	1	pdhB		DDB_G0289391	GO:0005615	151.96	1.95479	6.25991e-10	extracellular space	0	1	pkiA
DDB_G0275695	GO:0048856	228.916	1.86696	3.84101e-12	anatomical structure development	1	1	ampA		DDB_G0276431	GO:0003824	1490.48	1.39146	4.88524e-12	catalytic activity	1	1	DDB_G0276431		DDB_G0289393	GO:0005615	151.96	1.95479	6.25991e-10	extracellular space	1	1	psiH
DDB_G0275741	GO:0048856	228.916	1.86696	3.84101e-12	anatomical structure development	0	1	dio3		DDB_G0276435	GO:0003824	1490.48	1.39146	4.88524e-12	catalytic activity	1	1	NA		DDB_G0289483	GO:0005615	151.96	1.95479	6.25991e-10	extracellular space	0	1	ctxA
DDB_G0275747	GO:0048856	228.916	1.86696	3.84101e-12	anatomical structure development	1	1	DDB_G0275747		DDB_G0276439	GO:0003824	1490.48	1.39146	4.88524e-12	catalytic activity	1	1	DDB_G0276439		DDB_G0289511	GO:0005615	151.96	1.95479	6.25991e-10	extracellular space	1	1	act28
DDB_G0275815	GO:0048856	228.916	1.86696	3.84101e-12	anatomical structure development	0	1	nrampB		DDB_G0276443	GO:0003824	1490.48	1.39146	4.88524e-12	catalytic activity	0	1	usp7		DDB_G0289543	GO:0005615	151.96	1.95479	6.25991e-10	extracellular space	1	1	ndrD
DDB_G0275931	GO:0048856	228.916	1.86696	3.84101e-12	anatomical structure development	0	1	ncsA		DDB_G0276449	GO:0003824	1490.48	1.39146	4.88524e-12	catalytic activity	0	1	DDB_G0276449		DDB_G0289635	GO:0005615	151.96	1.95479	6.25991e-10	extracellular space	0	1	DDB_G0289635
DDB_G0276025	GO:0048856	228.916	1.86696	3.84101e-12	anatomical structure development	0	1	zakA		DDB_G0276455	GO:0003824	1490.48	1.39146	4.88524e-12	catalytic activity	1	1	gpaG		DDB_G0289749	GO:0005615	151.96	1.95479	6.25991e-10	extracellular space	0	1	DDB_G0289749
DDB_G0276077	GO:0048856	228.916	1.86696	3.84101e-12	anatomical structure development	1	1	mlcR		DDB_G0276459	GO:0003824	1490.48	1.39146	4.88524e-12	catalytic activity	0	1	pakB		DDB_G0289813	GO:0005615	151.96	1.95479	6.25991e-10	extracellular space	1	1	cupF
DDB_G0276155	GO:0048856	228.916	1.86696	3.84101e-12	anatomical structure development	1	1	spnA		DDB_G0276461	GO:0003824	1490.48	1.39146	4.88524e-12	catalytic activity	0	1	DDB_G0276461		DDB_G0290139	GO:0005615	151.96	1.95479	6.25991e-10	extracellular space	1	1	DDB_G0290139
DDB_G0276187	GO:0048856	228.916	1.86696	3.84101e-12	anatomical structure development	0	1	zak2		DDB_G0276465	GO:0003824	1490.48	1.39146	4.88524e-12	catalytic activity	0	1	sepA		DDB_G0290141	GO:0005615	151.96	1.95479	6.25991e-10	extracellular space	1	1	rps17
DDB_G0276251	GO:0048856	228.916	1.86696	3.84101e-12	anatomical structure development	1	1	DDB_G0276251		DDB_G0276473	GO:0003824	1490.48	1.39146	4.88524e-12	catalytic activity	0	1	DDB_G0276473		DDB_G0290217	GO:0005615	151.96	1.95479	6.25991e-10	extracellular space	1	1	glb1
DDB_G0276267	GO:0048856	228.916	1.86696	3.84101e-12	anatomical structure development	0	1	gpaB		DDB_G0276491	GO:0003824	1490.48	1.39146	4.88524e-12	catalytic activity	0	1	mettl1		DDB_G0290245	GO:0005615	151.96	1.95479	6.25991e-10	extracellular space	1	1	psiC
DDB_G0276333	GO:0048856	228.916	1.86696	3.84101e-12	anatomical structure development	1	1	tipB		DDB_G0276503	GO:0003824	1490.48	1.39146	4.88524e-12	catalytic activity	0	1	DDB_G0276503		DDB_G0290259	GO:0005615	151.96	1.95479	6.25991e-10	extracellular space	1	1	cfrB
DDB_G0276353	GO:0048856	228.916	1.86696	3.84101e-12	anatomical structure development	0	1	torA		DDB_G0276519	GO:0003824	1490.48	1.39146	4.88524e-12	catalytic activity	1	1	mus81		DDB_G0290261	GO:0005615	151.96	1.95479	6.25991e-10	extracellular space	0	1	cfrC
DDB_G0276363	GO:0048856	228.916	1.86696	3.84101e-12	anatomical structure development	1	1	myoG		DDB_G0276523	GO:0003824	1490.48	1.39146	4.88524e-12	catalytic activity	1	1	DDB_G0276523		DDB_G0290301	GO:0005615	151.96	1.95479	6.25991e-10	extracellular space	1	1	DDB_G0290301
DDB_G0276371	GO:0048856	228.916	1.86696	3.84101e-12	anatomical structure development	1	1	gefL		DDB_G0276527	GO:0003824	1490.48	1.39146	4.88524e-12	catalytic activity	1	1	DDB_G0276527		DDB_G0290333	GO:0005615	151.96	1.95479	6.25991e-10	extracellular space	0	1	tpp1B
DDB_G0276399	GO:0048856	228.916	1.86696	3.84101e-12	anatomical structure development	1	1	rab8B		DDB_G0276541	GO:0003824	1490.48	1.39146	4.88524e-12	catalytic activity	0	1	DDB_G0276541		DDB_G0290387	GO:0005615	151.96	1.95479	6.25991e-10	extracellular space	1	1	DDB_G0290387
DDB_G0276459	GO:0048856	228.916	1.86696	3.84101e-12	anatomical structure development	0	1	pakB		DDB_G0276545	GO:0003824	1490.48	1.39146	4.88524e-12	catalytic activity	1	1	DDB_G0276545		DDB_G0290409	GO:0005615	151.96	1.95479	6.25991e-10	extracellular space	1	1	DDB_G0290409
DDB_G0276465	GO:0048856	228.916	1.86696	3.84101e-12	anatomical structure development	0	1	sepA		DDB_G0276549	GO:0003824	1490.48	1.39146	4.88524e-12	catalytic activity	1	1	DDB_G0276549		DDB_G0290555	GO:0005615	151.96	1.95479	6.25991e-10	extracellular space	0	1	DDB_G0290555
DDB_G0276479	GO:0048856	228.916	1.86696	3.84101e-12	anatomical structure development	0	1	ctnC		DDB_G0276577	GO:0003824	1490.48	1.39146	4.88524e-12	catalytic activity	0	1	fray2		DDB_G0290577	GO:0005615	151.96	1.95479	6.25991e-10	extracellular space	1	1	dnase2
DDB_G0276759	GO:0048856	228.916	1.86696	3.84101e-12	anatomical structure development	0	1	cbpA		DDB_G0276579	GO:0003824	1490.48	1.39146	4.88524e-12	catalytic activity	1	1	msrA		DDB_G0290593	GO:0005615	151.96	1.95479	6.25991e-10	extracellular space	0	1	DDB_G0290593
DDB_G0276761	GO:0048856	228.916	1.86696	3.84101e-12	anatomical structure development	1	1	cotB		DDB_G0276615	GO:0003824	1490.48	1.39146	4.88524e-12	catalytic activity	0	1	hmgB		DDB_G0290641	GO:0005615	151.96	1.95479	6.25991e-10	extracellular space	1	1	DDB_G0290641
DDB_G0276869	GO:0048856	228.916	1.86696	3.84101e-12	anatomical structure development	1	1	psvA		DDB_G0276617	GO:0003824	1490.48	1.39146	4.88524e-12	catalytic activity	1	1	myoC		DDB_G0290841	GO:0005615	151.96	1.95479	6.25991e-10	extracellular space	1	1	DDB_G0290841
DDB_G0276883	GO:0048856	228.916	1.86696	3.84101e-12	anatomical structure development	1	1	canA		DDB_G0276631	GO:0003824	1490.48	1.39146	4.88524e-12	catalytic activity	0	1	DDB_G0276631		DDB_G0291039	GO:0005615	151.96	1.95479	6.25991e-10	extracellular space	1	1	kif11
DDB_G0276887	GO:0048856	228.916	1.86696	3.84101e-12	anatomical structure development	1	1	fbxA		DDB_G0276661	GO:0003824	1490.48	1.39146	4.88524e-12	catalytic activity	1	1	DDB_G0276661		DDB_G0291121	GO:0005615	151.96	1.95479	6.25991e-10	extracellular space	0	1	cinB
DDB_G0276893	GO:0048856	228.916	1.86696	3.84101e-12	anatomical structure development	0	1	ctxB		DDB_G0276711	GO:0003824	1490.48	1.39146	4.88524e-12	catalytic activity	0	1	rpiA		DDB_G0291171	GO:0005615	151.96	1.95479	6.25991e-10	extracellular space	1	1	DDB_G0291171
DDB_G0276939	GO:0048856	228.916	1.86696	3.84101e-12	anatomical structure development	0	1	pspB		DDB_G0276721	GO:0003824	1490.48	1.39146	4.88524e-12	catalytic activity	0	1	tyrS		DDB_G0291179	GO:0005615	151.96	1.95479	6.25991e-10	extracellular space	0	1	metK
DDB_G0276941	GO:0048856	228.916	1.86696	3.84101e-12	anatomical structure development	1	1	cotA		DDB_G0276763	GO:0003824	1490.48	1.39146	4.88524e-12	catalytic activity	0	1	captC		DDB_G0291191	GO:0005615	151.96	1.95479	6.25991e-10	extracellular space	1	1	DDB_G0291191
DDB_G0276947	GO:0048856	228.916	1.86696	3.84101e-12	anatomical structure development	0	1	trap1		DDB_G0276767	GO:0003824	1490.48	1.39146	4.88524e-12	catalytic activity	0	1	plbA		DDB_G0291291	GO:0005615	151.96	1.95479	6.25991e-10	extracellular space	0	1	ecmF
DDB_G0276967	GO:0048856	228.916	1.86696	3.84101e-12	anatomical structure development	1	1	racF2		DDB_G0276785	GO:0003824	1490.48	1.39146	4.88524e-12	catalytic activity	0	1	DDB_G0276785		DDB_G0291301	GO:0005615	151.96	1.95479	6.25991e-10	extracellular space	1	1	DDB_G0291301
DDB_G0277071	GO:0048856	228.916	1.86696	3.84101e-12	anatomical structure development	0	1	dupA		DDB_G0276795	GO:0003824	1490.48	1.39146	4.88524e-12	catalytic activity	1	1	ctbsB		DDB_G0291324	GO:0005615	151.96	1.95479	6.25991e-10	extracellular space	1	1	DDB_G0291324
DDB_G0277075	GO:0048856	228.916	1.86696	3.84101e-12	anatomical structure development	0	1	detA		DDB_G0276803	GO:0003824	1490.48	1.39146	4.88524e-12	catalytic activity	0	1	prp19		DDB_G0291394	GO:0005615	151.96	1.95479	6.25991e-10	extracellular space	1	1	DDB_G0291394
DDB_G0277141	GO:0048856	228.916	1.86696	3.84101e-12	anatomical structure development	1	1	cotC		DDB_G0276821	GO:0003824	1490.48	1.39146	4.88524e-12	catalytic activity	1	1	DDB_G0276821		DDB_G0291434	GO:0005615	151.96	1.95479	6.25991e-10	extracellular space	1	1	pdi2
DDB_G0277143	GO:0048856	228.916	1.86696	3.84101e-12	anatomical structure development	0	1	gpbA		DDB_G0276829	GO:0003824	1490.48	1.39146	4.88524e-12	catalytic activity	1	1	ifkB		DDB_G0291462	GO:0005615	151.96	1.95479	6.25991e-10	extracellular space	1	1	DDB_G0291462
DDB_G0277165	GO:0048856	228.916	1.86696	3.84101e-12	anatomical structure development	0	1	DDB_G0277165		DDB_G0276833	GO:0003824	1490.48	1.39146	4.88524e-12	catalytic activity	1	1	gacS		DDB_G0291606	GO:0005615	151.96	1.95479	6.25991e-10	extracellular space	0	1	vps8
DDB_G0277215	GO:0048856	228.916	1.86696	3.84101e-12	anatomical structure development	0	1	iptA		DDB_G0276835	GO:0003824	1490.48	1.39146	4.88524e-12	catalytic activity	1	1	glnA1		DDB_G0291614	GO:0005615	151.96	1.95479	6.25991e-10	extracellular space	1	1	pks40
DDB_G0277221	GO:0048856	228.916	1.86696	3.84101e-12	anatomical structure development	0	1	chcA		DDB_G0276883	GO:0003824	1490.48	1.39146	4.88524e-12	catalytic activity	1	1	canA		DDB_G0291668	GO:0005615	151.96	1.95479	6.25991e-10	extracellular space	1	1	tgrA3
DDB_G0277223	GO:0048856	228.916	1.86696	3.84101e-12	anatomical structure development	1	1	dgkA		DDB_G0276885	GO:0003824	1490.48	1.39146	4.88524e-12	catalytic activity	0	1	casK		DDB_G0291684	GO:0005615	151.96	1.95479	6.25991e-10	extracellular space	1	1	pks41
DDB_G0277273	GO:0048856	228.916	1.86696	3.84101e-12	anatomical structure development	1	1	phg1B		DDB_G0276887	GO:0003824	1490.48	1.39146	4.88524e-12	catalytic activity	1	1	fbxA		DDB_G0291760	GO:0005615	151.96	1.95479	6.25991e-10	extracellular space	0	1	DDB_G0291760
DDB_G0277379	GO:0048856	228.916	1.86696	3.84101e-12	anatomical structure development	1	1	pspD		DDB_G0276893	GO:0003824	1490.48	1.39146	4.88524e-12	catalytic activity	0	1	ctxB		DDB_G0291858	GO:0005615	151.96	1.95479	6.25991e-10	extracellular space	0	1	vatM
DDB_G0277399	GO:0048856	228.916	1.86696	3.84101e-12	anatomical structure development	1	1	piaA		DDB_G0276917	GO:0003824	1490.48	1.39146	4.88524e-12	catalytic activity	0	1	psmC2		DDB_G0291862	GO:0005615	151.96	1.95479	6.25991e-10	extracellular space	0	1	rpl3
DDB_G0277403	GO:0048856	228.916	1.86696	3.84101e-12	anatomical structure development	0	1	clc		DDB_G0276919	GO:0003824	1490.48	1.39146	4.88524e-12	catalytic activity	1	1	pldG		DDB_G0291912	GO:0005615	151.96	1.95479	6.25991e-10	extracellular space	1	1	DDB_G0291912
DDB_G0277503	GO:0048856	228.916	1.86696	3.84101e-12	anatomical structure development	0	1	amtA		DDB_G0276955	GO:0003824	1490.48	1.39146	4.88524e-12	catalytic activity	0	1	DDB_G0276955		DDB_G0291928	GO:0005615	151.96	1.95479	6.25991e-10	extracellular space	0	1	ubqI
DDB_G0277505	GO:0048856	228.916	1.86696	3.84101e-12	anatomical structure development	0	1	hbx6		DDB_G0276957	GO:0003824	1490.48	1.39146	4.88524e-12	catalytic activity	0	1	DDB_G0276957		DDB_G0291994	GO:0005615	151.96	1.95479	6.25991e-10	extracellular space	1	1	abcA1
DDB_G0277589	GO:0048856	228.916	1.86696	3.84101e-12	anatomical structure development	0	1	gtaC		DDB_G0276963	GO:0003824	1490.48	1.39146	4.88524e-12	catalytic activity	0	1	gefH		DDB_G0292014	GO:0005615	151.96	1.95479	6.25991e-10	extracellular space	1	1	psiK
DDB_G0277759	GO:0048856	228.916	1.86696	3.84101e-12	anatomical structure development	0	1	phyA		DDB_G0276965	GO:0003824	1490.48	1.39146	4.88524e-12	catalytic activity	1	1	gltA		DDB_G0292036	GO:0005615	151.96	1.95479	6.25991e-10	extracellular space	1	1	ric8
DDB_G0277829	GO:0048856	228.916	1.86696	3.84101e-12	anatomical structure development	1	1	carC		DDB_G0276969	GO:0003824	1490.48	1.39146	4.88524e-12	catalytic activity	0	1	DDB_G0276969		DDB_G0292076	GO:0005615	151.96	1.95479	6.25991e-10	extracellular space	0	1	DDB_G0292076
DDB_G0277831	GO:0048856	228.916	1.86696	3.84101e-12	anatomical structure development	1	1	carD		DDB_G0276993	GO:0003824	1490.48	1.39146	4.88524e-12	catalytic activity	1	1	nat5		DDB_G0292096	GO:0005615	151.96	1.95479	6.25991e-10	extracellular space	1	1	DDB_G0292096
DDB_G0277843	GO:0048856	228.916	1.86696	3.84101e-12	anatomical structure development	1	1	scaA		DDB_G0276997	GO:0003824	1490.48	1.39146	4.88524e-12	catalytic activity	1	1	DDB_G0276997		DDB_G0292248	GO:0005615	151.96	1.95479	6.25991e-10	extracellular space	0	1	DDB_G0292248
DDB_G0277845	GO:0048856	228.916	1.86696	3.84101e-12	anatomical structure development	1	1	dhkB		DDB_G0277001	GO:0003824	1490.48	1.39146	4.88524e-12	catalytic activity	1	1	cpiC		DDB_G0292552	GO:0005615	151.96	1.95479	6.25991e-10	extracellular space	1	1	dscE
DDB_G0277849	GO:0048856	228.916	1.86696	3.84101e-12	anatomical structure development	0	1	dymA		DDB_G0277017	GO:0003824	1490.48	1.39146	4.88524e-12	catalytic activity	1	1	gxcN		DDB_G0292630	GO:0005615	151.96	1.95479	6.25991e-10	extracellular space	1	1	DDB_G0292630
DDB_G0277859	GO:0048856	228.916	1.86696	3.84101e-12	anatomical structure development	0	1	mlcE		DDB_G0277037	GO:0003824	1490.48	1.39146	4.88524e-12	catalytic activity	1	1	pgs1		DDB_G0292810	GO:0005615	151.96	1.95479	6.25991e-10	extracellular space	1	1	gluA
DDB_G0277863	GO:0048856	228.916	1.86696	3.84101e-12	anatomical structure development	0	1	pdiA		DDB_G0277045	GO:0003824	1490.48	1.39146	4.88524e-12	catalytic activity	1	1	DDB_G0277045		DDB_G0292968	GO:0005615	151.96	1.95479	6.25991e-10	extracellular space	1	1	DDB_G0292968
DDB_G0277865	GO:0048856	228.916	1.86696	3.84101e-12	anatomical structure development	1	1	ptpB		DDB_G0277047	GO:0003824	1490.48	1.39146	4.88524e-12	catalytic activity	0	1	DDB_G0277047		DDB_G0293000	GO:0005615	151.96	1.95479	6.25991e-10	extracellular space	1	1	rps3
DDB_G0277871	GO:0048856	228.916	1.86696	3.84101e-12	anatomical structure development	1	1	rsc12		DDB_G0277049	GO:0003824	1490.48	1.39146	4.88524e-12	catalytic activity	1	1	DDB_G0277049		DDB_G0293006	GO:0005615	151.96	1.95479	6.25991e-10	extracellular space	1	1	gefF
DDB_G0277887	GO:0048856	228.916	1.86696	3.84101e-12	anatomical structure development	1	1	dhkK		DDB_G0277051	GO:0003824	1490.48	1.39146	4.88524e-12	catalytic activity	1	1	DDB_G0277051		DDB_G0293014	GO:0005615	151.96	1.95479	6.25991e-10	extracellular space	1	1	DDB_G0293014
DDB_G0277903	GO:0048856	228.916	1.86696	3.84101e-12	anatomical structure development	0	1	cotE		DDB_G0277059	GO:0003824	1490.48	1.39146	4.88524e-12	catalytic activity	0	1	DDB_G0277059		DDB_G0293066	GO:0005615	151.96	1.95479	6.25991e-10	extracellular space	1	1	DDB_G0293066
DDB_G0277987	GO:0048856	228.916	1.86696	3.84101e-12	anatomical structure development	1	1	gxcA		DDB_G0277071	GO:0003824	1490.48	1.39146	4.88524e-12	catalytic activity	0	1	dupA		DDB_G0293204	GO:0005615	151.96	1.95479	6.25991e-10	extracellular space	0	1	DDB_G0293204
DDB_G0278051	GO:0048856	228.916	1.86696	3.84101e-12	anatomical structure development	0	1	elmoA		DDB_G0277079	GO:0003824	1490.48	1.39146	4.88524e-12	catalytic activity	0	1	cyb5B		DDB_G0293428	GO:0005615	151.96	1.95479	6.25991e-10	extracellular space	1	1	DDB_G0293428
DDB_G0278077	GO:0048856	228.916	1.86696	3.84101e-12	anatomical structure development	0	1	crtf		DDB_G0277081	GO:0003824	1490.48	1.39146	4.88524e-12	catalytic activity	1	1	DDB_G0277081		DDB_G0293460	GO:0005615	151.96	1.95479	6.25991e-10	extracellular space	1	1	DDB_G0293460
DDB_G0278225	GO:0048856	228.916	1.86696	3.84101e-12	anatomical structure development	0	1	hbx7		DDB_G0277087	GO:0003824	1490.48	1.39146	4.88524e-12	catalytic activity	0	1	purH		DDB_G0293492	GO:0005615	151.96	1.95479	6.25991e-10	extracellular space	1	1	DDB_G0293492
DDB_G0278333	GO:0048856	228.916	1.86696	3.84101e-12	anatomical structure development	0	1	DDB_G0278333		DDB_G0277101	GO:0003824	1490.48	1.39146	4.88524e-12	catalytic activity	0	1	rab11C		DDB_G0293538	GO:0005615	151.96	1.95479	6.25991e-10	extracellular space	1	1	dcd2A
DDB_G0278525	GO:0048856	228.916	1.86696	3.84101e-12	anatomical structure development	1	1	plaA		DDB_G0277117	GO:0003824	1490.48	1.39146	4.88524e-12	catalytic activity	0	1	DDB_G0277117		DDB_G0293566	GO:0005615	151.96	1.95479	6.25991e-10	extracellular space	1	1	DDB_G0293566
DDB_G0278581	GO:0048856	228.916	1.86696	3.84101e-12	anatomical structure development	1	1	psiF		DDB_G0277131	GO:0003824	1490.48	1.39146	4.88524e-12	catalytic activity	1	1	gxcBB		DDB_G0293754	GO:0005615	151.96	1.95479	6.25991e-10	extracellular space	0	1	DDB_G0293754
DDB_G0278639	GO:0048856	228.916	1.86696	3.84101e-12	anatomical structure development	1	1	clcD		DDB_G0277137	GO:0003824	1490.48	1.39146	4.88524e-12	catalytic activity	1	1	DDB_G0277137		DDB_G0293850	GO:0005615	151.96	1.95479	6.25991e-10	extracellular space	1	1	alrA
DDB_G0278723	GO:0048856	228.916	1.86696	3.84101e-12	anatomical structure development	1	1	gdt1		DDB_G0277143	GO:0003824	1490.48	1.39146	4.88524e-12	catalytic activity	0	1	gpbA		DDB_G0294489	GO:0005615	151.96	1.95479	6.25991e-10	extracellular space	1	1	trxC
DDB_G0278727	GO:0048856	228.916	1.86696	3.84101e-12	anatomical structure development	1	1	pikA		DDB_G0277145	GO:0003824	1490.48	1.39146	4.88524e-12	catalytic activity	1	1	pkaD		DDB_G0267376	GO:0031224	473.708	1.42508	5.53515e-08	intrinsic component of membrane	1	1	acrA
DDB_G0278737	GO:0048856	228.916	1.86696	3.84101e-12	anatomical structure development	1	1	rckA		DDB_G0277163	GO:0003824	1490.48	1.39146	4.88524e-12	catalytic activity	0	1	DDB_G0277163		DDB_G0267378	GO:0031224	473.708	1.42508	5.53515e-08	intrinsic component of membrane	0	1	aqpA
DDB_G0278741	GO:0048856	228.916	1.86696	3.84101e-12	anatomical structure development	0	1	adprt1A		DDB_G0277165	GO:0003824	1490.48	1.39146	4.88524e-12	catalytic activity	0	1	DDB_G0277165		DDB_G0267398	GO:0031224	473.708	1.42508	5.53515e-08	intrinsic component of membrane	0	1	gppA
DDB_G0278945	GO:0048856	228.916	1.86696	3.84101e-12	anatomical structure development	1	1	DDB_G0278945		DDB_G0277199	GO:0003824	1490.48	1.39146	4.88524e-12	catalytic activity	1	1	rpc1		DDB_G0267406	GO:0031224	473.708	1.42508	5.53515e-08	intrinsic component of membrane	1	1	lmpA
DDB_G0278971	GO:0048856	228.916	1.86696	3.84101e-12	anatomical structure development	0	1	dimA		DDB_G0277203	GO:0003824	1490.48	1.39146	4.88524e-12	catalytic activity	1	1	DDB_G0277203		DDB_G0267412	GO:0031224	473.708	1.42508	5.53515e-08	intrinsic component of membrane	0	1	pspA
DDB_G0279141	GO:0048856	228.916	1.86696	3.84101e-12	anatomical structure development	0	1	ap1b1		DDB_G0277211	GO:0003824	1490.48	1.39146	4.88524e-12	catalytic activity	0	1	DDB_G0277211		DDB_G0267424	GO:0031224	473.708	1.42508	5.53515e-08	intrinsic component of membrane	1	1	amtC
DDB_G0279257	GO:0048856	228.916	1.86696	3.84101e-12	anatomical structure development	0	1	hbx8		DDB_G0277215	GO:0003824	1490.48	1.39146	4.88524e-12	catalytic activity	0	1	iptA		DDB_G0267428	GO:0031224	473.708	1.42508	5.53515e-08	intrinsic component of membrane	0	1	abcH2
DDB_G0279409	GO:0048856	228.916	1.86696	3.84101e-12	anatomical structure development	0	1	cbfA		DDB_G0277223	GO:0003824	1490.48	1.39146	4.88524e-12	catalytic activity	1	1	dgkA		DDB_G0267430	GO:0031224	473.708	1.42508	5.53515e-08	intrinsic component of membrane	1	1	abcG20
DDB_G0279413	GO:0048856	228.916	1.86696	3.84101e-12	anatomical structure development	0	1	pkaR		DDB_G0277231	GO:0003824	1490.48	1.39146	4.88524e-12	catalytic activity	0	1	ndufs8		DDB_G0267432	GO:0031224	473.708	1.42508	5.53515e-08	intrinsic component of membrane	1	1	abcG15
DDB_G0279483	GO:0048856	228.916	1.86696	3.84101e-12	anatomical structure development	1	1	pldB		DDB_G0277243	GO:0003824	1490.48	1.39146	4.88524e-12	catalytic activity	1	1	trafF		DDB_G0267436	GO:0031224	473.708	1.42508	5.53515e-08	intrinsic component of membrane	0	1	abcF4
DDB_G0279605	GO:0048856	228.916	1.86696	3.84101e-12	anatomical structure development	0	1	racB		DDB_G0277245	GO:0003824	1490.48	1.39146	4.88524e-12	catalytic activity	1	1	DDB_G0277245		DDB_G0267438	GO:0031224	473.708	1.42508	5.53515e-08	intrinsic component of membrane	0	1	abcA2
DDB_G0279629	GO:0048856	228.916	1.86696	3.84101e-12	anatomical structure development	0	1	lkb1		DDB_G0277247	GO:0003824	1490.48	1.39146	4.88524e-12	catalytic activity	1	1	apnB		DDB_G0267440	GO:0031224	473.708	1.42508	5.53515e-08	intrinsic component of membrane	0	1	lmpC
DDB_G0279733	GO:0048856	228.916	1.86696	3.84101e-12	anatomical structure development	1	1	gxcDD		DDB_G0277267	GO:0003824	1490.48	1.39146	4.88524e-12	catalytic activity	0	1	ube2n		DDB_G0267444	GO:0031224	473.708	1.42508	5.53515e-08	intrinsic component of membrane	1	1	phg1A
DDB_G0279757	GO:0048856	228.916	1.86696	3.84101e-12	anatomical structure development	0	1	DDB_G0279757		DDB_G0277269	GO:0003824	1490.48	1.39146	4.88524e-12	catalytic activity	1	1	ionA		DDB_G0267454	GO:0031224	473.708	1.42508	5.53515e-08	intrinsic component of membrane	0	1	ancA
DDB_G0279797	GO:0048856	228.916	1.86696	3.84101e-12	anatomical structure development	1	1	ctnB		DDB_G0277275	GO:0003824	1490.48	1.39146	4.88524e-12	catalytic activity	1	1	poxA		DDB_G0267458	GO:0031224	473.708	1.42508	5.53515e-08	intrinsic component of membrane	1	1	DDB_G0267458
DDB_G0279915	GO:0048856	228.916	1.86696	3.84101e-12	anatomical structure development	1	1	abcB4		DDB_G0277283	GO:0003824	1490.48	1.39146	4.88524e-12	catalytic activity	0	1	DDB_G0277283		DDB_G0267460	GO:0031224	473.708	1.42508	5.53515e-08	intrinsic component of membrane	1	1	cybA
DDB_G0279945	GO:0048856	228.916	1.86696	3.84101e-12	anatomical structure development	1	1	DDB_G0279945		DDB_G0277289	GO:0003824	1490.48	1.39146	4.88524e-12	catalytic activity	0	1	pigH		DDB_G0267470	GO:0031224	473.708	1.42508	5.53515e-08	intrinsic component of membrane	1	1	dicB
DDB_G0280043	GO:0048856	228.916	1.86696	3.84101e-12	anatomical structure development	1	1	rab8A		DDB_G0277295	GO:0003824	1490.48	1.39146	4.88524e-12	catalytic activity	0	1	mcysS		DDB_G0267480	GO:0031224	473.708	1.42508	5.53515e-08	intrinsic component of membrane	0	1	nup93
DDB_G0280047	GO:0048856	228.916	1.86696	3.84101e-12	anatomical structure development	1	1	yelA		DDB_G0277303	GO:0003824	1490.48	1.39146	4.88524e-12	catalytic activity	0	1	phesB		DDB_G0267482	GO:0031224	473.708	1.42508	5.53515e-08	intrinsic component of membrane	0	1	DDB_G0267482
DDB_G0280053	GO:0048856	228.916	1.86696	3.84101e-12	anatomical structure development	0	1	osbA		DDB_G0277307	GO:0003824	1490.48	1.39146	4.88524e-12	catalytic activity	0	1	DDB_G0277307		DDB_G0267504	GO:0031224	473.708	1.42508	5.53515e-08	intrinsic component of membrane	1	1	DDB_G0267504
DDB_G0280055	GO:0048856	228.916	1.86696	3.84101e-12	anatomical structure development	1	1	abcC2		DDB_G0277309	GO:0003824	1490.48	1.39146	4.88524e-12	catalytic activity	1	1	cnrJ		DDB_G0267508	GO:0031224	473.708	1.42508	5.53515e-08	intrinsic component of membrane	0	1	DDB_G0267508
DDB_G0280109	GO:0048856	228.916	1.86696	3.84101e-12	anatomical structure development	0	1	med11		DDB_G0277319	GO:0003824	1490.48	1.39146	4.88524e-12	catalytic activity	1	1	atg3		DDB_G0267524	GO:0031224	473.708	1.42508	5.53515e-08	intrinsic component of membrane	1	1	ssr3
DDB_G0280267	GO:0048856	228.916	1.86696	3.84101e-12	anatomical structure development	1	1	allC		DDB_G0277331	GO:0003824	1490.48	1.39146	4.88524e-12	catalytic activity	0	1	DDB_G0277331		DDB_G0267530	GO:0031224	473.708	1.42508	5.53515e-08	intrinsic component of membrane	1	1	DDB_G0267530
DDB_G0280469	GO:0048856	228.916	1.86696	3.84101e-12	anatomical structure development	1	1	psrA		DDB_G0277333	GO:0003824	1490.48	1.39146	4.88524e-12	catalytic activity	1	1	DDB_G0277333		DDB_G0267630	GO:0031224	473.708	1.42508	5.53515e-08	intrinsic component of membrane	1	1	kil1
DDB_G0280473	GO:0048856	228.916	1.86696	3.84101e-12	anatomical structure development	0	1	hbx9		DDB_G0277347	GO:0003824	1490.48	1.39146	4.88524e-12	catalytic activity	0	1	DDB_G0277347		DDB_G0267648	GO:0031224	473.708	1.42508	5.53515e-08	intrinsic component of membrane	1	1	DDB_G0267648
DDB_G0280531	GO:0048856	228.916	1.86696	3.84101e-12	anatomical structure development	1	1	tgrC1		DDB_G0277349	GO:0003824	1490.48	1.39146	4.88524e-12	catalytic activity	0	1	DDB_G0277349		DDB_G0267650	GO:0031224	473.708	1.42508	5.53515e-08	intrinsic component of membrane	1	1	ireA
DDB_G0280533	GO:0048856	228.916	1.86696	3.84101e-12	anatomical structure development	0	1	lmcB		DDB_G0277355	GO:0003824	1490.48	1.39146	4.88524e-12	catalytic activity	0	1	DDB_G0277355		DDB_G0267666	GO:0031224	473.708	1.42508	5.53515e-08	intrinsic component of membrane	1	1	gefW
DDB_G0280539	GO:0048856	228.916	1.86696	3.84101e-12	anatomical structure development	1	1	abcC13		DDB_G0277359	GO:0003824	1490.48	1.39146	4.88524e-12	catalytic activity	1	1	DDB_G0277359		DDB_G0267700	GO:0031224	473.708	1.42508	5.53515e-08	intrinsic component of membrane	1	1	DDB_G0267700
DDB_G0280545	GO:0048856	228.916	1.86696	3.84101e-12	anatomical structure development	1	1	act7		DDB_G0277367	GO:0003824	1490.48	1.39146	4.88524e-12	catalytic activity	0	1	DDB_G0277367		DDB_G0267704	GO:0031224	473.708	1.42508	5.53515e-08	intrinsic component of membrane	1	1	mcfT
DDB_G0280547	GO:0048856	228.916	1.86696	3.84101e-12	anatomical structure development	1	1	comH		DDB_G0277377	GO:0003824	1490.48	1.39146	4.88524e-12	catalytic activity	0	1	srpR		DDB_G0267830	GO:0031224	473.708	1.42508	5.53515e-08	intrinsic component of membrane	1	1	gemA
DDB_G0280623	GO:0048856	228.916	1.86696	3.84101e-12	anatomical structure development	0	1	tgrC3		DDB_G0277385	GO:0003824	1490.48	1.39146	4.88524e-12	catalytic activity	0	1	NA		DDB_G0267844	GO:0031224	473.708	1.42508	5.53515e-08	intrinsic component of membrane	1	1	expl6
DDB_G0280635	GO:0048856	228.916	1.86696	3.84101e-12	anatomical structure development	1	1	tgrC2		DDB_G0277391	GO:0003824	1490.48	1.39146	4.88524e-12	catalytic activity	0	1	DDB_G0277391		DDB_G0267846	GO:0031224	473.708	1.42508	5.53515e-08	intrinsic component of membrane	1	1	expl1
DDB_G0280705	GO:0048856	228.916	1.86696	3.84101e-12	anatomical structure development	1	1	chdB		DDB_G0277399	GO:0003824	1490.48	1.39146	4.88524e-12	catalytic activity	1	1	piaA		DDB_G0267860	GO:0031224	473.708	1.42508	5.53515e-08	intrinsic component of membrane	0	1	DDB_G0267860
DDB_G0280815	GO:0048856	228.916	1.86696	3.84101e-12	anatomical structure development	0	1	trrA		DDB_G0277401	GO:0003824	1490.48	1.39146	4.88524e-12	catalytic activity	0	1	vatB		DDB_G0267874	GO:0031224	473.708	1.42508	5.53515e-08	intrinsic component of membrane	0	1	DDB_G0267874
DDB_G0280847	GO:0048856	228.916	1.86696	3.84101e-12	anatomical structure development	1	1	2C		DDB_G0277413	GO:0003824	1490.48	1.39146	4.88524e-12	catalytic activity	0	1	mkcD		DDB_G0267918	GO:0031224	473.708	1.42508	5.53515e-08	intrinsic component of membrane	0	1	DDB_G0267918
DDB_G0280961	GO:0048856	228.916	1.86696	3.84101e-12	anatomical structure development	1	1	dhkA		DDB_G0277435	GO:0003824	1490.48	1.39146	4.88524e-12	catalytic activity	0	1	dpm3		DDB_G0267924	GO:0031224	473.708	1.42508	5.53515e-08	intrinsic component of membrane	1	1	DDB_G0267924
DDB_G0280975	GO:0048856	228.916	1.86696	3.84101e-12	anatomical structure development	0	1	racE		DDB_G0277441	GO:0003824	1490.48	1.39146	4.88524e-12	catalytic activity	1	1	rabJ		DDB_G0267928	GO:0031224	473.708	1.42508	5.53515e-08	intrinsic component of membrane	1	1	tmem144B
DDB_G0281221	GO:0048856	228.916	1.86696	3.84101e-12	anatomical structure development	0	1	tbccd		DDB_G0277449	GO:0003824	1490.48	1.39146	4.88524e-12	catalytic activity	1	1	DDB_G0277449		DDB_G0267976	GO:0031224	473.708	1.42508	5.53515e-08	intrinsic component of membrane	0	1	aph1
DDB_G0281381	GO:0048856	228.916	1.86696	3.84101e-12	anatomical structure development	0	1	dstA		DDB_G0277455	GO:0003824	1490.48	1.39146	4.88524e-12	catalytic activity	1	1	plbE		DDB_G0267984	GO:0031224	473.708	1.42508	5.53515e-08	intrinsic component of membrane	1	1	DDB_G0267984
DDB_G0281385	GO:0048856	228.916	1.86696	3.84101e-12	anatomical structure development	0	1	rasC		DDB_G0277473	GO:0003824	1490.48	1.39146	4.88524e-12	catalytic activity	0	1	DDB_G0277473		DDB_G0268056	GO:0031224	473.708	1.42508	5.53515e-08	intrinsic component of membrane	0	1	sptA
DDB_G0281387	GO:0048856	228.916	1.86696	3.84101e-12	anatomical structure development	1	1	srfA		DDB_G0277477	GO:0003824	1490.48	1.39146	4.88524e-12	catalytic activity	1	1	DDB_G0277477		DDB_G0268060	GO:0031224	473.708	1.42508	5.53515e-08	intrinsic component of membrane	1	1	DDB_G0268060
DDB_G0281389	GO:0048856	228.916	1.86696	3.84101e-12	anatomical structure development	1	1	abcG6		DDB_G0277479	GO:0003824	1490.48	1.39146	4.88524e-12	catalytic activity	1	1	DDB_G0277479		DDB_G0268074	GO:0031224	473.708	1.42508	5.53515e-08	intrinsic component of membrane	1	1	DDB_G0268074
DDB_G0281391	GO:0048856	228.916	1.86696	3.84101e-12	anatomical structure development	0	1	abcG5		DDB_G0277481	GO:0003824	1490.48	1.39146	4.88524e-12	catalytic activity	0	1	DDB_G0277481		DDB_G0268160	GO:0031224	473.708	1.42508	5.53515e-08	intrinsic component of membrane	1	1	gnt12
DDB_G0281407	GO:0048856	228.916	1.86696	3.84101e-12	anatomical structure development	1	1	tgrC5		DDB_G0277485	GO:0003824	1490.48	1.39146	4.88524e-12	catalytic activity	0	1	dyrk1		DDB_G0268190	GO:0031224	473.708	1.42508	5.53515e-08	intrinsic component of membrane	1	1	fut11
DDB_G0281545	GO:0048856	228.916	1.86696	3.84101e-12	anatomical structure development	1	1	acaA		DDB_G0277497	GO:0003824	1490.48	1.39146	4.88524e-12	catalytic activity	1	1	aco		DDB_G0268230	GO:0031224	473.708	1.42508	5.53515e-08	intrinsic component of membrane	1	1	DDB_G0268230
DDB_G0281553	GO:0048856	228.916	1.86696	3.84101e-12	anatomical structure development	1	1	helC		DDB_G0277511	GO:0003824	1490.48	1.39146	4.88524e-12	catalytic activity	0	1	hpd		DDB_G0268238	GO:0031224	473.708	1.42508	5.53515e-08	intrinsic component of membrane	1	1	alg3
DDB_G0281561	GO:0048856	228.916	1.86696	3.84101e-12	anatomical structure development	1	1	tipA		DDB_G0277527	GO:0003824	1490.48	1.39146	4.88524e-12	catalytic activity	0	1	ddx20		DDB_G0268382	GO:0031224	473.708	1.42508	5.53515e-08	intrinsic component of membrane	0	1	DDB_G0268382
DDB_G0281563	GO:0048856	228.916	1.86696	3.84101e-12	anatomical structure development	1	1	mybC		DDB_G0277537	GO:0003824	1490.48	1.39146	4.88524e-12	catalytic activity	0	1	DDB_G0277537		DDB_G0268426	GO:0031224	473.708	1.42508	5.53515e-08	intrinsic component of membrane	1	1	zplG
DDB_G0281571	GO:0048856	228.916	1.86696	3.84101e-12	anatomical structure development	1	1	comE		DDB_G0277539	GO:0003824	1490.48	1.39146	4.88524e-12	catalytic activity	1	1	DDB_G0277539		DDB_G0268460	GO:0031224	473.708	1.42508	5.53515e-08	intrinsic component of membrane	0	1	ponK
DDB_G0281605	GO:0048856	228.916	1.86696	3.84101e-12	anatomical structure development	1	1	cfaD		DDB_G0277545	GO:0003824	1490.48	1.39146	4.88524e-12	catalytic activity	1	1	cyp518A1		DDB_G0268478	GO:0031224	473.708	1.42508	5.53515e-08	intrinsic component of membrane	0	1	DDB_G0268478
DDB_G0281663	GO:0048856	228.916	1.86696	3.84101e-12	anatomical structure development	1	1	aprA		DDB_G0277569	GO:0003824	1490.48	1.39146	4.88524e-12	catalytic activity	0	1	DDB_G0277569		DDB_G0268490	GO:0031224	473.708	1.42508	5.53515e-08	intrinsic component of membrane	1	1	tgrO1
DDB_G0281671	GO:0048856	228.916	1.86696	3.84101e-12	anatomical structure development	1	1	DDB_G0281671		DDB_G0277581	GO:0003824	1490.48	1.39146	4.88524e-12	catalytic activity	1	1	DDB_G0277581		DDB_G0268542	GO:0031224	473.708	1.42508	5.53515e-08	intrinsic component of membrane	0	1	DDB_G0268542
DDB_G0281777	GO:0048856	228.916	1.86696	3.84101e-12	anatomical structure development	0	1	DDB_G0281777		DDB_G0277631	GO:0003824	1490.48	1.39146	4.88524e-12	catalytic activity	0	1	DDB_G0277631		DDB_G0268564	GO:0031224	473.708	1.42508	5.53515e-08	intrinsic component of membrane	0	1	DDB_G0268564
DDB_G0281803	GO:0048856	228.916	1.86696	3.84101e-12	anatomical structure development	0	1	sma		DDB_G0277667	GO:0003824	1490.48	1.39146	4.88524e-12	catalytic activity	1	1	DDB_G0277667		DDB_G0268578	GO:0031224	473.708	1.42508	5.53515e-08	intrinsic component of membrane	1	1	gefV
DDB_G0281825	GO:0048856	228.916	1.86696	3.84101e-12	anatomical structure development	1	1	comB		DDB_G0277669	GO:0003824	1490.48	1.39146	4.88524e-12	catalytic activity	0	1	DDB_G0277669		DDB_G0268584	GO:0031224	473.708	1.42508	5.53515e-08	intrinsic component of membrane	1	1	DDB_G0268584
DDB_G0281891	GO:0048856	228.916	1.86696	3.84101e-12	anatomical structure development	1	1	rbg3		DDB_G0277671	GO:0003824	1490.48	1.39146	4.88524e-12	catalytic activity	0	1	rpc4		DDB_G0268586	GO:0031224	473.708	1.42508	5.53515e-08	intrinsic component of membrane	0	1	DDB_G0268586
DDB_G0281917	GO:0048856	228.916	1.86696	3.84101e-12	anatomical structure development	0	1	DDB_G0281917		DDB_G0277677	GO:0003824	1490.48	1.39146	4.88524e-12	catalytic activity	0	1	rpb11		DDB_G0268720	GO:0031224	473.708	1.42508	5.53515e-08	intrinsic component of membrane	1	1	selk
DDB_G0282009	GO:0048856	228.916	1.86696	3.84101e-12	anatomical structure development	0	1	ahhA		DDB_G0277679	GO:0003824	1490.48	1.39146	4.88524e-12	catalytic activity	1	1	DDB_G0277679		DDB_G0268784	GO:0031224	473.708	1.42508	5.53515e-08	intrinsic component of membrane	1	1	DDB_G0268784
DDB_G0282093	GO:0048856	228.916	1.86696	3.84101e-12	anatomical structure development	1	1	DDB_G0282093		DDB_G0277689	GO:0003824	1490.48	1.39146	4.88524e-12	catalytic activity	0	1	NA		DDB_G0268810	GO:0031224	473.708	1.42508	5.53515e-08	intrinsic component of membrane	1	1	DDB_G0268810
DDB_G0282103	GO:0048856	228.916	1.86696	3.84101e-12	anatomical structure development	1	1	abcG24		DDB_G0277701	GO:0003824	1490.48	1.39146	4.88524e-12	catalytic activity	0	1	apeA		DDB_G0268854	GO:0031224	473.708	1.42508	5.53515e-08	intrinsic component of membrane	1	1	gnt4
DDB_G0282223	GO:0048856	228.916	1.86696	3.84101e-12	anatomical structure development	0	1	DDB_G0282223		DDB_G0277705	GO:0003824	1490.48	1.39146	4.88524e-12	catalytic activity	1	1	DDB_G0277705		DDB_G0268858	GO:0031224	473.708	1.42508	5.53515e-08	intrinsic component of membrane	1	1	DDB_G0268858
DDB_G0282289	GO:0048856	228.916	1.86696	3.84101e-12	anatomical structure development	1	1	dhkD		DDB_G0277721	GO:0003824	1490.48	1.39146	4.88524e-12	catalytic activity	0	1	fszA		DDB_G0268928	GO:0031224	473.708	1.42508	5.53515e-08	intrinsic component of membrane	0	1	DDB_G0268928
DDB_G0282359	GO:0048856	228.916	1.86696	3.84101e-12	anatomical structure development	0	1	ppiA		DDB_G0277723	GO:0003824	1490.48	1.39146	4.88524e-12	catalytic activity	0	1	lip5		DDB_G0268996	GO:0031224	473.708	1.42508	5.53515e-08	intrinsic component of membrane	0	1	DDB_G0268996
DDB_G0282375	GO:0048856	228.916	1.86696	3.84101e-12	anatomical structure development	0	1	amiB		DDB_G0277725	GO:0003824	1490.48	1.39146	4.88524e-12	catalytic activity	1	1	thfA		DDB_G0269016	GO:0031224	473.708	1.42508	5.53515e-08	intrinsic component of membrane	0	1	cyp524A1
DDB_G0282419	GO:0048856	228.916	1.86696	3.84101e-12	anatomical structure development	1	1	cyp508B1		DDB_G0277727	GO:0003824	1490.48	1.39146	4.88524e-12	catalytic activity	1	1	uroc1		DDB_G0269026	GO:0031224	473.708	1.42508	5.53515e-08	intrinsic component of membrane	1	1	abcG23
DDB_G0282463	GO:0048856	228.916	1.86696	3.84101e-12	anatomical structure development	0	1	DDB_G0282463		DDB_G0277733	GO:0003824	1490.48	1.39146	4.88524e-12	catalytic activity	0	1	valS1		DDB_G0269046	GO:0031224	473.708	1.42508	5.53515e-08	intrinsic component of membrane	1	1	DDB_G0269046
DDB_G0282615	GO:0048856	228.916	1.86696	3.84101e-12	anatomical structure development	0	1	midA		DDB_G0277743	GO:0003824	1490.48	1.39146	4.88524e-12	catalytic activity	0	1	guaD		DDB_G0269096	GO:0031224	473.708	1.42508	5.53515e-08	intrinsic component of membrane	0	1	DDB_G0269096
DDB_G0282819	GO:0048856	228.916	1.86696	3.84101e-12	anatomical structure development	1	1	sglA		DDB_G0277745	GO:0003824	1490.48	1.39146	4.88524e-12	catalytic activity	0	1	DDB_G0277745		DDB_G0269110	GO:0031224	473.708	1.42508	5.53515e-08	intrinsic component of membrane	1	1	tspA
DDB_G0282923	GO:0048856	228.916	1.86696	3.84101e-12	anatomical structure development	0	1	rdeA		DDB_G0277749	GO:0003824	1490.48	1.39146	4.88524e-12	catalytic activity	0	1	polq		DDB_G0269124	GO:0031224	473.708	1.42508	5.53515e-08	intrinsic component of membrane	1	1	dcsA
DDB_G0282993	GO:0048856	228.916	1.86696	3.84101e-12	anatomical structure development	0	1	sodC		DDB_G0277755	GO:0003824	1490.48	1.39146	4.88524e-12	catalytic activity	0	1	dclre1		DDB_G0269142	GO:0031224	473.708	1.42508	5.53515e-08	intrinsic component of membrane	1	1	hmgA
DDB_G0283015	GO:0048856	228.916	1.86696	3.84101e-12	anatomical structure development	1	1	DDB_G0283015		DDB_G0277759	GO:0003824	1490.48	1.39146	4.88524e-12	catalytic activity	0	1	phyA		DDB_G0269158	GO:0031224	473.708	1.42508	5.53515e-08	intrinsic component of membrane	1	1	npcA
DDB_G0283081	GO:0048856	228.916	1.86696	3.84101e-12	anatomical structure development	1	1	pikB		DDB_G0277761	GO:0003824	1490.48	1.39146	4.88524e-12	catalytic activity	1	1	NA		DDB_G0269170	GO:0031224	473.708	1.42508	5.53515e-08	intrinsic component of membrane	1	1	pmpA
DDB_G0283149	GO:0048856	228.916	1.86696	3.84101e-12	anatomical structure development	1	1	cotD		DDB_G0277763	GO:0003824	1490.48	1.39146	4.88524e-12	catalytic activity	1	1	DDB_G0277763		DDB_G0269204	GO:0031224	473.708	1.42508	5.53515e-08	intrinsic component of membrane	1	1	dhkE
DDB_G0283263	GO:0048856	228.916	1.86696	3.84101e-12	anatomical structure development	1	1	migA		DDB_G0277775	GO:0003824	1490.48	1.39146	4.88524e-12	catalytic activity	0	1	DDB_G0277775		DDB_G0269206	GO:0031224	473.708	1.42508	5.53515e-08	intrinsic component of membrane	1	1	abcG21
DDB_G0283265	GO:0048856	228.916	1.86696	3.84101e-12	anatomical structure development	1	1	mkkA		DDB_G0277801	GO:0003824	1490.48	1.39146	4.88524e-12	catalytic activity	0	1	gtpbp5		DDB_G0269208	GO:0031224	473.708	1.42508	5.53515e-08	intrinsic component of membrane	1	1	abcG19
DDB_G0283327	GO:0048856	228.916	1.86696	3.84101e-12	anatomical structure development	0	1	eppA		DDB_G0277815	GO:0003824	1490.48	1.39146	4.88524e-12	catalytic activity	1	1	acsA		DDB_G0269210	GO:0031224	473.708	1.42508	5.53515e-08	intrinsic component of membrane	1	1	abcG14
DDB_G0283345	GO:0048856	228.916	1.86696	3.84101e-12	anatomical structure development	1	1	comD		DDB_G0277817	GO:0003824	1490.48	1.39146	4.88524e-12	catalytic activity	1	1	alg10		DDB_G0269212	GO:0031224	473.708	1.42508	5.53515e-08	intrinsic component of membrane	1	1	abcG11
DDB_G0283385	GO:0048856	228.916	1.86696	3.84101e-12	anatomical structure development	1	1	splA		DDB_G0277823	GO:0003824	1490.48	1.39146	4.88524e-12	catalytic activity	0	1	alaS		DDB_G0269214	GO:0031224	473.708	1.42508	5.53515e-08	intrinsic component of membrane	1	1	abcG1
DDB_G0283387	GO:0048856	228.916	1.86696	3.84101e-12	anatomical structure development	1	1	abcA10		DDB_G0277829	GO:0003824	1490.48	1.39146	4.88524e-12	catalytic activity	1	1	carC		DDB_G0269254	GO:0031224	473.708	1.42508	5.53515e-08	intrinsic component of membrane	1	1	sigJ
DDB_G0283419	GO:0048856	228.916	1.86696	3.84101e-12	anatomical structure development	0	1	gpaI		DDB_G0277837	GO:0003824	1490.48	1.39146	4.88524e-12	catalytic activity	0	1	cxgE		DDB_G0269326	GO:0031224	473.708	1.42508	5.53515e-08	intrinsic component of membrane	0	1	zplD
DDB_G0283453	GO:0048856	228.916	1.86696	3.84101e-12	anatomical structure development	0	1	dgcA		DDB_G0277839	GO:0003824	1490.48	1.39146	4.88524e-12	catalytic activity	0	1	cxgS		DDB_G0269328	GO:0031224	473.708	1.42508	5.53515e-08	intrinsic component of membrane	0	1	DDB_G0269328
DDB_G0283537	GO:0048856	228.916	1.86696	3.84101e-12	anatomical structure development	0	1	rasS		DDB_G0277845	GO:0003824	1490.48	1.39146	4.88524e-12	catalytic activity	1	1	dhkB		DDB_G0269330	GO:0031224	473.708	1.42508	5.53515e-08	intrinsic component of membrane	0	1	DDB_G0269330
DDB_G0283555	GO:0048856	228.916	1.86696	3.84101e-12	anatomical structure development	1	1	DDB_G0283555		DDB_G0277847	GO:0003824	1490.48	1.39146	4.88524e-12	catalytic activity	0	1	pdhC		DDB_G0269332	GO:0031224	473.708	1.42508	5.53515e-08	intrinsic component of membrane	1	1	zntC
DDB_G0283605	GO:0048856	228.916	1.86696	3.84101e-12	anatomical structure development	1	1	yakA		DDB_G0277849	GO:0003824	1490.48	1.39146	4.88524e-12	catalytic activity	0	1	dymA		DDB_G0269352	GO:0031224	473.708	1.42508	5.53515e-08	intrinsic component of membrane	0	1	mcfD
DDB_G0283615	GO:0048856	228.916	1.86696	3.84101e-12	anatomical structure development	1	1	rpkA		DDB_G0277851	GO:0003824	1490.48	1.39146	4.88524e-12	catalytic activity	1	1	dymB		DDB_G0269368	GO:0031224	473.708	1.42508	5.53515e-08	intrinsic component of membrane	0	1	DDB_G0269368
DDB_G0283699	GO:0048856	228.916	1.86696	3.84101e-12	anatomical structure development	0	1	phg2		DDB_G0277857	GO:0003824	1490.48	1.39146	4.88524e-12	catalytic activity	0	1	helB2		DDB_G0269380	GO:0031224	473.708	1.42508	5.53515e-08	intrinsic component of membrane	1	1	DDB_G0269380
DDB_G0283855	GO:0048856	228.916	1.86696	3.84101e-12	anatomical structure development	1	1	gpr89		DDB_G0277859	GO:0003824	1490.48	1.39146	4.88524e-12	catalytic activity	0	1	mlcE		DDB_G0269386	GO:0031224	473.708	1.42508	5.53515e-08	intrinsic component of membrane	0	1	grlK
DDB_G0283903	GO:0048856	228.916	1.86696	3.84101e-12	anatomical structure development	0	1	erkB		DDB_G0277861	GO:0003824	1490.48	1.39146	4.88524e-12	catalytic activity	0	1	patA		DDB_G0269394	GO:0031224	473.708	1.42508	5.53515e-08	intrinsic component of membrane	0	1	mcfE
DDB_G0283907	GO:0048856	228.916	1.86696	3.84101e-12	anatomical structure development	1	1	pkaC		DDB_G0277865	GO:0003824	1490.48	1.39146	4.88524e-12	catalytic activity	1	1	ptpB		DDB_G0269414	GO:0031224	473.708	1.42508	5.53515e-08	intrinsic component of membrane	0	1	ebp
DDB_G0283983	GO:0048856	228.916	1.86696	3.84101e-12	anatomical structure development	1	1	hfnA		DDB_G0277867	GO:0003824	1490.48	1.39146	4.88524e-12	catalytic activity	0	1	rab1B		DDB_G0269470	GO:0031224	473.708	1.42508	5.53515e-08	intrinsic component of membrane	0	1	mcfF
DDB_G0284047	GO:0048856	228.916	1.86696	3.84101e-12	anatomical structure development	1	1	abcF2		DDB_G0277877	GO:0003824	1490.48	1.39146	4.88524e-12	catalytic activity	0	1	uglA		DDB_G0269474	GO:0031224	473.708	1.42508	5.53515e-08	intrinsic component of membrane	1	1	fcsB
DDB_G0284065	GO:0048856	228.916	1.86696	3.84101e-12	anatomical structure development	1	1	rapgap9		DDB_G0277879	GO:0003824	1490.48	1.39146	4.88524e-12	catalytic activity	0	1	ugpB		DDB_G0269502	GO:0031224	473.708	1.42508	5.53515e-08	intrinsic component of membrane	0	1	nup160
DDB_G0284107	GO:0048856	228.916	1.86696	3.84101e-12	anatomical structure development	0	1	pgtC		DDB_G0277883	GO:0003824	1490.48	1.39146	4.88524e-12	catalytic activity	1	1	dhkJ		DDB_G0269528	GO:0031224	473.708	1.42508	5.53515e-08	intrinsic component of membrane	0	1	fslD
DDB_G0284171	GO:0048856	228.916	1.86696	3.84101e-12	anatomical structure development	1	1	chdA		DDB_G0277885	GO:0003824	1490.48	1.39146	4.88524e-12	catalytic activity	0	1	gnd		DDB_G0269574	GO:0031224	473.708	1.42508	5.53515e-08	intrinsic component of membrane	0	1	dcd3B
DDB_G0284177	GO:0048856	228.916	1.86696	3.84101e-12	anatomical structure development	1	1	DDB_G0284177		DDB_G0277887	GO:0003824	1490.48	1.39146	4.88524e-12	catalytic activity	1	1	dhkK		DDB_G0269590	GO:0031224	473.708	1.42508	5.53515e-08	intrinsic component of membrane	1	1	DDB_G0269590
DDB_G0284181	GO:0048856	228.916	1.86696	3.84101e-12	anatomical structure development	1	1	krsA		DDB_G0277905	GO:0003824	1490.48	1.39146	4.88524e-12	catalytic activity	0	1	snfA		DDB_G0269602	GO:0031224	473.708	1.42508	5.53515e-08	intrinsic component of membrane	1	1	slc35b2
DDB_G0284183	GO:0048856	228.916	1.86696	3.84101e-12	anatomical structure development	0	1	mrfA		DDB_G0277911	GO:0003824	1490.48	1.39146	4.88524e-12	catalytic activity	0	1	mfeB		DDB_G0269644	GO:0031224	473.708	1.42508	5.53515e-08	intrinsic component of membrane	1	1	DDB_G0269644
DDB_G0284293	GO:0048856	228.916	1.86696	3.84101e-12	anatomical structure development	0	1	hbx10		DDB_G0277913	GO:0003824	1490.48	1.39146	4.88524e-12	catalytic activity	1	1	gefJ		DDB_G0269720	GO:0031224	473.708	1.42508	5.53515e-08	intrinsic component of membrane	1	1	abcB7
DDB_G0284329	GO:0048856	228.916	1.86696	3.84101e-12	anatomical structure development	1	1	gefA		DDB_G0277915	GO:0003824	1490.48	1.39146	4.88524e-12	catalytic activity	0	1	gefI		DDB_G0269742	GO:0031224	473.708	1.42508	5.53515e-08	intrinsic component of membrane	0	1	cdsA
DDB_G0284331	GO:0048856	228.916	1.86696	3.84101e-12	anatomical structure development	0	1	regA		DDB_G0277919	GO:0003824	1490.48	1.39146	4.88524e-12	catalytic activity	0	1	eRF3		DDB_G0269764	GO:0031224	473.708	1.42508	5.53515e-08	intrinsic component of membrane	0	1	cnrC
DDB_G0284335	GO:0048856	228.916	1.86696	3.84101e-12	anatomical structure development	1	1	sslA1		DDB_G0277925	GO:0003824	1490.48	1.39146	4.88524e-12	catalytic activity	0	1	pif1		DDB_G0269788	GO:0031224	473.708	1.42508	5.53515e-08	intrinsic component of membrane	1	1	DDB_G0269788
DDB_G0284363	GO:0048856	228.916	1.86696	3.84101e-12	anatomical structure development	1	1	cf60		DDB_G0277943	GO:0003824	1490.48	1.39146	4.88524e-12	catalytic activity	0	1	parG		DDB_G0269864	GO:0031224	473.708	1.42508	5.53515e-08	intrinsic component of membrane	1	1	DDB_G0269864
DDB_G0284411	GO:0048856	228.916	1.86696	3.84101e-12	anatomical structure development	0	1	dng1		DDB_G0277945	GO:0003824	1490.48	1.39146	4.88524e-12	catalytic activity	0	1	nol9		DDB_G0269872	GO:0031224	473.708	1.42508	5.53515e-08	intrinsic component of membrane	0	1	tspB
DDB_G0284465	GO:0048856	228.916	1.86696	3.84101e-12	anatomical structure development	1	1	cudA		DDB_G0277947	GO:0003824	1490.48	1.39146	4.88524e-12	catalytic activity	1	1	shmt1		DDB_G0269896	GO:0031224	473.708	1.42508	5.53515e-08	intrinsic component of membrane	1	1	kcnma1
DDB_G0284611	GO:0048856	228.916	1.86696	3.84101e-12	anatomical structure development	1	1	ripA		DDB_G0277949	GO:0003824	1490.48	1.39146	4.88524e-12	catalytic activity	0	1	pldC		DDB_G0269912	GO:0031224	473.708	1.42508	5.53515e-08	intrinsic component of membrane	0	1	redB
DDB_G0284613	GO:0048856	228.916	1.86696	3.84101e-12	anatomical structure development	1	1	D7		DDB_G0277969	GO:0003824	1490.48	1.39146	4.88524e-12	catalytic activity	0	1	DDB_G0277969		DDB_G0269942	GO:0031224	473.708	1.42508	5.53515e-08	intrinsic component of membrane	0	1	DDB_G0269942
DDB_G0284619	GO:0048856	228.916	1.86696	3.84101e-12	anatomical structure development	1	1	DDB_G0284619		DDB_G0277971	GO:0003824	1490.48	1.39146	4.88524e-12	catalytic activity	0	1	vatG		DDB_G0269964	GO:0031224	473.708	1.42508	5.53515e-08	intrinsic component of membrane	0	1	DDB_G0269964
DDB_G0284651	GO:0048856	228.916	1.86696	3.84101e-12	anatomical structure development	0	1	gcsA		DDB_G0277987	GO:0003824	1490.48	1.39146	4.88524e-12	catalytic activity	1	1	gxcA		DDB_G0269978	GO:0031224	473.708	1.42508	5.53515e-08	intrinsic component of membrane	0	1	DDB_G0269978
DDB_G0284659	GO:0048856	228.916	1.86696	3.84101e-12	anatomical structure development	1	1	tgrL1		DDB_G0277989	GO:0003824	1490.48	1.39146	4.88524e-12	catalytic activity	1	1	DDB_G0277989		DDB_G0269992	GO:0031224	473.708	1.42508	5.53515e-08	intrinsic component of membrane	0	1	DDB_G0269992
DDB_G0284845	GO:0048856	228.916	1.86696	3.84101e-12	anatomical structure development	1	1	gxcC		DDB_G0277991	GO:0003824	1490.48	1.39146	4.88524e-12	catalytic activity	1	1	etfb		DDB_G0270186	GO:0031224	473.708	1.42508	5.53515e-08	intrinsic component of membrane	1	1	DDB_G0270186
DDB_G0284863	GO:0048856	228.916	1.86696	3.84101e-12	anatomical structure development	0	1	limB		DDB_G0277999	GO:0003824	1490.48	1.39146	4.88524e-12	catalytic activity	1	1	DDB_G0277999		DDB_G0270196	GO:0031224	473.708	1.42508	5.53515e-08	intrinsic component of membrane	0	1	DDB_G0270196
DDB_G0284865	GO:0048856	228.916	1.86696	3.84101e-12	anatomical structure development	0	1	ubcB		DDB_G0278039	GO:0003824	1490.48	1.39146	4.88524e-12	catalytic activity	1	1	rpb8		DDB_G0270204	GO:0031224	473.708	1.42508	5.53515e-08	intrinsic component of membrane	0	1	crtp3
DDB_G0284867	GO:0048856	228.916	1.86696	3.84101e-12	anatomical structure development	1	1	abcC8		DDB_G0278045	GO:0003824	1490.48	1.39146	4.88524e-12	catalytic activity	0	1	DDB_G0278045		DDB_G0270270	GO:0031224	473.708	1.42508	5.53515e-08	intrinsic component of membrane	0	1	gpsn2
DDB_G0285083	GO:0048856	228.916	1.86696	3.84101e-12	anatomical structure development	1	1	DDB_G0285083		DDB_G0278053	GO:0003824	1490.48	1.39146	4.88524e-12	catalytic activity	1	1	ilvB		DDB_G0270284	GO:0031224	473.708	1.42508	5.53515e-08	intrinsic component of membrane	0	1	DDB_G0270284
DDB_G0285161	GO:0048856	228.916	1.86696	3.84101e-12	anatomical structure development	1	1	dagA		DDB_G0278061	GO:0003824	1490.48	1.39146	4.88524e-12	catalytic activity	0	1	tmem115		DDB_G0270312	GO:0031224	473.708	1.42508	5.53515e-08	intrinsic component of membrane	1	1	DDB_G0270312
DDB_G0285163	GO:0048856	228.916	1.86696	3.84101e-12	anatomical structure development	1	1	gacT		DDB_G0278063	GO:0003824	1490.48	1.39146	4.88524e-12	catalytic activity	0	1	DDB_G0278063		DDB_G0270320	GO:0031224	473.708	1.42508	5.53515e-08	intrinsic component of membrane	0	1	nup54
DDB_G0285165	GO:0048856	228.916	1.86696	3.84101e-12	anatomical structure development	1	1	abcC9		DDB_G0278069	GO:0003824	1490.48	1.39146	4.88524e-12	catalytic activity	1	1	gacII		DDB_G0270354	GO:0031224	473.708	1.42508	5.53515e-08	intrinsic component of membrane	1	1	cyp513A3
DDB_G0285175	GO:0048856	228.916	1.86696	3.84101e-12	anatomical structure development	0	1	vmp1		DDB_G0278071	GO:0003824	1490.48	1.39146	4.88524e-12	catalytic activity	1	1	DDB_G0278071		DDB_G0270356	GO:0031224	473.708	1.42508	5.53515e-08	intrinsic component of membrane	0	1	erg2
DDB_G0285211	GO:0048856	228.916	1.86696	3.84101e-12	anatomical structure development	0	1	fadA		DDB_G0278075	GO:0003824	1490.48	1.39146	4.88524e-12	catalytic activity	1	1	DDB_G0278075		DDB_G0270412	GO:0031224	473.708	1.42508	5.53515e-08	intrinsic component of membrane	0	1	DDB_G0270412
DDB_G0285253	GO:0048856	228.916	1.86696	3.84101e-12	anatomical structure development	0	1	scrA		DDB_G0278079	GO:0003824	1490.48	1.39146	4.88524e-12	catalytic activity	1	1	exdl2A		DDB_G0270414	GO:0031224	473.708	1.42508	5.53515e-08	intrinsic component of membrane	1	1	tmem56C
DDB_G0285323	GO:0048856	228.916	1.86696	3.84101e-12	anatomical structure development	1	1	atg9		DDB_G0278083	GO:0003824	1490.48	1.39146	4.88524e-12	catalytic activity	1	1	DDB_G0278083		DDB_G0270422	GO:0031224	473.708	1.42508	5.53515e-08	intrinsic component of membrane	0	1	slc4
DDB_G0285425	GO:0048856	228.916	1.86696	3.84101e-12	anatomical structure development	1	1	gpaD		DDB_G0278095	GO:0003824	1490.48	1.39146	4.88524e-12	catalytic activity	0	1	mecr		DDB_G0270510	GO:0031224	473.708	1.42508	5.53515e-08	intrinsic component of membrane	0	1	spc2
DDB_G0285427	GO:0048856	228.916	1.86696	3.84101e-12	anatomical structure development	1	1	mkcA		DDB_G0278107	GO:0003824	1490.48	1.39146	4.88524e-12	catalytic activity	1	1	DDB_G0278107		DDB_G0270544	GO:0031224	473.708	1.42508	5.53515e-08	intrinsic component of membrane	0	1	gdt6
DDB_G0285431	GO:0048856	228.916	1.86696	3.84101e-12	anatomical structure development	1	1	dia1		DDB_G0278147	GO:0003824	1490.48	1.39146	4.88524e-12	catalytic activity	0	1	gxcW		DDB_G0270550	GO:0031224	473.708	1.42508	5.53515e-08	intrinsic component of membrane	0	1	gdt4
DDB_G0285455	GO:0048856	228.916	1.86696	3.84101e-12	anatomical structure development	1	1	impA		DDB_G0278155	GO:0003824	1490.48	1.39146	4.88524e-12	catalytic activity	1	1	mai		DDB_G0270556	GO:0031224	473.708	1.42508	5.53515e-08	intrinsic component of membrane	0	1	syn1B
DDB_G0285589	GO:0048856	228.916	1.86696	3.84101e-12	anatomical structure development	1	1	forH		DDB_G0278157	GO:0003824	1490.48	1.39146	4.88524e-12	catalytic activity	0	1	sdhD		DDB_G0270564	GO:0031224	473.708	1.42508	5.53515e-08	intrinsic component of membrane	0	1	DDB_G0270564
DDB_G0285703	GO:0048856	228.916	1.86696	3.84101e-12	anatomical structure development	0	1	hipA		DDB_G0278159	GO:0003824	1490.48	1.39146	4.88524e-12	catalytic activity	0	1	pssA		DDB_G0270586	GO:0031224	473.708	1.42508	5.53515e-08	intrinsic component of membrane	1	1	DDB_G0270586
DDB_G0285793	GO:0048856	228.916	1.86696	3.84101e-12	anatomical structure development	0	1	cadA		DDB_G0278171	GO:0003824	1490.48	1.39146	4.88524e-12	catalytic activity	1	1	DDB_G0278171		DDB_G0270662	GO:0031224	473.708	1.42508	5.53515e-08	intrinsic component of membrane	1	1	DDB_G0270662
DDB_G0285837	GO:0048856	228.916	1.86696	3.84101e-12	anatomical structure development	1	1	DDB_G0285837		DDB_G0278189	GO:0003824	1490.48	1.39146	4.88524e-12	catalytic activity	0	1	ints11		DDB_G0270666	GO:0031224	473.708	1.42508	5.53515e-08	intrinsic component of membrane	1	1	gdt2
DDB_G0285845	GO:0048856	228.916	1.86696	3.84101e-12	anatomical structure development	0	1	phdA		DDB_G0278191	GO:0003824	1490.48	1.39146	4.88524e-12	catalytic activity	0	1	dak		DDB_G0270668	GO:0031224	473.708	1.42508	5.53515e-08	intrinsic component of membrane	1	1	gdt8
DDB_G0285925	GO:0048856	228.916	1.86696	3.84101e-12	anatomical structure development	0	1	sunB		DDB_G0278193	GO:0003824	1490.48	1.39146	4.88524e-12	catalytic activity	1	1	DDB_G0278193		DDB_G0270672	GO:0031224	473.708	1.42508	5.53515e-08	intrinsic component of membrane	1	1	fslN
DDB_G0285939	GO:0048856	228.916	1.86696	3.84101e-12	anatomical structure development	0	1	ctnnA		DDB_G0278239	GO:0003824	1490.48	1.39146	4.88524e-12	catalytic activity	1	1	DDB_G0278239		DDB_G0270678	GO:0031224	473.708	1.42508	5.53515e-08	intrinsic component of membrane	1	1	samkC
DDB_G0285997	GO:0048856	228.916	1.86696	3.84101e-12	anatomical structure development	1	1	abcF1		DDB_G0278259	GO:0003824	1490.48	1.39146	4.88524e-12	catalytic activity	1	1	manB		DDB_G0270682	GO:0031224	473.708	1.42508	5.53515e-08	intrinsic component of membrane	1	1	tspD
DDB_G0286119	GO:0048856	228.916	1.86696	3.84101e-12	anatomical structure development	1	1	tagB		DDB_G0278263	GO:0003824	1490.48	1.39146	4.88524e-12	catalytic activity	0	1	rpa12		DDB_G0270730	GO:0031224	473.708	1.42508	5.53515e-08	intrinsic component of membrane	1	1	fslB
DDB_G0286185	GO:0048856	228.916	1.86696	3.84101e-12	anatomical structure development	0	1	gpaE		DDB_G0278275	GO:0003824	1490.48	1.39146	4.88524e-12	catalytic activity	0	1	rpe		DDB_G0270826	GO:0031224	473.708	1.42508	5.53515e-08	intrinsic component of membrane	0	1	abcG22
DDB_G0286187	GO:0048856	228.916	1.86696	3.84101e-12	anatomical structure development	0	1	proB		DDB_G0278283	GO:0003824	1490.48	1.39146	4.88524e-12	catalytic activity	0	1	fol1		DDB_G0270870	GO:0031224	473.708	1.42508	5.53515e-08	intrinsic component of membrane	1	1	atp9b
DDB_G0286191	GO:0048856	228.916	1.86696	3.84101e-12	anatomical structure development	0	1	atg8a		DDB_G0278293	GO:0003824	1490.48	1.39146	4.88524e-12	catalytic activity	0	1	ileS		DDB_G0270946	GO:0031224	473.708	1.42508	5.53515e-08	intrinsic component of membrane	1	1	DDB_G0270946
DDB_G0286303	GO:0048856	228.916	1.86696	3.84101e-12	anatomical structure development	1	1	ku80		DDB_G0278297	GO:0003824	1490.48	1.39146	4.88524e-12	catalytic activity	0	1	DDB_G0278297		DDB_G0270978	GO:0031224	473.708	1.42508	5.53515e-08	intrinsic component of membrane	1	1	DDB_G0270978
DDB_G0286353	GO:0048856	228.916	1.86696	3.84101e-12	anatomical structure development	0	1	erkA		DDB_G0278299	GO:0003824	1490.48	1.39146	4.88524e-12	catalytic activity	1	1	DDB_G0278299		DDB_G0270986	GO:0031224	473.708	1.42508	5.53515e-08	intrinsic component of membrane	1	1	tspC
DDB_G0286355	GO:0048856	228.916	1.86696	3.84101e-12	anatomical structure development	0	1	mhcA		DDB_G0278311	GO:0003824	1490.48	1.39146	4.88524e-12	catalytic activity	1	1	DDB_G0278311		DDB_G0271000	GO:0031224	473.708	1.42508	5.53515e-08	intrinsic component of membrane	1	1	pks3
DDB_G0286359	GO:0048856	228.916	1.86696	3.84101e-12	anatomical structure development	0	1	svkA		DDB_G0278333	GO:0003824	1490.48	1.39146	4.88524e-12	catalytic activity	0	1	DDB_G0278333		DDB_G0271066	GO:0031224	473.708	1.42508	5.53515e-08	intrinsic component of membrane	1	1	DDB_G0271066
DDB_G0286385	GO:0048856	228.916	1.86696	3.84101e-12	anatomical structure development	1	1	padA		DDB_G0278345	GO:0003824	1490.48	1.39146	4.88524e-12	catalytic activity	0	1	acly		DDB_G0271138	GO:0031224	473.708	1.42508	5.53515e-08	intrinsic component of membrane	1	1	abcA8
DDB_G0286557	GO:0048856	228.916	1.86696	3.84101e-12	anatomical structure development	0	1	pten		DDB_G0278367	GO:0003824	1490.48	1.39146	4.88524e-12	catalytic activity	0	1	DDB_G0278367		DDB_G0271140	GO:0031224	473.708	1.42508	5.53515e-08	intrinsic component of membrane	1	1	abcA7
DDB_G0286733	GO:0048856	228.916	1.86696	3.84101e-12	anatomical structure development	1	1	hbx12		DDB_G0278371	GO:0003824	1490.48	1.39146	4.88524e-12	catalytic activity	0	1	spc1		DDB_G0271234	GO:0031224	473.708	1.42508	5.53515e-08	intrinsic component of membrane	1	1	dduB
DDB_G0286797	GO:0048856	228.916	1.86696	3.84101e-12	anatomical structure development	0	1	tsg101		DDB_G0278381	GO:0003824	1490.48	1.39146	4.88524e-12	catalytic activity	0	1	gacA		DDB_G0271238	GO:0031224	473.708	1.42508	5.53515e-08	intrinsic component of membrane	1	1	DDB_G0271238
DDB_G0286825	GO:0048856	228.916	1.86696	3.84101e-12	anatomical structure development	1	1	tgrD1		DDB_G0278401	GO:0003824	1490.48	1.39146	4.88524e-12	catalytic activity	0	1	cprH		DDB_G0271310	GO:0031224	473.708	1.42508	5.53515e-08	intrinsic component of membrane	1	1	ucpA
DDB_G0286961	GO:0048856	228.916	1.86696	3.84101e-12	anatomical structure development	1	1	rbrA		DDB_G0278409	GO:0003824	1490.48	1.39146	4.88524e-12	catalytic activity	1	1	shkC		DDB_G0271342	GO:0031224	473.708	1.42508	5.53515e-08	intrinsic component of membrane	1	1	dgat1
DDB_G0287101	GO:0048856	228.916	1.86696	3.84101e-12	anatomical structure development	1	1	noxB		DDB_G0278413	GO:0003824	1490.48	1.39146	4.88524e-12	catalytic activity	0	1	ppcdc		DDB_G0271484	GO:0031224	473.708	1.42508	5.53515e-08	intrinsic component of membrane	0	1	DDB_G0271484
DDB_G0287125	GO:0048856	228.916	1.86696	3.84101e-12	anatomical structure development	1	1	proA		DDB_G0278417	GO:0003824	1490.48	1.39146	4.88524e-12	catalytic activity	1	1	xacB		DDB_G0271504	GO:0031224	473.708	1.42508	5.53515e-08	intrinsic component of membrane	1	1	lvsB
DDB_G0287291	GO:0048856	228.916	1.86696	3.84101e-12	anatomical structure development	1	1	abpD		DDB_G0278425	GO:0003824	1490.48	1.39146	4.88524e-12	catalytic activity	1	1	DDB_G0278425		DDB_G0271516	GO:0031224	473.708	1.42508	5.53515e-08	intrinsic component of membrane	1	1	DDB_G0271516
DDB_G0287293	GO:0048856	228.916	1.86696	3.84101e-12	anatomical structure development	0	1	gerA		DDB_G0278427	GO:0003824	1490.48	1.39146	4.88524e-12	catalytic activity	0	1	DDB_G0278427		DDB_G0271524	GO:0031224	473.708	1.42508	5.53515e-08	intrinsic component of membrane	1	1	pks6
DDB_G0287295	GO:0048856	228.916	1.86696	3.84101e-12	anatomical structure development	1	1	forC		DDB_G0278435	GO:0003824	1490.48	1.39146	4.88524e-12	catalytic activity	0	1	DDB_G0278435		DDB_G0271546	GO:0031224	473.708	1.42508	5.53515e-08	intrinsic component of membrane	1	1	DDB_G0271546
DDB_G0287327	GO:0048856	228.916	1.86696	3.84101e-12	anatomical structure development	1	1	prmt5		DDB_G0278445	GO:0003824	1490.48	1.39146	4.88524e-12	catalytic activity	0	1	mpl3		DDB_G0271574	GO:0031224	473.708	1.42508	5.53515e-08	intrinsic component of membrane	0	1	DDB_G0271574
DDB_G0287427	GO:0048856	228.916	1.86696	3.84101e-12	anatomical structure development	0	1	DDB_G0287427		DDB_G0278455	GO:0003824	1490.48	1.39146	4.88524e-12	catalytic activity	1	1	DDB_G0278455		DDB_G0271586	GO:0031224	473.708	1.42508	5.53515e-08	intrinsic component of membrane	1	1	tgrK1
DDB_G0287459	GO:0048856	228.916	1.86696	3.84101e-12	anatomical structure development	1	1	secG		DDB_G0278457	GO:0003824	1490.48	1.39146	4.88524e-12	catalytic activity	1	1	ndrA		DDB_G0271598	GO:0031224	473.708	1.42508	5.53515e-08	intrinsic component of membrane	1	1	tgrS1
DDB_G0287505	GO:0048856	228.916	1.86696	3.84101e-12	anatomical structure development	0	1	talB		DDB_G0278479	GO:0003824	1490.48	1.39146	4.88524e-12	catalytic activity	0	1	DDB_G0278479		DDB_G0271630	GO:0031224	473.708	1.42508	5.53515e-08	intrinsic component of membrane	0	1	sac1
DDB_G0287583	GO:0048856	228.916	1.86696	3.84101e-12	anatomical structure development	1	1	gerC		DDB_G0278481	GO:0003824	1490.48	1.39146	4.88524e-12	catalytic activity	0	1	iliN		DDB_G0271646	GO:0031224	473.708	1.42508	5.53515e-08	intrinsic component of membrane	1	1	tgrK2
DDB_G0287585	GO:0048856	228.916	1.86696	3.84101e-12	anatomical structure development	0	1	rgaA		DDB_G0278483	GO:0003824	1490.48	1.39146	4.88524e-12	catalytic activity	0	1	ngap		DDB_G0271654	GO:0031224	473.708	1.42508	5.53515e-08	intrinsic component of membrane	1	1	tgrK3
DDB_G0287587	GO:0048856	228.916	1.86696	3.84101e-12	anatomical structure development	1	1	smlA		DDB_G0278487	GO:0003824	1490.48	1.39146	4.88524e-12	catalytic activity	0	1	DDB_G0278487		DDB_G0271664	GO:0031224	473.708	1.42508	5.53515e-08	intrinsic component of membrane	0	1	DDB_G0271664
DDB_G0287589	GO:0048856	228.916	1.86696	3.84101e-12	anatomical structure development	0	1	abcC14		DDB_G0278493	GO:0003824	1490.48	1.39146	4.88524e-12	catalytic activity	0	1	DDB_G0278493		DDB_G0271684	GO:0031224	473.708	1.42508	5.53515e-08	intrinsic component of membrane	1	1	grlA
DDB_G0287593	GO:0048856	228.916	1.86696	3.84101e-12	anatomical structure development	1	1	abcC6		DDB_G0278495	GO:0003824	1490.48	1.39146	4.88524e-12	catalytic activity	0	1	alp		DDB_G0271686	GO:0031224	473.708	1.42508	5.53515e-08	intrinsic component of membrane	1	1	grlB
DDB_G0287687	GO:0048856	228.916	1.86696	3.84101e-12	anatomical structure development	0	1	gerB		DDB_G0278505	GO:0003824	1490.48	1.39146	4.88524e-12	catalytic activity	1	1	DDB_G0278505		DDB_G0271688	GO:0031224	473.708	1.42508	5.53515e-08	intrinsic component of membrane	0	1	grlO
DDB_G0287691	GO:0048856	228.916	1.86696	3.84101e-12	anatomical structure development	1	1	abcC3		DDB_G0278509	GO:0003824	1490.48	1.39146	4.88524e-12	catalytic activity	1	1	DDB_G0278509		DDB_G0271692	GO:0031224	473.708	1.42508	5.53515e-08	intrinsic component of membrane	1	1	comC
DDB_G0287769	GO:0048856	228.916	1.86696	3.84101e-12	anatomical structure development	0	1	ndufaf5		DDB_G0278521	GO:0003824	1490.48	1.39146	4.88524e-12	catalytic activity	1	1	DDB_G0278521		DDB_G0271750	GO:0031224	473.708	1.42508	5.53515e-08	intrinsic component of membrane	1	1	nfaA
DDB_G0287801	GO:0048856	228.916	1.86696	3.84101e-12	anatomical structure development	0	1	ncstn		DDB_G0278525	GO:0003824	1490.48	1.39146	4.88524e-12	catalytic activity	1	1	plaA		DDB_G0271778	GO:0031224	473.708	1.42508	5.53515e-08	intrinsic component of membrane	1	1	cyp516B1
DDB_G0287855	GO:0048856	228.916	1.86696	3.84101e-12	anatomical structure development	1	1	pirA		DDB_G0278535	GO:0003824	1490.48	1.39146	4.88524e-12	catalytic activity	0	1	DDB_G0278535		DDB_G0271790	GO:0031224	473.708	1.42508	5.53515e-08	intrinsic component of membrane	0	1	tmem14B
DDB_G0287925	GO:0048856	228.916	1.86696	3.84101e-12	anatomical structure development	0	1	DG1037		DDB_G0278549	GO:0003824	1490.48	1.39146	4.88524e-12	catalytic activity	0	1	gacB		DDB_G0271794	GO:0031224	473.708	1.42508	5.53515e-08	intrinsic component of membrane	0	1	captA
DDB_G0287969	GO:0048856	228.916	1.86696	3.84101e-12	anatomical structure development	1	1	cnrN		DDB_G0278551	GO:0003824	1490.48	1.39146	4.88524e-12	catalytic activity	1	1	DDB_G0278551		DDB_G0271848	GO:0031224	473.708	1.42508	5.53515e-08	intrinsic component of membrane	0	1	porA
DDB_G0288047	GO:0048856	228.916	1.86696	3.84101e-12	anatomical structure development	1	1	dnmA		DDB_G0278567	GO:0003824	1490.48	1.39146	4.88524e-12	catalytic activity	1	1	DDB_G0278567		DDB_G0271852	GO:0031224	473.708	1.42508	5.53515e-08	intrinsic component of membrane	1	1	rtaA
DDB_G0288179	GO:0048856	228.916	1.86696	3.84101e-12	anatomical structure development	0	1	carB		DDB_G0278593	GO:0003824	1490.48	1.39146	4.88524e-12	catalytic activity	1	1	exdl2B		DDB_G0271894	GO:0031224	473.708	1.42508	5.53515e-08	intrinsic component of membrane	0	1	DDB_G0271894
DDB_G0288181	GO:0048856	228.916	1.86696	3.84101e-12	anatomical structure development	0	1	hspA		DDB_G0278607	GO:0003824	1490.48	1.39146	4.88524e-12	catalytic activity	0	1	mvd		DDB_G0271922	GO:0031224	473.708	1.42508	5.53515e-08	intrinsic component of membrane	0	1	mcfI
DDB_G0288249	GO:0048856	228.916	1.86696	3.84101e-12	anatomical structure development	1	1	mkpA		DDB_G0278621	GO:0003824	1490.48	1.39146	4.88524e-12	catalytic activity	0	1	DDB_G0278621		DDB_G0272004	GO:0031224	473.708	1.42508	5.53515e-08	intrinsic component of membrane	0	1	p2xA
DDB_G0288251	GO:0048856	228.916	1.86696	3.84101e-12	anatomical structure development	1	1	roco4		DDB_G0278649	GO:0003824	1490.48	1.39146	4.88524e-12	catalytic activity	0	1	iliK		DDB_G0272012	GO:0031224	473.708	1.42508	5.53515e-08	intrinsic component of membrane	0	1	DDB_G0272012
DDB_G0288331	GO:0048856	228.916	1.86696	3.84101e-12	anatomical structure development	1	1	expl7		DDB_G0278651	GO:0003824	1490.48	1.39146	4.88524e-12	catalytic activity	0	1	manE		DDB_G0272124	GO:0031224	473.708	1.42508	5.53515e-08	intrinsic component of membrane	0	1	kdelr
DDB_G0288485	GO:0048856	228.916	1.86696	3.84101e-12	anatomical structure development	1	1	pikD		DDB_G0278653	GO:0003824	1490.48	1.39146	4.88524e-12	catalytic activity	1	1	manD		DDB_G0272126	GO:0031224	473.708	1.42508	5.53515e-08	intrinsic component of membrane	0	1	DDB_G0272126
DDB_G0288495	GO:0048856	228.916	1.86696	3.84101e-12	anatomical structure development	1	1	smdA		DDB_G0278655	GO:0003824	1490.48	1.39146	4.88524e-12	catalytic activity	1	1	DDB_G0278655		DDB_G0272150	GO:0031224	473.708	1.42508	5.53515e-08	intrinsic component of membrane	0	1	grlJ
DDB_G0288511	GO:0048856	228.916	1.86696	3.84101e-12	anatomical structure development	0	1	sadA		DDB_G0278665	GO:0003824	1490.48	1.39146	4.88524e-12	catalytic activity	1	1	DDB_G0278665		DDB_G0272174	GO:0031224	473.708	1.42508	5.53515e-08	intrinsic component of membrane	1	1	DDB_G0272174
DDB_G0288581	GO:0048856	228.916	1.86696	3.84101e-12	anatomical structure development	1	1	DDB_G0288581		DDB_G0278679	GO:0003824	1490.48	1.39146	4.88524e-12	catalytic activity	1	1	cyp513F1		DDB_G0272192	GO:0031224	473.708	1.42508	5.53515e-08	intrinsic component of membrane	1	1	cln7
DDB_G0288677	GO:0048856	228.916	1.86696	3.84101e-12	anatomical structure development	0	1	cdk5		DDB_G0278687	GO:0003824	1490.48	1.39146	4.88524e-12	catalytic activity	0	1	pigO		DDB_G0272234	GO:0031224	473.708	1.42508	5.53515e-08	intrinsic component of membrane	0	1	pex2
DDB_G0288715	GO:0048856	228.916	1.86696	3.84101e-12	anatomical structure development	1	1	gadB		DDB_G0278703	GO:0003824	1490.48	1.39146	4.88524e-12	catalytic activity	1	1	gxcII		DDB_G0272240	GO:0031224	473.708	1.42508	5.53515e-08	intrinsic component of membrane	0	1	fscD
DDB_G0288755	GO:0048856	228.916	1.86696	3.84101e-12	anatomical structure development	1	1	gbfA		DDB_G0278711	GO:0003824	1490.48	1.39146	4.88524e-12	catalytic activity	0	1	nedd8		DDB_G0272244	GO:0031224	473.708	1.42508	5.53515e-08	intrinsic component of membrane	0	1	far2
DDB_G0288769	GO:0048856	228.916	1.86696	3.84101e-12	anatomical structure development	0	1	cap		DDB_G0278721	GO:0003824	1490.48	1.39146	4.88524e-12	catalytic activity	1	1	cprD		DDB_G0272254	GO:0031224	473.708	1.42508	5.53515e-08	intrinsic component of membrane	0	1	DDB_G0272254
DDB_G0288771	GO:0048856	228.916	1.86696	3.84101e-12	anatomical structure development	0	1	darA		DDB_G0278723	GO:0003824	1490.48	1.39146	4.88524e-12	catalytic activity	1	1	gdt1		DDB_G0272260	GO:0031224	473.708	1.42508	5.53515e-08	intrinsic component of membrane	0	1	sppA
DDB_G0288877	GO:0048856	228.916	1.86696	3.84101e-12	anatomical structure development	1	1	aarA		DDB_G0278727	GO:0003824	1490.48	1.39146	4.88524e-12	catalytic activity	1	1	pikA		DDB_G0272306	GO:0031224	473.708	1.42508	5.53515e-08	intrinsic component of membrane	1	1	fscE
DDB_G0288879	GO:0048856	228.916	1.86696	3.84101e-12	anatomical structure development	0	1	act11		DDB_G0278729	GO:0003824	1490.48	1.39146	4.88524e-12	catalytic activity	1	1	repB		DDB_G0272346	GO:0031224	473.708	1.42508	5.53515e-08	intrinsic component of membrane	1	1	mcfQ
DDB_G0288975	GO:0048856	228.916	1.86696	3.84101e-12	anatomical structure development	1	1	hbx13		DDB_G0278735	GO:0003824	1490.48	1.39146	4.88524e-12	catalytic activity	0	1	fps		DDB_G0272420	GO:0031224	473.708	1.42508	5.53515e-08	intrinsic component of membrane	1	1	DDB_G0272420
DDB_G0289001	GO:0048856	228.916	1.86696	3.84101e-12	anatomical structure development	1	1	pyk3		DDB_G0278737	GO:0003824	1490.48	1.39146	4.88524e-12	catalytic activity	1	1	rckA		DDB_G0272468	GO:0031224	473.708	1.42508	5.53515e-08	intrinsic component of membrane	0	1	DDB_G0272468
DDB_G0289005	GO:0048856	228.916	1.86696	3.84101e-12	anatomical structure development	1	1	act4		DDB_G0278739	GO:0003824	1490.48	1.39146	4.88524e-12	catalytic activity	1	1	I6KA		DDB_G0272506	GO:0031224	473.708	1.42508	5.53515e-08	intrinsic component of membrane	0	1	DDB_G0272506
DDB_G0289073	GO:0048856	228.916	1.86696	3.84101e-12	anatomical structure development	1	1	csaA		DDB_G0278741	GO:0003824	1490.48	1.39146	4.88524e-12	catalytic activity	0	1	adprt1A		DDB_G0272544	GO:0031224	473.708	1.42508	5.53515e-08	intrinsic component of membrane	0	1	DDB_G0272544
DDB_G0289075	GO:0048856	228.916	1.86696	3.84101e-12	anatomical structure development	0	1	spiA		DDB_G0278755	GO:0003824	1490.48	1.39146	4.88524e-12	catalytic activity	0	1	gacR		DDB_G0272550	GO:0031224	473.708	1.42508	5.53515e-08	intrinsic component of membrane	1	1	DDB_G0272550
DDB_G0289121	GO:0048856	228.916	1.86696	3.84101e-12	anatomical structure development	1	1	pde4		DDB_G0278757	GO:0003824	1490.48	1.39146	4.88524e-12	catalytic activity	1	1	DDB_G0278757		DDB_G0272556	GO:0031224	473.708	1.42508	5.53515e-08	intrinsic component of membrane	0	1	cyp519C1
DDB_G0289247	GO:0048856	228.916	1.86696	3.84101e-12	anatomical structure development	0	1	apm1		DDB_G0278775	GO:0003824	1490.48	1.39146	4.88524e-12	catalytic activity	0	1	ube2c		DDB_G0272588	GO:0031224	473.708	1.42508	5.53515e-08	intrinsic component of membrane	0	1	dpm2-1
DDB_G0289257	GO:0048856	228.916	1.86696	3.84101e-12	anatomical structure development	0	1	set1		DDB_G0278779	GO:0003824	1490.48	1.39146	4.88524e-12	catalytic activity	0	1	aco2		DDB_G0272604	GO:0031224	473.708	1.42508	5.53515e-08	intrinsic component of membrane	0	1	cyp508A2-1
DDB_G0289329	GO:0048856	228.916	1.86696	3.84101e-12	anatomical structure development	1	1	dmtA		DDB_G0278781	GO:0003824	1490.48	1.39146	4.88524e-12	catalytic activity	1	1	pah		DDB_G0272636	GO:0031224	473.708	1.42508	5.53515e-08	intrinsic component of membrane	0	1	DDB_G0272636
DDB_G0289331	GO:0048856	228.916	1.86696	3.84101e-12	anatomical structure development	1	1	abcG16		DDB_G0278783	GO:0003824	1490.48	1.39146	4.88524e-12	catalytic activity	0	1	elp4		DDB_G0272652	GO:0031224	473.708	1.42508	5.53515e-08	intrinsic component of membrane	1	1	cyp525A1
DDB_G0289377	GO:0048856	228.916	1.86696	3.84101e-12	anatomical structure development	1	1	DDB_G0289377		DDB_G0278795	GO:0003824	1490.48	1.39146	4.88524e-12	catalytic activity	0	1	senp8		DDB_G0272704	GO:0031224	473.708	1.42508	5.53515e-08	intrinsic component of membrane	0	1	cyp515A1
DDB_G0289389	GO:0048856	228.916	1.86696	3.84101e-12	anatomical structure development	0	1	dtfA		DDB_G0278797	GO:0003824	1490.48	1.39146	4.88524e-12	catalytic activity	0	1	DDB_G0278797		DDB_G0272716	GO:0031224	473.708	1.42508	5.53515e-08	intrinsic component of membrane	0	1	DDB_G0272716
DDB_G0289483	GO:0048856	228.916	1.86696	3.84101e-12	anatomical structure development	0	1	ctxA		DDB_G0278803	GO:0003824	1490.48	1.39146	4.88524e-12	catalytic activity	1	1	dus1l		DDB_G0272730	GO:0031224	473.708	1.42508	5.53515e-08	intrinsic component of membrane	0	1	alg2
DDB_G0289487	GO:0048856	228.916	1.86696	3.84101e-12	anatomical structure development	0	1	act3		DDB_G0278815	GO:0003824	1490.48	1.39146	4.88524e-12	catalytic activity	0	1	eIF5b		DDB_G0272783	GO:0031224	473.708	1.42508	5.53515e-08	intrinsic component of membrane	1	1	rliA
DDB_G0289521	GO:0048856	228.916	1.86696	3.84101e-12	anatomical structure development	0	1	srsA		DDB_G0278817	GO:0003824	1490.48	1.39146	4.88524e-12	catalytic activity	1	1	DDB_G0278817		DDB_G0272799	GO:0031224	473.708	1.42508	5.53515e-08	intrinsic component of membrane	0	1	icmA-1
DDB_G0289553	GO:0048856	228.916	1.86696	3.84101e-12	anatomical structure development	1	1	act1		DDB_G0278823	GO:0003824	1490.48	1.39146	4.88524e-12	catalytic activity	0	1	DDB_G0278823		DDB_G0272859	GO:0031224	473.708	1.42508	5.53515e-08	intrinsic component of membrane	0	1	pks14
DDB_G0289555	GO:0048856	228.916	1.86696	3.84101e-12	anatomical structure development	1	1	arkA		DDB_G0278827	GO:0003824	1490.48	1.39146	4.88524e-12	catalytic activity	1	1	DDB_G0278827		DDB_G0272869	GO:0031224	473.708	1.42508	5.53515e-08	intrinsic component of membrane	0	1	sun1
DDB_G0289653	GO:0048856	228.916	1.86696	3.84101e-12	anatomical structure development	1	1	noxA		DDB_G0278841	GO:0003824	1490.48	1.39146	4.88524e-12	catalytic activity	0	1	DDB_G0278841		DDB_G0272885	GO:0031224	473.708	1.42508	5.53515e-08	intrinsic component of membrane	0	1	fslJ-1
DDB_G0289655	GO:0048856	228.916	1.86696	3.84101e-12	anatomical structure development	1	1	abcG7		DDB_G0278845	GO:0003824	1490.48	1.39146	4.88524e-12	catalytic activity	1	1	DDB_G0278845		DDB_G0272889	GO:0031224	473.708	1.42508	5.53515e-08	intrinsic component of membrane	0	1	surf1-1
DDB_G0289663	GO:0048856	228.916	1.86696	3.84101e-12	anatomical structure development	0	1	act5		DDB_G0278847	GO:0003824	1490.48	1.39146	4.88524e-12	catalytic activity	0	1	psmA6		DDB_G0272925	GO:0031224	473.708	1.42508	5.53515e-08	intrinsic component of membrane	0	1	gacU
DDB_G0289665	GO:0048856	228.916	1.86696	3.84101e-12	anatomical structure development	1	1	gefQ		DDB_G0278849	GO:0003824	1490.48	1.39146	4.88524e-12	catalytic activity	0	1	etfdh		DDB_G0272929	GO:0031224	473.708	1.42508	5.53515e-08	intrinsic component of membrane	0	1	NA
DDB_G0289677	GO:0048856	228.916	1.86696	3.84101e-12	anatomical structure development	0	1	hbx14		DDB_G0278861	GO:0003824	1490.48	1.39146	4.88524e-12	catalytic activity	0	1	NA		DDB_G0273035	GO:0031224	473.708	1.42508	5.53515e-08	intrinsic component of membrane	0	1	fslM-1
DDB_G0289811	GO:0048856	228.916	1.86696	3.84101e-12	anatomical structure development	1	1	act10		DDB_G0278863	GO:0003824	1490.48	1.39146	4.88524e-12	catalytic activity	1	1	fray1		DDB_G0273045	GO:0031224	473.708	1.42508	5.53515e-08	intrinsic component of membrane	0	1	cyp508A1-1
DDB_G0289815	GO:0048856	228.916	1.86696	3.84101e-12	anatomical structure development	0	1	cupB		DDB_G0278867	GO:0003824	1490.48	1.39146	4.88524e-12	catalytic activity	1	1	gefBB		DDB_G0273047	GO:0031224	473.708	1.42508	5.53515e-08	intrinsic component of membrane	0	1	cyp508A3-1
DDB_G0289881	GO:0048856	228.916	1.86696	3.84101e-12	anatomical structure development	0	1	atg5		DDB_G0278873	GO:0003824	1490.48	1.39146	4.88524e-12	catalytic activity	0	1	gnpda1		DDB_G0273073	GO:0031224	473.708	1.42508	5.53515e-08	intrinsic component of membrane	0	1	abcG17-1
DDB_G0290015	GO:0048856	228.916	1.86696	3.84101e-12	anatomical structure development	1	1	grxA		DDB_G0278879	GO:0003824	1490.48	1.39146	4.88524e-12	catalytic activity	1	1	gdt9		DDB_G0273105	GO:0031224	473.708	1.42508	5.53515e-08	intrinsic component of membrane	0	1	scdB-1
DDB_G0290079	GO:0048856	228.916	1.86696	3.84101e-12	anatomical structure development	1	1	pgtB		DDB_G0278893	GO:0003824	1490.48	1.39146	4.88524e-12	catalytic activity	0	1	suox		DDB_G0273121	GO:0031224	473.708	1.42508	5.53515e-08	intrinsic component of membrane	0	1	pakH-1
DDB_G0290157	GO:0048856	228.916	1.86696	3.84101e-12	anatomical structure development	0	1	pkgB		DDB_G0278897	GO:0003824	1490.48	1.39146	4.88524e-12	catalytic activity	0	1	DDB_G0278897		DDB_G0273147	GO:0031224	473.708	1.42508	5.53515e-08	intrinsic component of membrane	0	1	DDB_G0273147
DDB_G0290165	GO:0048856	228.916	1.86696	3.84101e-12	anatomical structure development	1	1	bzpR		DDB_G0278901	GO:0003824	1490.48	1.39146	4.88524e-12	catalytic activity	1	1	DDB_G0278901		DDB_G0273193	GO:0031224	473.708	1.42508	5.53515e-08	intrinsic component of membrane	0	1	DDB_G0273193
DDB_G0290453	GO:0048856	228.916	1.86696	3.84101e-12	anatomical structure development	1	1	usp12		DDB_G0278909	GO:0003824	1490.48	1.39146	4.88524e-12	catalytic activity	1	1	DDB_G0278909		DDB_G0273195	GO:0031224	473.708	1.42508	5.53515e-08	intrinsic component of membrane	0	1	DDB_G0273195
DDB_G0290481	GO:0048856	228.916	1.86696	3.84101e-12	anatomical structure development	0	1	talA		DDB_G0278921	GO:0003824	1490.48	1.39146	4.88524e-12	catalytic activity	1	1	DDB_G0278921		DDB_G0273235	GO:0031224	473.708	1.42508	5.53515e-08	intrinsic component of membrane	0	1	DDB_G0273235
DDB_G0290551	GO:0048856	228.916	1.86696	3.84101e-12	anatomical structure development	0	1	rblA		DDB_G0278929	GO:0003824	1490.48	1.39146	4.88524e-12	catalytic activity	0	1	usp39		DDB_G0273291	GO:0031224	473.708	1.42508	5.53515e-08	intrinsic component of membrane	0	1	ddo-2
DDB_G0290825	GO:0048856	228.916	1.86696	3.84101e-12	anatomical structure development	0	1	chlA		DDB_G0278935	GO:0003824	1490.48	1.39146	4.88524e-12	catalytic activity	1	1	rad18		DDB_G0273361	GO:0031224	473.708	1.42508	5.53515e-08	intrinsic component of membrane	0	1	DDB_G0273361
DDB_G0290835	GO:0048856	228.916	1.86696	3.84101e-12	anatomical structure development	1	1	DDB_G0290835		DDB_G0278937	GO:0003824	1490.48	1.39146	4.88524e-12	catalytic activity	0	1	DDB_G0278937		DDB_G0273389	GO:0031224	473.708	1.42508	5.53515e-08	intrinsic component of membrane	0	1	psiG-1
DDB_G0290853	GO:0048856	228.916	1.86696	3.84101e-12	anatomical structure development	1	1	stlB		DDB_G0278943	GO:0003824	1490.48	1.39146	4.88524e-12	catalytic activity	1	1	DDB_G0278943		DDB_G0273397	GO:0031224	473.708	1.42508	5.53515e-08	intrinsic component of membrane	0	1	carA-1
DDB_G0290961	GO:0048856	228.916	1.86696	3.84101e-12	anatomical structure development	1	1	trafD		DDB_G0278947	GO:0003824	1490.48	1.39146	4.88524e-12	catalytic activity	0	1	captB		DDB_G0273477	GO:0031224	473.708	1.42508	5.53515e-08	intrinsic component of membrane	0	1	DDB_G0273477
DDB_G0291075	GO:0048856	228.916	1.86696	3.84101e-12	anatomical structure development	1	1	warA		DDB_G0278953	GO:0003824	1490.48	1.39146	4.88524e-12	catalytic activity	1	1	DDB_G0278953		DDB_G0273533	GO:0031224	473.708	1.42508	5.53515e-08	intrinsic component of membrane	0	1	carA-2
DDB_G0291077	GO:0048856	228.916	1.86696	3.84101e-12	anatomical structure development	0	1	rdiA		DDB_G0278955	GO:0003824	1490.48	1.39146	4.88524e-12	catalytic activity	0	1	DDB_G0278955		DDB_G0273557	GO:0031224	473.708	1.42508	5.53515e-08	intrinsic component of membrane	1	1	DDB_G0273557
DDB_G0291117	GO:0048856	228.916	1.86696	3.84101e-12	anatomical structure development	1	1	noxC		DDB_G0278957	GO:0003824	1490.48	1.39146	4.88524e-12	catalytic activity	0	1	DDB_G0278957		DDB_G0273597	GO:0031224	473.708	1.42508	5.53515e-08	intrinsic component of membrane	1	1	DDB_G0273597
DDB_G0291157	GO:0048856	228.916	1.86696	3.84101e-12	anatomical structure development	0	1	cln3		DDB_G0278961	GO:0003824	1490.48	1.39146	4.88524e-12	catalytic activity	0	1	DDB_G0278961		DDB_G0273605	GO:0031224	473.708	1.42508	5.53515e-08	intrinsic component of membrane	1	1	psiG-2
DDB_G0291197	GO:0048856	228.916	1.86696	3.84101e-12	anatomical structure development	1	1	hbx3		DDB_G0278965	GO:0003824	1490.48	1.39146	4.88524e-12	catalytic activity	1	1	DG2033		DDB_G0273675	GO:0031224	473.708	1.42508	5.53515e-08	intrinsic component of membrane	1	1	DDB_G0273675
DDB_G0291227	GO:0048856	228.916	1.86696	3.84101e-12	anatomical structure development	1	1	ctrA		DDB_G0278967	GO:0003824	1490.48	1.39146	4.88524e-12	catalytic activity	0	1	eif2s3		DDB_G0273707	GO:0031224	473.708	1.42508	5.53515e-08	intrinsic component of membrane	0	1	DDB_G0273707
DDB_G0291245	GO:0048856	228.916	1.86696	3.84101e-12	anatomical structure development	1	1	abcA6		DDB_G0278979	GO:0003824	1490.48	1.39146	4.88524e-12	catalytic activity	0	1	DDB_G0278979		DDB_G0273735	GO:0031224	473.708	1.42508	5.53515e-08	intrinsic component of membrane	1	1	DDB_G0273735
DDB_G0291247	GO:0048856	228.916	1.86696	3.84101e-12	anatomical structure development	0	1	mfeA		DDB_G0278993	GO:0003824	1490.48	1.39146	4.88524e-12	catalytic activity	0	1	DDB_G0278993		DDB_G0273739	GO:0031224	473.708	1.42508	5.53515e-08	intrinsic component of membrane	1	1	DDB_G0273739
DDB_G0291253	GO:0048856	228.916	1.86696	3.84101e-12	anatomical structure development	1	1	dia2		DDB_G0279001	GO:0003824	1490.48	1.39146	4.88524e-12	catalytic activity	0	1	gmkA		DDB_G0273781	GO:0031224	473.708	1.42508	5.53515e-08	intrinsic component of membrane	1	1	abcG17-2
DDB_G0291303	GO:0048856	228.916	1.86696	3.84101e-12	anatomical structure development	0	1	frmA		DDB_G0279009	GO:0003824	1490.48	1.39146	4.88524e-12	catalytic activity	1	1	gacP		DDB_G0273783	GO:0031224	473.708	1.42508	5.53515e-08	intrinsic component of membrane	0	1	ddo-1
DDB_G0291342	GO:0048856	228.916	1.86696	3.84101e-12	anatomical structure development	1	1	tacA		DDB_G0279011	GO:0003824	1490.48	1.39146	4.88524e-12	catalytic activity	0	1	DDB_G0279011		DDB_G0273837	GO:0031224	473.708	1.42508	5.53515e-08	intrinsic component of membrane	1	1	scdB-2
DDB_G0291352	GO:0048856	228.916	1.86696	3.84101e-12	anatomical structure development	1	1	psenA		DDB_G0279019	GO:0003824	1490.48	1.39146	4.88524e-12	catalytic activity	1	1	DDB_G0279019		DDB_G0273865	GO:0031224	473.708	1.42508	5.53515e-08	intrinsic component of membrane	1	1	pakH-2
DDB_G0291356	GO:0048856	228.916	1.86696	3.84101e-12	anatomical structure development	1	1	grlE		DDB_G0279037	GO:0003824	1490.48	1.39146	4.88524e-12	catalytic activity	0	1	coq3		DDB_G0273941	GO:0031224	473.708	1.42508	5.53515e-08	intrinsic component of membrane	1	1	cyp508A3-2
DDB_G0291372	GO:0048856	228.916	1.86696	3.84101e-12	anatomical structure development	1	1	dimB		DDB_G0279049	GO:0003824	1490.48	1.39146	4.88524e-12	catalytic activity	0	1	DDB_G0279049		DDB_G0273943	GO:0031224	473.708	1.42508	5.53515e-08	intrinsic component of membrane	1	1	cyp508A1-2
DDB_G0291454	GO:0048856	228.916	1.86696	3.84101e-12	anatomical structure development	1	1	tgrC4		DDB_G0279053	GO:0003824	1490.48	1.39146	4.88524e-12	catalytic activity	0	1	DDB_G0279053		DDB_G0273945	GO:0031224	473.708	1.42508	5.53515e-08	intrinsic component of membrane	1	1	cyp508A2-2
DDB_G0291512	GO:0048856	228.916	1.86696	3.84101e-12	anatomical structure development	1	1	epnA		DDB_G0279095	GO:0003824	1490.48	1.39146	4.88524e-12	catalytic activity	0	1	ptsA		DDB_G0273981	GO:0031224	473.708	1.42508	5.53515e-08	intrinsic component of membrane	0	1	dpm2-2
DDB_G0291556	GO:0048856	228.916	1.86696	3.84101e-12	anatomical structure development	0	1	prmt1		DDB_G0279107	GO:0003824	1490.48	1.39146	4.88524e-12	catalytic activity	1	1	helq		DDB_G0273995	GO:0031224	473.708	1.42508	5.53515e-08	intrinsic component of membrane	1	1	icmA-2
DDB_G0291714	GO:0048856	228.916	1.86696	3.84101e-12	anatomical structure development	1	1	abcB3		DDB_G0279113	GO:0003824	1490.48	1.39146	4.88524e-12	catalytic activity	0	1	metS		DDB_G0274001	GO:0031224	473.708	1.42508	5.53515e-08	intrinsic component of membrane	1	1	surf1-2
DDB_G0291788	GO:0048856	228.916	1.86696	3.84101e-12	anatomical structure development	1	1	adprt3		DDB_G0279123	GO:0003824	1490.48	1.39146	4.88524e-12	catalytic activity	0	1	gxcCC		DDB_G0274011	GO:0031224	473.708	1.42508	5.53515e-08	intrinsic component of membrane	1	1	fslJ-2
DDB_G0291926	GO:0048856	228.916	1.86696	3.84101e-12	anatomical structure development	1	1	DDB_G0291926		DDB_G0279131	GO:0003824	1490.48	1.39146	4.88524e-12	catalytic activity	0	1	DDB_G0279131		DDB_G0274033	GO:0031224	473.708	1.42508	5.53515e-08	intrinsic component of membrane	1	1	fslM-2
DDB_G0291972	GO:0048856	228.916	1.86696	3.84101e-12	anatomical structure development	0	1	culA		DDB_G0279137	GO:0003824	1490.48	1.39146	4.88524e-12	catalytic activity	0	1	DDB_G0279137		DDB_G0274069	GO:0031224	473.708	1.42508	5.53515e-08	intrinsic component of membrane	0	1	DDB_G0274069
DDB_G0291980	GO:0048856	228.916	1.86696	3.84101e-12	anatomical structure development	1	1	abcA9		DDB_G0279149	GO:0003824	1490.48	1.39146	4.88524e-12	catalytic activity	0	1	pip5k3		DDB_G0274101	GO:0031224	473.708	1.42508	5.53515e-08	intrinsic component of membrane	1	1	dokA
DDB_G0291982	GO:0048856	228.916	1.86696	3.84101e-12	anatomical structure development	1	1	psiA		DDB_G0279159	GO:0003824	1490.48	1.39146	4.88524e-12	catalytic activity	1	1	aco1		DDB_G0274115	GO:0031224	473.708	1.42508	5.53515e-08	intrinsic component of membrane	1	1	abcG12
DDB_G0292162	GO:0048856	228.916	1.86696	3.84101e-12	anatomical structure development	1	1	DDB_G0292162		DDB_G0279169	GO:0003824	1490.48	1.39146	4.88524e-12	catalytic activity	0	1	vps39		DDB_G0274117	GO:0031224	473.708	1.42508	5.53515e-08	intrinsic component of membrane	1	1	abcG8
DDB_G0292206	GO:0048856	228.916	1.86696	3.84101e-12	anatomical structure development	0	1	manA		DDB_G0279183	GO:0003824	1490.48	1.39146	4.88524e-12	catalytic activity	1	1	kil2		DDB_G0274119	GO:0031224	473.708	1.42508	5.53515e-08	intrinsic component of membrane	1	1	abcA5
DDB_G0292260	GO:0048856	228.916	1.86696	3.84101e-12	anatomical structure development	1	1	DDB_G0292260_RTE		DDB_G0279185	GO:0003824	1490.48	1.39146	4.88524e-12	catalytic activity	1	1	cprF		DDB_G0274121	GO:0031224	473.708	1.42508	5.53515e-08	intrinsic component of membrane	1	1	abcA4
DDB_G0292266	GO:0048856	228.916	1.86696	3.84101e-12	anatomical structure development	0	1	amdA		DDB_G0279187	GO:0003824	1490.48	1.39146	4.88524e-12	catalytic activity	1	1	cprG		DDB_G0274141	GO:0031224	473.708	1.42508	5.53515e-08	intrinsic component of membrane	0	1	DDB_G0274141
DDB_G0292268	GO:0048856	228.916	1.86696	3.84101e-12	anatomical structure development	1	1	rab2A		DDB_G0279193	GO:0003824	1490.48	1.39146	4.88524e-12	catalytic activity	0	1	rpb1		DDB_G0274187	GO:0031224	473.708	1.42508	5.53515e-08	intrinsic component of membrane	1	1	DDB_G0274187
DDB_G0292270	GO:0048856	228.916	1.86696	3.84101e-12	anatomical structure development	1	1	comG		DDB_G0279195	GO:0003824	1490.48	1.39146	4.88524e-12	catalytic activity	1	1	adprt1B		DDB_G0274191	GO:0031224	473.708	1.42508	5.53515e-08	intrinsic component of membrane	1	1	dhkC
DDB_G0292310	GO:0048856	228.916	1.86696	3.84101e-12	anatomical structure development	0	1	psenB		DDB_G0279211	GO:0003824	1490.48	1.39146	4.88524e-12	catalytic activity	1	1	DDB_G0279211		DDB_G0274201	GO:0031224	473.708	1.42508	5.53515e-08	intrinsic component of membrane	1	1	DDB_G0274201
DDB_G0292354	GO:0048856	228.916	1.86696	3.84101e-12	anatomical structure development	0	1	DDB_G0292354		DDB_G0279217	GO:0003824	1490.48	1.39146	4.88524e-12	catalytic activity	0	1	DDB_G0279217		DDB_G0274209	GO:0031224	473.708	1.42508	5.53515e-08	intrinsic component of membrane	1	1	DDB_G0274209
DDB_G0292390	GO:0048856	228.916	1.86696	3.84101e-12	anatomical structure development	1	1	atg1		DDB_G0279227	GO:0003824	1490.48	1.39146	4.88524e-12	catalytic activity	0	1	DDB_G0279227		DDB_G0274211	GO:0031224	473.708	1.42508	5.53515e-08	intrinsic component of membrane	1	1	DDB_G0274211
DDB_G0292436	GO:0048856	228.916	1.86696	3.84101e-12	anatomical structure development	1	1	triA		DDB_G0279241	GO:0003824	1490.48	1.39146	4.88524e-12	catalytic activity	1	1	DDB_G0279241		DDB_G0274251	GO:0031224	473.708	1.42508	5.53515e-08	intrinsic component of membrane	1	1	DDB_G0274251
DDB_G0292554	GO:0048856	228.916	1.86696	3.84101e-12	anatomical structure development	0	1	abcB5		DDB_G0279261	GO:0003824	1490.48	1.39146	4.88524e-12	catalytic activity	1	1	DDB_G0279261		DDB_G0274287	GO:0031224	473.708	1.42508	5.53515e-08	intrinsic component of membrane	0	1	fslC
DDB_G0292562	GO:0048856	228.916	1.86696	3.84101e-12	anatomical structure development	1	1	tgrQ1		DDB_G0279267	GO:0003824	1490.48	1.39146	4.88524e-12	catalytic activity	1	1	hdaD		DDB_G0274297	GO:0031224	473.708	1.42508	5.53515e-08	intrinsic component of membrane	1	1	fut3
DDB_G0292564	GO:0048856	228.916	1.86696	3.84101e-12	anatomical structure development	1	1	iplA		DDB_G0279277	GO:0003824	1490.48	1.39146	4.88524e-12	catalytic activity	1	1	DDB_G0279277		DDB_G0274311	GO:0031224	473.708	1.42508	5.53515e-08	intrinsic component of membrane	0	1	DDB_G0274311
[truncated: 177,553 more rows]

## Sheet: Start_library_depleted_genes
BIOLOGICAL PROCESS										MOLECULAR FUNCTION										CELLULAR COMPARTMENT
[truncated: 180,644 more rows]

[truncated: 12 more sheets: Ka_phenotype_genes, Kp_phenotype_genes, Bs_phenotype_genes, Ml_phenotype_genes, Ka_advantage_genes, Kp_advantage_genes, Bs_advantage_genes, Ml_advantage_genes, Ka_disadvantage_genes, Kp_disadvantage_genes, Bs_disadvantage_genes, Ml_disadvantage_genes]
