# Supplementary material for: The genetic architecture underlying prey-dependent performance in a microbial predator
Source: Nat Commun. 2022 Jan 14;13:319. doi: 10.1038/s41467-021-27844-x (PMC8760311; doi:10.1038/s41467-021-27844-x)
Supplement: Supplementary file 7 — Source data [file 41467_2021_27844_MOESM7_ESM.xlsx]

## Sheet: Growth_24strains_Ka
Strain (NC code)	Bacteria	Block	Start	End	Difference
28.1	Ka	1	0.462	0.588	0.126
28.1	Ka	1	0.506	0.641	0.135
28.1	Ka	3	0.383	0.56	0.177
28.1	Ka	3	0.491	0.672	0.181
28.1	Ka	5	0.48	0.627	0.147
28.1	Ka	6	0.459	0.668	0.209
28.1	Ka	7	0.497	0.698	0.201
28.1	Ka	16	0.445	0.62	0.175
28.1	Ka	17	0.467	0.607	0.14
28.1	Ka	18	0.418	0.589	0.171
28.1	Ka	19	0.475	0.605	0.13
34.1	Ka	1	0.424	0.629	0.205
34.1	Ka	1	0.496	0.679	0.183
34.1	Ka	2	0.313	0.614	0.301
34.1	Ka	2	0.469	0.725	0.256
34.1	Ka	4	0.452	0.688	0.236
34.1	Ka	4	0.435	0.612	0.177
34.1	Ka	5	0.466	0.623	0.157
34.1	Ka	5	0.409	0.55	0.141
34.1	Ka	6	0.473	0.666	0.193
34.1	Ka	6	0.404	0.615	0.211
34.1	Ka	7	0.515	0.721	0.206
34.1	Ka	8	0.454	0.694	0.24
34.1	Ka	9	0.345	0.567	0.222
34.1	Ka	10	0.352	0.683	0.331
34.1	Ka	11	0.377	0.683	0.306
34.1	Ka	12	0.487	0.686	0.199
34.1	Ka	13	0.495	0.71	0.215
34.1	Ka	14	0.484	0.662	0.178
34.1	Ka	15	0.36	0.558	0.198
34.1	Ka	16	0.498	0.683	0.185
34.1	Ka	17	0.517	0.635	0.118
34.1	Ka	18	0.465	0.592	0.127
34.1	Ka	19	0.523	0.651	0.128
34.2	Ka	2	0.52	0.69	0.17
34.2	Ka	2	0.488	0.66	0.172
34.2	Ka	3	0.407	0.543	0.136
34.2	Ka	3	0.438	0.561	0.123
34.2	Ka	4	0.467	0.655	0.188
34.2	Ka	4	0.457	0.627	0.17
34.2	Ka	5	0.432	0.509	0.077
34.2	Ka	16	0.491	0.653	0.162
34.2	Ka	17	0.544	0.669	0.125
34.2	Ka	18	0.463	0.597	0.134
34.2	Ka	19	0.434	0.582	0.148
39.1	Ka	2	0.478	0.665	0.187
39.1	Ka	2	0.522	0.69	0.168
39.1	Ka	16	0.45	0.12	-0.33
39.1	Ka	17	0.468	0.26	-0.208
39.1	Ka	18	0.375	0.195	-0.18
39.1	Ka	19	0.46	0.061	-0.399
43.1	Ka	2	0.455	0.665	0.21
43.1	Ka	2	0.496	0.68	0.184
43.1	Ka	3	0.543	0.715	0.172
43.1	Ka	3	0.493	0.601	0.108
43.1	Ka	4	0.517	0.732	0.215
43.1	Ka	4	0.47	0.643	0.173
43.1	Ka	5	0.495	0.625	0.13
43.1	Ka	6	0.448	0.64	0.192
43.1	Ka	16	0.437	0.613	0.176
43.1	Ka	17	0.446	0.632	0.186
43.1	Ka	18	0.462	0.609	0.147
43.1	Ka	19	0.461	0.617	0.156
52.3	Ka	2	0.474	0.7	0.226
52.3	Ka	2	0.452	0.676	0.224
52.3	Ka	3	0.424	0.621	0.197
52.3	Ka	3	0.425	0.613	0.188
52.3	Ka	4	0.557	0.751	0.194
52.3	Ka	4	0.493	0.641	0.148
52.3	Ka	5	0.473	0.603	0.13
52.3	Ka	6	0.499	0.701	0.202
52.3	Ka	7	0.5	0.743	0.243
52.3	Ka	8	0.465	0.693	0.228
52.3	Ka	16	0.487	0.693	0.206
52.3	Ka	18	0.495	0.705	0.21
52.3	Ka	19	0.488	0.669	0.181
54.2	Ka	3	0.544	0.699	0.155
54.2	Ka	3	0.492	0.659	0.167
54.2	Ka	4	0.461	0.67	0.209
54.2	Ka	4	0.469	0.625	0.156
54.2	Ka	7	0.54	0.712	0.172
54.2	Ka	8	0.505	0.662	0.157
54.2	Ka	16	0.49	0.621	0.131
54.2	Ka	18	0.521	0.683	0.162
54.2	Ka	19	0.458	0.566	0.108
58.1	Ka	1	0.426	0.61	0.184
58.1	Ka	1	0.472	0.648	0.176
58.1	Ka	16	0.519	0.7	0.181
58.1	Ka	17	0.522	0.72	0.198
58.1	Ka	18	0.489	0.663	0.174
58.1	Ka	19	0.467	0.615	0.148
60.1	Ka	1	0.395	0.573	0.178
60.1	Ka	1	0.469	0.654	0.185
60.1	Ka	3	0.425	0.637	0.212
60.1	Ka	3	0.418	0.604	0.186
60.1	Ka	4	0.56	0.789	0.229
60.1	Ka	4	0.564	0.762	0.198
60.1	Ka	5	0.487	0.623	0.136
60.1	Ka	6	0.461	0.574	0.113
60.1	Ka	7	0.572	0.759	0.187
60.1	Ka	9	0.3	0.51	0.21
60.1	Ka	11	0.496	0.748	0.252
60.1	Ka	12	0.39	0.573	0.183
60.1	Ka	13	0.509	0.813	0.304
60.1	Ka	14	0.451	0.674	0.223
60.1	Ka	16	0.458	0.698	0.24
60.1	Ka	17	0.55	0.774	0.224
60.1	Ka	18	0.384	0.632	0.248
60.1	Ka	19	0.464	0.607	0.143
60.2	Ka	16	0.536	0.774	0.238
60.2	Ka	17	0.502	0.709	0.207
60.2	Ka	18	0.512	0.75	0.238
60.2	Ka	19	0.431	0.603	0.172
63.2	Ka	1	0.488	0.603	0.115
63.2	Ka	1	0.511	0.697	0.186
63.2	Ka	7	0.535	0.772	0.237
63.2	Ka	8	0.432	0.694	0.262
63.2	Ka	16	0.463	0.693	0.23
63.2	Ka	17	0.475	0.645	0.17
63.2	Ka	18	0.456	0.633	0.177
63.2	Ka	19	0.443	0.589	0.146
67.2	Ka	16	0.514	0.699	0.185
67.2	Ka	17	0.524	0.667	0.143
67.2	Ka	18	0.417	0.607	0.19
67.2	Ka	19	0.508	0.66	0.152
69.1	Ka	9	0.408	0.699	0.291
69.1	Ka	10	0.526	0.84	0.314
69.1	Ka	11	0.348	0.739	0.391
69.1	Ka	12	0.605	0.862	0.257
69.1	Ka	13	0.533	0.792	0.259
69.1	Ka	14	0.489	0.771	0.282
69.1	Ka	15	0.377	0.603	0.226
69.1	Ka	16	0.435	0.705	0.27
69.1	Ka	17	0.468	0.771	0.303
69.1	Ka	18	0.478	0.732	0.254
69.1	Ka	19	0.474	0.733	0.259
71.1	Ka	7	0.574	0.598	0.024
71.1	Ka	8	0.485	0.49	0.005
71.1	Ka	16	0.489	0.435	-0.054
71.1	Ka	17	0.528	0.508	-0.02
71.1	Ka	18	0.493	0.456	-0.037
71.1	Ka	19	0.534	0.501	-0.033
73.1	Ka	16	0.348	0.651	0.303
73.1	Ka	17	0.404	0.623	0.219
73.1	Ka	18	0.262	0.513	0.251
73.1	Ka	19	0.328	0.607	0.279
76.1	Ka	1	0.498	0.633	0.135
76.1	Ka	1	0.409	0.585	0.176
76.1	Ka	2	0.471	0.626	0.155
76.1	Ka	2	0.394	0.554	0.16
76.1	Ka	3	0.43	0.601	0.171
76.1	Ka	3	0.47	0.617	0.147
76.1	Ka	4	0.541	0.703	0.162
76.1	Ka	4	0.515	0.657	0.142
76.1	Ka	5	0.458	0.622	0.164
76.1	Ka	16	0.508	0.667	0.159
76.1	Ka	17	0.54	0.683	0.143
76.1	Ka	18	0.46	0.632	0.172
76.1	Ka	19	0.441	0.55	0.109
78.2	Ka	3	0.471	0.42	-0.051
78.2	Ka	3	0.431	0.449	0.018
78.2	Ka	7	0.527	0.673	0.146
78.2	Ka	8	0.462	0.584	0.122
78.2	Ka	16	0.456	0.544	0.088
78.2	Ka	17	0.475	0.553	0.078
78.2	Ka	18	0.402	0.522	0.12
78.2	Ka	19	0.466	0.57	0.104
80.1	Ka	2	0.476	0.641	0.165
80.1	Ka	2	0.427	0.597	0.17
80.1	Ka	4	0.485	0.625	0.14
80.1	Ka	4	0.416	0.521	0.105
80.1	Ka	5	0.404	0.464	0.06
80.1	Ka	5	0.447	0.482	0.035
80.1	Ka	6	0.399	0.576	0.177
80.1	Ka	6	0.491	0.585	0.094
80.1	Ka	7	0.531	0.682	0.151
80.1	Ka	9	0.379	0.506	0.127
80.1	Ka	10	0.493	0.664	0.171
80.1	Ka	11	0.525	0.699	0.174
80.1	Ka	12	0.509	0.678	0.169
80.1	Ka	13	0.555	0.757	0.202
80.1	Ka	14	0.475	0.526	0.051
80.1	Ka	15	0.469	0.419	-0.05
80.1	Ka	16	0.538	0.64	0.102
80.1	Ka	17	0.512	0.598	0.086
80.1	Ka	18	0.373	0.466	0.093
80.1	Ka	19	0.464	0.516	0.052
85.2	Ka	3	0.493	0.644	0.151
85.2	Ka	3	0.51	0.613	0.103
85.2	Ka	4	0.504	0.674	0.17
85.2	Ka	4	0.461	0.627	0.166
85.2	Ka	5	0.395	0.543	0.148
85.2	Ka	5	0.463	0.59	0.127
85.2	Ka	6	0.468	0.679	0.211
85.2	Ka	6	0.486	0.664	0.178
85.2	Ka	9	0.411	0.594	0.183
85.2	Ka	10	0.349	0.622	0.273
85.2	Ka	11	0.461	0.702	0.241
85.2	Ka	12	0.566	0.722	0.156
85.2	Ka	13	0.521	0.773	0.252
85.2	Ka	14	0.592	0.724	0.132
85.2	Ka	15	0.436	0.565	0.129
85.2	Ka	16	0.462	0.627	0.165
85.2	Ka	17	0.571	0.694	0.123
85.2	Ka	18	0.409	0.57	0.161
85.2	Ka	19	0.451	0.607	0.156
87.1	Ka	2	0.345	0.363	0.018
87.1	Ka	2	0.387	0.376	-0.011
87.1	Ka	3	0.442	0.432	-0.01
87.1	Ka	3	0.303	0.25	-0.053
87.1	Ka	4	0.569	0.573	0.004
87.1	Ka	4	0.571	0.613	0.042
87.1	Ka	5	0.41	0.389	-0.021
87.1	Ka	5	0.374	0.267	-0.107
87.1	Ka	6	0.438	0.48	0.042
87.1	Ka	6	0.443	0.487	0.044
87.1	Ka	8	0.525	0.514	-0.011
87.1	Ka	9	0.437	0.536	0.099
87.1	Ka	10	0.429	0.433	0.004
87.1	Ka	11	0.426	0.518	0.092
87.1	Ka	12	0.506	0.442	-0.064
87.1	Ka	13	0.521	0.661	0.14
87.1	Ka	14	0.455	0.527	0.072
87.1	Ka	15	0.541	0.505	-0.036
87.1	Ka	16	0.48	0.493	0.013
87.1	Ka	17	0.487	0.455	-0.032
87.1	Ka	18	0.375	0.369	-0.006
87.1	Ka	19	0.464	0.456	-0.008
88.2	Ka	2	0.438	0.547	0.109
88.2	Ka	2	0.524	0.605	0.081
88.2	Ka	7	0.477	0.48	0.003
88.2	Ka	8	0.555	0.609	0.054
88.2	Ka	16	0.427	0.384	-0.043
88.2	Ka	17	0.473	0.556	0.083
88.2	Ka	18	0.44	0.565	0.125
88.2	Ka	19	0.469	0.523	0.054
96.1	Ka	7	0.495	0.684	0.189
96.1	Ka	8	0.525	0.672	0.147
96.1	Ka	16	0.478	0.608	0.13
96.1	Ka	17	0.567	0.6	0.033
96.1	Ka	18	0.411	0.415	0.004
96.1	Ka	19	0.383	0.373	-0.01
99.1	Ka	1	0.403	0.331	-0.072
99.1	Ka	1	0.476	0.471	-0.005
99.1	Ka	3	0.406	0.321	-0.085
99.1	Ka	3	0.443	0.331	-0.112
99.1	Ka	4	0.536	0.493	-0.043
99.1	Ka	4	0.487	0.492	0.005
99.1	Ka	5	0.382	0.372	-0.01
99.1	Ka	5	0.344	0.267	-0.077
99.1	Ka	6	0.516	0.603	0.087
99.1	Ka	6	0.456	0.541	0.085
99.1	Ka	9	0.452	0.663	0.211
99.1	Ka	10	0.52	0.7	0.18
99.1	Ka	11	0.298	0.531	0.233
99.1	Ka	12	0.504	0.621	0.117
99.1	Ka	13	0.528	0.525	-0.003
99.1	Ka	14	0.445	0.606	0.161
99.1	Ka	15	0.46	0.557	0.097
99.1	Ka	16	0.484	0.584	0.1
99.1	Ka	17	0.523	0.571	0.048
99.1	Ka	18	0.459	0.483	0.024
99.1	Ka	19	0.439	0.481	0.042
105.1	Ka	1	0.439	0.725	0.286
105.1	Ka	1	0.503	0.788	0.285
105.1	Ka	2	0.458	0.738	0.28
105.1	Ka	2	0.542	0.792	0.25
105.1	Ka	5	0.446	0.702	0.256
105.1	Ka	5	0.505	0.741	0.236
105.1	Ka	6	0.648	0.904	0.256
105.1	Ka	6	0.434	0.74	0.306
105.1	Ka	8	0.518	0.839	0.321
105.1	Ka	9	0.463	0.815	0.352
105.1	Ka	10	0.453	0.786	0.333
105.1	Ka	11	0.446	0.824	0.378
105.1	Ka	12	0.498	0.705	0.207
105.1	Ka	13	0.5	0.844	0.344
105.1	Ka	14	0.498	0.712	0.214
105.1	Ka	15	0.605	0.871	0.266
105.1	Ka	16	0.503	0.736	0.233
105.1	Ka	17	0.539	0.81	0.271
105.1	Ka	18	0.431	0.684	0.253
105.1	Ka	19	0.432	0.705	0.273

## Sheet: Growth data_8strains_6bacteria
Bacteria	Block	Strain (NC code)	Start	End	Difference
Bs	16	34.1	0.46	0.399	-0.061
Bs	17	34.1	0.508	0.444	-0.064
Bs	19	34.1	0.549	0.493	-0.056
Bs	20	34.1	0.644	0.707	0.063
Bs	16	60.1	[0.5]	[0]	-0.5
Bs	17	60.1	[0.5]	[0]	-0.5
Bs	19	60.1	[0.5]	[0]	-0.5
Bs	20	60.1	[0.5]	[0]	-0.5
Bs	16	69.1	0.535	0.181	-0.354
Bs	17	69.1	0.544	0.334	-0.21
Bs	19	69.1	0.541	0.151	-0.39
Bs	16	80.1	0.565	0.419	-0.146
Bs	17	80.1	0.513	0.411	-0.102
Bs	19	80.1	0.643	0.519	-0.124
Bs	20	80.1	0.615	0.594	-0.021
Bs	16	85.2	0.577	0.511	-0.066
Bs	17	85.2	0.524	0.488	-0.036
Bs	19	85.2	0.6	0.665	0.065
Bs	20	85.2	0.617	0.683	0.066
Bs	16	87.1	0.648	0.394	-0.254
Bs	17	87.1	0.513	0.342	-0.171
Bs	19	87.1	0.608	0.489	-0.119
Bs	20	87.1	0.675	0.59	-0.085
Bs	19	99.1	0.564	0.727	0.163
Bs	20	99.1	0.613	0.545	-0.068
Bs	16	105.1	0.661	0.601	-0.06
Bs	17	105.1	0.485	0.472	-0.013
Bs	19	105.1	0.618	0.695	0.077
Bs	20	105.1	0.664	0.663	-0.001
Ec	16	34.1	0.256	0.584	0.328
Ec	17	34.1	0.575	0.767	0.192
Ec	19	34.1	0.352	0.638	0.286
Ec	20	34.1	0.377	0.724	0.347
Ec	21	34.1	0.345	0.602	0.257
Ec	24	34.1	0.487	0.795	0.308
Ec	25	34.1	0.495	0.62	0.125
Ec	26	34.1	0.36	0.677	0.317
Ec	16	60.1	0.367	0.655	0.288
Ec	17	60.1	0.523	0.788	0.265
Ec	20	60.1	0.496	0.824	0.328
Ec	21	60.1	0.3	0.606	0.306
Ec	24	60.1	0.39	0.764	0.374
Ec	25	60.1	0.509	0.788	0.279
Ec	16	69.1	0.293	0.658	0.365
Ec	17	69.1	0.525	0.835	0.31
Ec	18	69.1	0.522	0.808	0.286
Ec	19	69.1	0.526	0.852	0.326
Ec	20	69.1	0.348	0.794	0.446
Ec	21	69.1	0.408	0.77	0.362
Ec	24	69.1	0.605	0.924	0.319
Ec	25	69.1	0.533	0.835	0.302
Ec	26	69.1	0.377	0.779	0.402
Ec	16	80.1	0.273	0.549	0.276
Ec	17	80.1	0.524	0.796	0.272
Ec	18	80.1	0.541	0.635	0.094
Ec	19	80.1	0.493	0.74	0.247
Ec	20	80.1	0.525	0.841	0.316
Ec	21	80.1	0.379	0.594	0.215
Ec	24	80.1	0.509	0.751	0.242
Ec	25	80.1	0.555	0.778	0.223
Ec	26	80.1	0.469	0.568	0.099
Ec	16	85.2	0.315	0.624	0.309
Ec	17	85.2	0.523	0.754	0.231
Ec	18	85.2	0.482	0.711	0.229
Ec	19	85.2	0.349	0.717	0.368
Ec	20	85.2	0.461	0.746	0.285
Ec	21	85.2	0.411	0.727	0.316
Ec	24	85.2	0.566	0.829	0.263
Ec	25	85.2	0.521	0.657	0.136
Ec	26	85.2	0.436	0.708	0.272
Ec	16	87.1	0.386	0.639	0.253
Ec	17	87.1	0.469	0.689	0.22
Ec	18	87.1	0.498	0.708	0.21
Ec	19	87.1	0.429	0.693	0.264
Ec	20	87.1	0.426	0.731	0.305
Ec	21	87.1	0.437	0.753	0.316
Ec	24	87.1	0.506	0.759	0.253
Ec	25	87.1	0.521	0.738	0.217
Ec	26	87.1	0.541	0.72	0.179
Ec	16	99.1	0.329	0.661	0.332
Ec	17	99.1	0.536	0.764	0.228
Ec	18	99.1	0.505	0.736	0.231
Ec	19	99.1	0.52	0.83	0.31
Ec	20	99.1	0.298	0.61	0.312
Ec	21	99.1	0.452	0.787	0.335
Ec	24	99.1	0.504	0.835	0.331
Ec	25	99.1	0.528	0.738	0.21
Ec	26	99.1	0.46	0.725	0.265
Ec	17	105.1	0.548	0.838	0.29
Ec	18	105.1	0.508	0.769	0.261
Ec	19	105.1	0.453	0.794	0.341
Ec	20	105.1	0.446	0.87	0.424
Ec	21	105.1	0.463	0.829	0.366
Ec	24	105.1	0.498	0.737	0.239
Ec	25	105.1	0.5	0.743	0.243
Ec	26	105.1	0.605	0.774	0.169
Ka	4	34.1	0.496	0.679	0.183
Ka	4	34.1	0.424	0.629	0.205
Ka	5	34.1	0.469	0.725	0.256
Ka	5	34.1	0.313	0.614	0.301
Ka	7	34.1	0.435	0.612	0.177
Ka	7	34.1	0.452	0.688	0.236
Ka	8	34.1	0.466	0.623	0.157
Ka	8	34.1	0.409	0.55	0.141
Ka	9	34.1	0.473	0.666	0.193
Ka	9	34.1	0.404	0.615	0.211
Ka	10	34.1	0.515	0.721	0.206
Ka	11	34.1	0.454	0.694	0.24
Ka	21	34.1	0.345	0.567	0.222
Ka	23	34.1	0.484	0.662	0.178
Ka	24	34.1	0.487	0.686	0.199
Ka	25	34.1	0.495	0.71	0.215
Ka	26	34.1	0.36	0.558	0.198
Ka	27	34.1	0.498	0.683	0.185
Ka	28	34.1	0.517	0.635	0.118
Ka	29	34.1	0.465	0.592	0.127
Ka	30	34.1	0.523	0.651	0.128
Ka	4	60.1	0.469	0.654	0.185
Ka	4	60.1	0.395	0.573	0.178
Ka	6	60.1	0.418	0.604	0.186
Ka	6	60.1	0.425	0.637	0.212
Ka	7	60.1	0.564	0.762	0.198
Ka	7	60.1	0.56	0.789	0.229
Ka	8	60.1	0.487	0.623	0.136
Ka	9	60.1	0.461	0.574	0.113
Ka	10	60.1	0.572	0.759	0.187
Ka	20	60.1	0.496	0.748	0.252
Ka	21	60.1	0.3	0.51	0.21
Ka	23	60.1	0.451	0.674	0.223
Ka	24	60.1	0.39	0.573	0.183
Ka	25	60.1	0.509	0.813	0.304
Ka	27	60.1	0.458	0.698	0.24
Ka	28	60.1	0.55	0.774	0.224
Ka	29	60.1	0.384	0.632	0.248
Ka	30	60.1	0.464	0.607	0.143
Ka	19	69.1	0.526	0.84	0.314
Ka	21	69.1	0.408	0.699	0.291
Ka	23	69.1	0.489	0.771	0.282
Ka	24	69.1	0.605	0.862	0.257
Ka	25	69.1	0.533	0.792	0.259
Ka	26	69.1	0.377	0.603	0.226
Ka	27	69.1	0.435	0.705	0.27
Ka	28	69.1	0.468	0.771	0.303
Ka	29	69.1	0.478	0.732	0.254
Ka	30	69.1	0.474	0.733	0.259
Ka	5	80.1	0.476	0.641	0.165
Ka	5	80.1	0.427	0.597	0.17
Ka	7	80.1	0.416	0.521	0.105
Ka	7	80.1	0.485	0.625	0.14
Ka	8	80.1	0.447	0.482	0.035
Ka	8	80.1	0.404	0.464	0.06
Ka	9	80.1	0.491	0.585	0.094
Ka	9	80.1	0.399	0.576	0.177
Ka	10	80.1	0.531	0.682	0.151
Ka	19	80.1	0.493	0.664	0.171
Ka	20	80.1	0.525	0.699	0.174
Ka	21	80.1	0.379	0.506	0.127
Ka	23	80.1	0.475	0.526	0.051
Ka	24	80.1	0.509	0.678	0.169
Ka	25	80.1	0.555	0.757	0.202
Ka	26	80.1	0.469	0.419	-0.05
Ka	27	80.1	0.538	0.64	0.102
Ka	28	80.1	0.512	0.598	0.086
Ka	29	80.1	0.373	0.466	0.093
Ka	30	80.1	0.464	0.516	0.052
Ka	6	85.2	0.51	0.613	0.103
Ka	6	85.2	0.493	0.644	0.151
Ka	7	85.2	0.504	0.674	0.17
Ka	7	85.2	0.461	0.627	0.166
Ka	8	85.2	0.463	0.59	0.127
Ka	8	85.2	0.395	0.543	0.148
Ka	9	85.2	0.486	0.664	0.178
Ka	9	85.2	0.468	0.679	0.211
Ka	19	85.2	0.349	0.622	0.273
Ka	20	85.2	0.461	0.702	0.241
Ka	21	85.2	0.411	0.594	0.183
Ka	23	85.2	0.592	0.724	0.132
Ka	24	85.2	0.566	0.722	0.156
Ka	25	85.2	0.521	0.773	0.252
Ka	26	85.2	0.436	0.565	0.129
Ka	27	85.2	0.462	0.627	0.165
Ka	28	85.2	0.571	0.694	0.123
Ka	29	85.2	0.409	0.57	0.161
Ka	30	85.2	0.451	0.607	0.156
Ka	6	87.1	0.303	0.25	-0.053
Ka	6	87.1	0.442	0.432	-0.01
Ka	7	87.1	0.569	0.573	0.004
Ka	7	87.1	0.571	0.613	0.042
Ka	8	87.1	0.374	0.267	-0.107
Ka	8	87.1	0.41	0.389	-0.021
Ka	9	87.1	0.438	0.48	0.042
Ka	9	87.1	0.443	0.487	0.044
Ka	11	87.1	0.525	0.514	-0.011
Ka	19	87.1	0.429	0.433	0.004
Ka	20	87.1	0.426	0.518	0.092
Ka	21	87.1	0.437	0.536	0.099
Ka	23	87.1	0.455	0.527	0.072
Ka	24	87.1	0.506	0.442	-0.064
Ka	25	87.1	0.521	0.661	0.14
Ka	26	87.1	0.541	0.505	-0.036
Ka	27	87.1	0.48	0.493	0.013
Ka	28	87.1	0.487	0.455	-0.032
Ka	29	87.1	0.375	0.369	-0.006
Ka	30	87.1	0.464	0.456	-0.008
Ka	4	99.1	0.403	0.331	-0.072
Ka	4	99.1	0.476	0.471	-0.005
Ka	6	99.1	0.443	0.331	-0.112
Ka	6	99.1	0.406	0.321	-0.085
Ka	7	99.1	0.536	0.493	-0.043
Ka	7	99.1	0.487	0.492	0.005
Ka	8	99.1	0.344	0.267	-0.077
Ka	8	99.1	0.382	0.372	-0.01
Ka	9	99.1	0.516	0.603	0.087
Ka	9	99.1	0.456	0.541	0.085
Ka	19	99.1	0.52	0.7	0.18
Ka	21	99.1	0.452	0.663	0.211
Ka	23	99.1	0.445	0.606	0.161
Ka	24	99.1	0.504	0.621	0.117
Ka	25	99.1	0.528	0.525	-0.003
Ka	26	99.1	0.46	0.557	0.097
Ka	27	99.1	0.484	0.584	0.1
Ka	28	99.1	0.523	0.571	0.048
Ka	29	99.1	0.459	0.483	0.024
Ka	30	99.1	0.439	0.481	0.042
Ka	4	105.1	0.503	0.788	0.285
Ka	4	105.1	0.439	0.725	0.286
Ka	5	105.1	0.542	0.792	0.25
Ka	5	105.1	0.458	0.738	0.28
Ka	8	105.1	0.505	0.741	0.236
Ka	8	105.1	0.446	0.702	0.256
Ka	9	105.1	0.648	0.904	0.256
Ka	10	105.1	0.434	0.74	0.306
Ka	11	105.1	0.518	0.839	0.321
Ka	19	105.1	0.453	0.786	0.333
Ka	20	105.1	0.446	0.824	0.378
Ka	21	105.1	0.463	0.815	0.352
Ka	23	105.1	0.498	0.712	0.214
Ka	24	105.1	0.498	0.705	0.207
Ka	25	105.1	0.5	0.844	0.344
Ka	26	105.1	0.605	0.871	0.266
Ka	27	105.1	0.503	0.736	0.233
Ka	28	105.1	0.539	0.81	0.271
Ka	29	105.1	0.431	0.684	0.253
Ka	30	105.1	0.432	0.705	0.273
Kp	1	34.1	0.484	0.444	-0.04
Kp	2	34.1	0.487	0.448	-0.039
Kp	3	34.1	0.495	0.461	-0.034
Kp	12	34.1	0.256	0.266	0.01
Kp	13	34.1	0.575	0.602	0.027
Kp	15	34.1	0.352	0.406	0.054
Kp	20	34.1	0.377	0.377	0
Kp	21	34.1	0.345	0.301	-0.044
Kp	1	60.1	0.451	0.527	0.076
Kp	2	60.1	0.39	0.483	0.093
Kp	3	60.1	0.509	0.668	0.159
Kp	12	60.1	0.367	0.325	-0.042
Kp	20	60.1	0.496	0.364	-0.132
Kp	21	60.1	0.3	0.299	-0.001
Kp	1	69.1	0.489	0.667	0.178
Kp	2	69.1	0.605	0.754	0.149
Kp	3	69.1	0.533	0.678	0.145
Kp	12	69.1	0.293	0.428	0.135
Kp	13	69.1	0.525	0.862	0.337
Kp	14	69.1	0.522	0.787	0.265
Kp	15	69.1	0.526	0.78	0.254
Kp	20	69.1	0.348	0.655	0.307
Kp	21	69.1	0.408	0.571	0.163
Kp	1	80.1	0.475	0.352	-0.123
Kp	2	80.1	0.509	0.294	-0.215
Kp	3	80.1	0.555	0.401	-0.154
Kp	12	80.1	0.273	0.174	-0.099
Kp	13	80.1	0.524	0.473	-0.051
Kp	14	80.1	0.541	0.421	-0.12
Kp	15	80.1	0.493	0.131	-0.362
Kp	20	80.1	0.525	0.215	-0.31
Kp	21	80.1	0.379	0.176	-0.203
Kp	1	85.2	0.592	0.56	-0.032
Kp	2	85.2	0.566	0.373	-0.193
Kp	3	85.2	0.521	0.448	-0.073
Kp	12	85.2	0.315	0.236	-0.079
Kp	13	85.2	0.523	0.559	0.036
Kp	14	85.2	0.482	0.463	-0.019
Kp	15	85.2	0.349	0.298	-0.051
Kp	20	85.2	0.461	0.372	-0.089
Kp	21	85.2	0.411	0.25	-0.161
Kp	1	87.1	0.455	0.477	0.022
Kp	2	87.1	0.506	0.565	0.059
Kp	3	87.1	0.521	0.421	-0.1
Kp	12	87.1	0.386	0.377	-0.009
Kp	13	87.1	0.469	0.504	0.035
Kp	14	87.1	0.498	0.552	0.054
Kp	15	87.1	0.429	0.361	-0.068
Kp	20	87.1	0.426	0.493	0.067
Kp	21	87.1	0.437	0.413	-0.024
Kp	1	99.1	0.445	0.433	-0.012
Kp	2	99.1	0.504	0.353	-0.151
Kp	3	99.1	0.528	0.537	0.009
Kp	12	99.1	0.329	0.265	-0.064
Kp	13	99.1	0.536	0.594	0.058
Kp	14	99.1	0.505	0.55	0.045
Kp	15	99.1	0.52	0.392	-0.128
Kp	21	99.1	0.452	0.263	-0.189
Kp	1	105.1	0.498	0.587	0.089
Kp	2	105.1	0.498	0.414	-0.084
Kp	3	105.1	0.5	0.564	0.064
Kp	14	105.1	0.508	0.524	0.016
Kp	15	105.1	0.453	0.499	0.046
Kp	20	105.1	0.446	0.505	0.059
Kp	21	105.1	0.463	0.41	-0.053
Ml	18	34.1	0.26	0.215	-0.045
Ml	19	34.1	0.422	0.488	0.066
Ml	22	34.1	0.416	0.403	-0.013
Ml	20	60.1	0.435	0.396	-0.039
Ml	22	60.1	0.507	0.537	0.03
Ml	18	69.1	0.31	0.059	-0.251
Ml	19	69.1	0.592	0.219	-0.373
Ml	22	69.1	0.44	0.329	-0.111
Ml	20	80.1	0.457	0.149	-0.308
Ml	22	80.1	0.403	0.202	-0.201
Ml	18	85.2	0.29	0.3	0.01
Ml	19	85.2	0.426	0.515	0.089
Ml	20	85.2	0.419	0.314	-0.105
Ml	22	85.2	0.479	0.449	-0.03
Ml	20	87.1	0.438	0.105	-0.333
Ml	22	87.1	0.388	0.291	-0.097
Ml	18	99.1	0.261	0.182	-0.079
Ml	19	99.1	0.584	0.463	-0.121
Ml	20	99.1	0.493	0.416	-0.077
Ml	21	99.1	0.694	0.769	0.075
Ml	22	99.1	0.5	0.379	-0.121
Ml	18	105.1	0.491	0.397	-0.094
Ml	19	105.1	0.394	0.336	-0.058
Ml	20	105.1	0.42	0.33	-0.09
Ml	21	105.1	0.542	0.516	-0.026
Ml	22	105.1	0.437	0.344	-0.093
Pa	1	34.1	0.484	0.6	0.116
Pa	2	34.1	0.487	0.765	0.278
Pa	3	34.1	0.495	0.671	0.176
Pa	16	34.1	0.256	0.369	0.113
Pa	17	34.1	0.575	0.7	0.125
Pa	19	34.1	0.352	0.573	0.221
Pa	20	34.1	0.377	0.655	0.278
Pa	21	34.1	0.345	0.516	0.171
Pa	1	60.1	0.451	0.674	0.223
Pa	2	60.1	0.39	0.731	0.341
Pa	3	60.1	0.509	0.868	0.359
Pa	16	60.1	0.367	0.409	0.042
Pa	17	60.1	0.523	0.763	0.24
Pa	20	60.1	0.496	0.811	0.315
Pa	21	60.1	0.3	0.567	0.267
Pa	1	69.1	0.489	0.639	0.15
Pa	2	69.1	0.605	0.926	0.321
Pa	3	69.1	0.533	0.825	0.292
Pa	16	69.1	0.293	0.475	0.182
Pa	17	69.1	0.525	0.803	0.278
Pa	18	69.1	0.522	0.763	0.241
Pa	19	69.1	0.526	0.904	0.378
Pa	20	69.1	0.348	0.739	0.391
Pa	21	69.1	0.408	0.69	0.282
Pa	1	80.1	0.475	0.591	0.116
Pa	2	80.1	0.509	0.754	0.245
Pa	3	80.1	0.555	0.784	0.229
Pa	16	80.1	0.273	0.32	0.047
Pa	17	80.1	0.524	0.638	0.114
Pa	18	80.1	0.541	0.668	0.127
Pa	19	80.1	0.493	0.724	0.231
Pa	20	80.1	0.525	0.729	0.204
Pa	21	80.1	0.379	0.551	0.172
Pa	1	85.2	0.592	0.752	0.16
Pa	2	85.2	0.566	0.757	0.191
Pa	3	85.2	0.521	0.765	0.244
Pa	16	85.2	0.315	0.488	0.173
Pa	17	85.2	0.523	0.644	0.121
Pa	18	85.2	0.482	0.622	0.14
Pa	19	85.2	0.349	0.568	0.219
Pa	20	85.2	0.461	0.652	0.191
Pa	21	85.2	0.411	0.559	0.148
Pa	1	87.1	0.455	0.536	0.081
Pa	2	87.1	0.506	0.606	0.1
Pa	3	87.1	0.521	0.698	0.177
Pa	16	87.1	0.386	0.295	-0.091
Pa	17	87.1	0.469	0.618	0.149
Pa	18	87.1	0.498	0.649	0.151
Pa	19	87.1	0.429	0.473	0.044
Pa	20	87.1	0.426	0.557	0.131
Pa	21	87.1	0.437	0.602	0.165
Pa	1	99.1	0.445	0.593	0.148
Pa	2	99.1	0.504	0.717	0.213
Pa	3	99.1	0.528	0.692	0.164
Pa	16	99.1	0.329	0.492	0.163
Pa	17	99.1	0.536	0.655	0.119
Pa	18	99.1	0.505	0.652	0.147
Pa	19	99.1	0.52	0.712	0.192
Pa	20	99.1	0.298	0.479	0.181
Pa	21	99.1	0.452	0.698	0.246
Pa	1	105.1	0.498	0.586	0.088
Pa	2	105.1	0.498	0.612	0.114
Pa	3	105.1	0.5	0.762	0.262
Pa	17	105.1	0.548	0.766	0.218
Pa	18	105.1	0.508	0.701	0.193
Pa	19	105.1	0.453	0.736	0.283
Pa	20	105.1	0.446	0.688	0.242
Pa	21	105.1	0.463	0.786	0.323

## Sheet: 8Strain_6bacteria_model_means
Strain (NC code)	Bacteria	Estimate	Standard Error
69.1	Bs	-0.3112	0.03758
69.1	Ec	0.3462	0.02248
69.1	Ka	0.2685	0.01992
69.1	Kp	0.2129	0.02248
69.1	Ml	-0.2483	0.03716
69.1	Pa	0.2788	0.02248
80.1	Bs	-0.0994	0.0337
80.1	Ec	0.2202	0.02248
80.1	Ka	0.1114	0.01541
80.1	Kp	-0.1838	0.02248
80.1	Ml	-0.2416	0.04426
80.1	Pa	0.1643	0.02248
85.2	Bs	0.006099	0.0337
85.2	Ec	0.2674	0.02248
85.2	Ka	0.1765	0.01574
85.2	Kp	-0.07532	0.02248
85.2	Ml	-0.00014	0.0331
85.2	Pa	0.1756	0.02248
34.1	Bs	-0.03065	0.0337
34.1	Ec	0.2642	0.02349
34.1	Ka	0.1983	0.01518
34.1	Kp	-0.00534	0.02349
34.1	Ml	-0.0006	0.03716
34.1	Pa	0.1823	0.02349
87.1	Bs	-0.1584	0.0337
87.1	Ec	0.2461	0.02248
87.1	Ka	0.01606	0.01541
87.1	Kp	0.00212	0.02248
87.1	Ml	-0.2021	0.04426
87.1	Pa	0.1001	0.02248
99.1	Bs	0.02506	0.04433
99.1	Ec	0.2835	0.02248
99.1	Ka	0.04878	0.0155
99.1	Kp	-0.05751	0.02348
99.1	Ml	-0.06758	0.03015
99.1	Pa	0.1741	0.02248
105.1	Bs	-0.0004	0.0337
105.1	Ec	0.2943	0.02348
105.1	Ka	0.2791	0.01534
105.1	Kp	0.02584	0.02472
105.1	Ml	-0.07518	0.03015
105.1	Pa	0.2047	0.02348
60.1	Bs	-0.5012	0.0337
60.1	Ec	0.2991	0.02626
60.1	Ka	0.2105	0.01601
60.1	Kp	0.03773	0.02627
60.1	Ml	0.008448	0.04426
60.1	Pa	0.2573	0.02472

## Sheet: 8Strain_6bact_means_comparisons
Bacteria	Strain 1 (NC code)	Strain 2 (NC code)	Difference of means	Standard Error	DF	t Value	p-value (FDR corrected)
Bs	34.1	87.1	0.1277	0.03854	306	3.32	0.00223052
Bs	34.1	99.1	-0.05572	0.04811	306	-1.16	0.326678
Bs	34.1	105.1	-0.03025	0.03854	306	-0.78	0.519482
Bs	34.1	60.1	0.4705	0.03854	306	12.21	9.39114e-27
Bs	69.1	80.1	-0.2118	0.04197	306	-5.05	3.04161e-06
Bs	69.1	85.2	-0.3173	0.04197	306	-7.56	3.30866e-12
Bs	69.1	34.1	-0.2806	0.04197	306	-6.69	5.57671e-10
Bs	69.1	87.1	-0.1528	0.04197	306	-3.64	0.000757131
Bs	69.1	99.1	-0.3363	0.05151	306	-6.53	1.39218e-09
Bs	69.1	105.1	-0.3108	0.04197	306	-7.41	8.33939e-12
Bs	69.1	60.1	0.1899	0.04197	306	4.53	2.84424e-05
Bs	80.1	85.2	-0.1055	0.03854	306	-2.74	0.0120086
Bs	80.1	34.1	-0.06875	0.03854	306	-1.78	0.112101
Bs	80.1	87.1	0.059	0.03854	306	1.53	0.17787
Bs	80.1	99.1	-0.1245	0.04811	306	-2.59	0.0174179
Bs	80.1	105.1	-0.099	0.03854	306	-2.57	0.0182451
Bs	80.1	60.1	0.4018	0.03854	306	10.43	7.58696e-21
Bs	85.2	34.1	0.03675	0.03854	306	0.95	0.426673
Bs	85.2	87.1	0.1645	0.03854	306	4.27	8.27774e-05
Bs	85.2	99.1	-0.01897	0.04811	306	-0.39	0.75525
Bs	85.2	105.1	0.0065	0.03854	306	0.17	0.89166
Bs	85.2	60.1	0.5073	0.03854	306	13.16	6.66428e-30
Bs	87.1	99.1	-0.1835	0.04811	306	-3.81	0.00042756
Bs	87.1	105.1	-0.158	0.03854	306	-4.1	0.000153497
Bs	87.1	60.1	0.3428	0.03854	306	8.89	5.03102e-16
Bs	99.1	105.1	0.02547	0.04811	306	0.53	0.668076
Bs	99.1	60.1	0.5262	0.04811	306	10.94	1.84869e-22
Bs	105.1	60.1	0.5008	0.03854	306	12.99	1.67797e-29
Ec	34.1	87.1	0.0181	0.02658	306	0.68	0.571912
Ec	34.1	99.1	-0.01935	0.02658	306	-0.73	0.551263
Ec	34.1	105.1	-0.03012	0.02746	306	-1.1	0.351999
Ec	34.1	60.1	-0.03487	0.02967	306	-1.18	0.318556
Ec	69.1	80.1	0.126	0.02569	306	4.9	5.81037e-06
Ec	69.1	85.2	0.07878	0.02569	306	3.07	0.00483776
Ec	69.1	34.1	0.08201	0.02658	306	3.09	0.00458949
Ec	69.1	87.1	0.1001	0.02569	306	3.9	0.000320498
Ec	69.1	99.1	0.06267	0.02569	306	2.44	0.0253741
Ec	69.1	105.1	0.0519	0.02657	306	1.95	0.0841439
Ec	69.1	60.1	0.04714	0.02906	306	1.62	0.151289
Ec	80.1	85.2	-0.04722	0.02569	306	-1.84	0.10286
Ec	80.1	34.1	-0.04399	0.02658	306	-1.65	0.144783
Ec	80.1	87.1	-0.02589	0.02569	306	-1.01	0.392786
Ec	80.1	99.1	-0.06333	0.02569	306	-2.47	0.0236149
Ec	80.1	105.1	-0.0741	0.02657	306	-2.79	0.0104562
Ec	80.1	60.1	-0.07886	0.02906	306	-2.71	0.0129794
Ec	85.2	34.1	0.003235	0.02658	306	0.12	0.91546
Ec	85.2	87.1	0.02133	0.02569	306	0.83	0.495704
Ec	85.2	99.1	-0.01611	0.02569	306	-0.63	0.600673
Ec	85.2	105.1	-0.02688	0.02657	306	-1.01	0.392786
Ec	85.2	60.1	-0.03164	0.02906	306	-1.09	0.351999
Ec	87.1	99.1	-0.03744	0.02569	306	-1.46	0.200107
Ec	87.1	105.1	-0.04822	0.02657	306	-1.81	0.105969
Ec	87.1	60.1	-0.05297	0.02906	306	-1.82	0.104604
Ec	99.1	105.1	-0.01077	0.02657	306	-0.41	0.748965
Ec	99.1	60.1	-0.01553	0.02906	306	-0.53	0.668076
Ec	105.1	60.1	-0.00476	0.02993	306	-0.16	0.894279
Ka	34.1	87.1	0.1822	0.01742	306	10.46	6.55602e-21
Ka	34.1	99.1	0.1495	0.01734	306	8.62	3.23217e-15
Ka	34.1	105.1	-0.08084	0.01716	306	-4.71	1.34498e-05
Ka	34.1	60.1	-0.01222	0.01786	306	-0.68	0.571912
Ka	69.1	80.1	0.1571	0.02161	306	7.27	1.95133e-11
Ka	69.1	85.2	0.09201	0.02175	306	4.23	9.44148e-05
Ka	69.1	34.1	0.07023	0.02158	306	3.25	0.00279842
Ka	69.1	87.1	0.2525	0.02159	306	11.69	5.73144e-25
Ka	69.1	99.1	0.2197	0.02161	306	10.17	4.838e-20
Ka	69.1	105.1	-0.01061	0.02163	306	-0.49	0.694791
Ka	69.1	60.1	0.05801	0.02213	306	2.62	0.0161552
Ka	80.1	85.2	-0.06509	0.01772	306	-3.67	0.000696523
Ka	80.1	34.1	-0.08687	0.01722	306	-5.05	3.04161e-06
Ka	80.1	87.1	0.09537	0.01753	306	5.44	4.58816e-07
Ka	80.1	99.1	0.06264	0.01761	306	3.56	0.000989129
Ka	80.1	105.1	-0.1677	0.01745	306	-9.61	3.12831e-18
Ka	80.1	60.1	-0.09909	0.01812	306	-5.47	4.03482e-07
Ka	85.2	34.1	-0.02178	0.01771	306	-1.23	0.295199
Ka	85.2	87.1	0.1605	0.01751	306	9.17	7.50734e-17
Ka	85.2	99.1	0.1277	0.01759	306	7.26	2.00142e-11
Ka	85.2	105.1	-0.1026	0.01796	306	-5.72	1.18299e-07
Ka	85.2	60.1	-0.034	0.01817	306	-1.87	0.0980343
Ka	87.1	99.1	-0.03272	0.0174	306	-1.88	0.0967711
Ka	87.1	105.1	-0.2631	0.01767	306	-14.89	3.6142e-36
Ka	87.1	60.1	-0.1945	0.01798	306	-10.81	4.65155e-22
Ka	99.1	105.1	-0.2304	0.01765	306	-13.05	1.26505e-29
Ka	99.1	60.1	-0.1617	0.01787	306	-9.05	1.68656e-16
Ka	105.1	60.1	0.06862	0.01813	306	3.79	0.000454911
Kp	34.1	87.1	-0.00746	0.02658	306	-0.28	0.829013
Kp	34.1	99.1	0.05217	0.02746	306	1.9	0.0933968
Kp	34.1	105.1	-0.03118	0.02856	306	-1.09	0.351999
Kp	34.1	60.1	-0.04307	0.02968	306	-1.45	0.202259
Kp	69.1	80.1	0.3967	0.02569	306	15.44	6.05674e-38
Kp	69.1	85.2	0.2882	0.02569	306	11.22	2.23257e-23
Kp	69.1	34.1	0.2182	0.02658	306	8.21	5.25468e-14
Kp	69.1	87.1	0.2108	0.02569	306	8.2	5.35778e-14
Kp	69.1	99.1	0.2704	0.02657	306	10.18	4.82527e-20
Kp	69.1	105.1	0.1871	0.02767	306	6.76	3.91318e-10
Kp	69.1	60.1	0.1752	0.02907	306	6.03	2.33146e-08
Kp	80.1	85.2	-0.1084	0.02569	306	-4.22	9.67011e-05
Kp	80.1	34.1	-0.1784	0.02658	306	-6.71	5.10902e-10
Kp	80.1	87.1	-0.1859	0.02569	306	-7.24	2.18911e-11
Kp	80.1	99.1	-0.1263	0.02657	306	-4.75	1.14376e-05
Kp	80.1	105.1	-0.2096	0.02767	306	-7.58	3.03266e-12
Kp	80.1	60.1	-0.2215	0.02907	306	-7.62	2.44466e-12
Kp	85.2	34.1	-0.06999	0.02658	306	-2.63	0.0158632
Kp	85.2	87.1	-0.07744	0.02569	306	-3.01	0.00572798
Kp	85.2	99.1	-0.01781	0.02657	306	-0.67	0.575272
Kp	85.2	105.1	-0.1012	0.02767	306	-3.66	0.00071275
Kp	85.2	60.1	-0.1131	0.02907	306	-3.89	0.000328053
Kp	87.1	99.1	0.05963	0.02657	306	2.24	0.0425084
Kp	87.1	105.1	-0.02372	0.02767	306	-0.86	0.478815
Kp	87.1	60.1	-0.03561	0.02907	306	-1.23	0.295199
Kp	99.1	105.1	-0.08335	0.02854	306	-2.92	0.00734575
Kp	99.1	60.1	-0.09524	0.02994	306	-3.18	0.00349716
Kp	105.1	60.1	-0.01189	0.03074	306	-0.39	0.75525
Ml	34.1	87.1	0.2015	0.05222	306	3.86	0.000357566
Ml	34.1	99.1	0.06698	0.04074	306	1.64	0.146509
Ml	34.1	105.1	0.07458	0.04074	306	1.83	0.104195
Ml	34.1	60.1	-0.00905	0.05222	306	-0.17	0.89166
Ml	69.1	80.1	-0.00671	0.05222	306	-0.13	0.912955
Ml	69.1	85.2	-0.2481	0.04207	306	-5.9	4.62107e-08
Ml	69.1	34.1	-0.2477	0.0445	306	-5.57	2.46817e-07
Ml	69.1	87.1	-0.04621	0.05222	306	-0.88	0.468856
Ml	69.1	99.1	-0.1807	0.04074	306	-4.44	4.06347e-05
Ml	69.1	105.1	-0.1731	0.04074	306	-4.25	8.84038e-05
Ml	69.1	60.1	-0.2567	0.05222	306	-4.92	5.40647e-06
Ml	80.1	85.2	-0.2414	0.04846	306	-4.98	4.15874e-06
Ml	80.1	34.1	-0.241	0.05222	306	-4.61	2.07271e-05
Ml	80.1	87.1	-0.0395	0.0545	306	-0.72	0.554605
Ml	80.1	99.1	-0.174	0.04731	306	-3.68	0.000680753
Ml	80.1	105.1	-0.1664	0.04731	306	-3.52	0.00112865
Ml	80.1	60.1	-0.25	0.0545	306	-4.59	2.22114e-05
Ml	85.2	34.1	0.000456	0.04207	306	0.01	0.992028
Ml	85.2	87.1	0.2019	0.04846	306	4.17	0.000117034
Ml	85.2	99.1	0.06744	0.03708	306	1.82	0.104604
Ml	85.2	105.1	0.07504	0.03708	306	2.02	0.0721822
Ml	85.2	60.1	-0.00859	0.04846	306	-0.18	0.89166
Ml	87.1	99.1	-0.1345	0.04731	306	-2.84	0.00918963
Ml	87.1	105.1	-0.1269	0.04731	306	-2.68	0.0140197
Ml	87.1	60.1	-0.2105	0.0545	306	-3.86	0.000357566
Ml	99.1	105.1	0.0076	0.03447	306	0.22	0.867319
Ml	99.1	60.1	-0.07603	0.04731	306	-1.61	0.153076
Ml	105.1	60.1	-0.08363	0.04731	306	-1.77	0.113543
Pa	34.1	87.1	0.08222	0.02658	306	3.09	0.00458949
Pa	34.1	99.1	0.008221	0.02658	306	0.31	0.809794
Pa	34.1	105.1	-0.02237	0.02746	306	-0.81	0.505897
Pa	34.1	60.1	-0.07497	0.02831	306	-2.65	0.0151335
Pa	69.1	80.1	0.1144	0.02569	306	4.45	3.96605e-05
Pa	69.1	85.2	0.1031	0.02569	306	4.01	0.000213806
Pa	69.1	34.1	0.09645	0.02658	306	3.63	0.000774891
Pa	69.1	87.1	0.1787	0.02569	306	6.95	1.27922e-10
Pa	69.1	99.1	0.1047	0.02569	306	4.07	0.000170557
Pa	69.1	105.1	0.07407	0.02657	306	2.79	0.0104562
Pa	69.1	60.1	0.02147	0.02767	306	0.78	0.519482
Pa	80.1	85.2	-0.01133	0.02569	306	-0.44	0.729747
Pa	80.1	34.1	-0.018	0.02658	306	-0.68	0.571912
Pa	80.1	87.1	0.06422	0.02569	306	2.5	0.0219631
Pa	80.1	99.1	-0.00978	0.02569	306	-0.38	0.758379
Pa	80.1	105.1	-0.04037	0.02657	306	-1.52	0.179862
Pa	80.1	60.1	-0.09297	0.02767	306	-3.36	0.0019671
Pa	85.2	34.1	-0.00667	0.02658	306	-0.25	0.848194
Pa	85.2	87.1	0.07556	0.02569	306	2.94	0.00698132
Pa	85.2	99.1	0.001556	0.02569	306	0.06	0.957897
Pa	85.2	105.1	-0.02904	0.02657	306	-1.09	0.351999
Pa	85.2	60.1	-0.08164	0.02767	306	-2.95	0.00684594
Pa	87.1	99.1	-0.074	0.02569	306	-2.88	0.00822114
Pa	87.1	105.1	-0.1046	0.02657	306	-3.94	0.000278145
Pa	87.1	60.1	-0.1572	0.02767	306	-5.68	1.42295e-07
Pa	99.1	105.1	-0.03059	0.02657	306	-1.15	0.329492
Pa	99.1	60.1	-0.08319	0.02767	306	-3.01	0.00572798
Pa	105.1	60.1	-0.0526	0.02854	306	-1.84	0.10286

## Sheet: 8Strain_6bact_winloss_matrices
Wins (1), ties (0), and losses (-1), reads off to the left (ties indicate no significant difference)												Wins										Losses										Cases where strains show both a win and a loss to others strains across at least one species of bacteria										ONLY SELECTED BACTERIA
																																(An entry of '1' indicates that the strain listed in the left-hand column grows significantly better and significantly worse than the strain
Bs	69.1	80.1	85.2	34.1	87.1	99.1	105.1	60.1	Sum	Rank		Bs	69.1	80.1	85.2	34.1	87.1	99.1	105.1	60.1		Bs	69.1	80.1	85.2	34.1	87.1	99.1	105.1	60.1		at the column heading across at least one species of bacteria)										Total where pair has a win and a loss
69.1	0	-1	-1	-1	-1	-1	-1	1	-5	7		69.1								1		69.1		1	1	1	1	1	1				69.1	80.1	85.2	34.1	87.1	99.1	105.1	60.1			69.1	80.1	85.2	34.1	87.1	99.1	105.1
80.1	1	0	-1	0	0	-1	-1	1	-1	5		80.1	1							1		80.1			1			1	1			69.1		1	1	1	1	1	1	1		69.1		1	1	1	1	1	1
85.2	1	1	0	0	1	0	0	1	4	1		85.2	1	1			1			1		85.2										80.1	1				1	1		1		80.1	1				1	1
34.1	1	0	0	0	1	0	0	1	3	4		34.1	1				1			1		34.1										85.2	1				1			1		85.2	1				1
87.1	1	0	-1	-1	0	-1	-1	1	-2	6		87.1	1							1		87.1			1	1		1	1			34.1	1							1		34.1	1
99.1	1	1	0	0	1	0	0	1	4	1		99.1	1	1			1			1		99.1										87.1	1	1	1			1		1		87.1	1	1	1			1
105.1	1	1	0	0	1	0	0	1	4	1		105.1	1	1			1			1		105.1										99.1	1	1			1			1		99.1	1	1			1
60.1	-1	-1	-1	-1	-1	-1	-1	0	-7	8		60.1										60.1	1	1	1	1	1	1	1			105.1	1									105.1	1
																																60.1	1	1	1	1	1	1				60.1	1	1	1		1	1
																																Total = 16										Total = 15
Ec	69.1	80.1	85.2	34.1	87.1	99.1	105.1	60.1	Sum	Rank		Ec	69.1	80.1	85.2	34.1	87.1	99.1	105.1	60.1		Ec	69.1	80.1	85.2	34.1	87.1	99.1	105.1	60.1
69.1	0	1	1	1	1	1	0	0	5	1		69.1		1	1	1	1	1				69.1
80.1	-1	0	0	0	0	-1	-1	-1	-4	8		80.1										80.1	1					1	1	1
85.2	-1	0	0	0	0	0	0	0	-1	5		85.2										85.2	1
34.1	-1	0	0	0	0	0	0	0	-1	5		34.1										34.1	1
87.1	-1	0	0	0	0	0	0	0	-1	5		87.1										87.1	1
99.1	-1	1	0	0	0	0	0	0	0	4		99.1		1								99.1	1
105.1	0	1	0	0	0	0	0	0	1	2		105.1		1								105.1
60.1	0	1	0	0	0	0	0	0	1	2		60.1		1								60.1
Ka	69.1	80.1	85.2	34.1	87.1	99.1	105.1	60.1	Sum	Rank		Ka	69.1	80.1	85.2	34.1	87.1	99.1	105.1	60.1		Ka	69.1	80.1	85.2	34.1	87.1	99.1	105.1	60.1
69.1	0	1	1	1	1	1	0	1	6	1		69.1		1	1	1	1	1		1		69.1
80.1	-1	0	-1	-1	1	1	-1	-1	-3	6		80.1					1	1				80.1	1		1	1			1	1
85.2	-1	1	0	0	1	1	-1	0	1	3		85.2		1			1	1				85.2	1						1
34.1	-1	1	0	0	1	1	-1	0	1	3		34.1		1			1	1				34.1	1						1
87.1	-1	-1	-1	-1	0	0	-1	-1	-6	7		87.1										87.1	1	1	1	1			1	1
99.1	-1	-1	-1	-1	0	0	-1	-1	-6	7		99.1										99.1	1	1	1	1			1	1
105.1	0	1	1	1	1	1	0	1	6	1		105.1		1	1	1	1	1		1		105.1
60.1	-1	1	0	0	1	1	-1	0	1	3		60.1		1			1	1				60.1	1						1
Kp	69.1	80.1	85.2	34.1	87.1	99.1	105.1	60.1	Sum	Rank		Kp	69.1	80.1	85.2	34.1	87.1	99.1	105.1	60.1		Kp	69.1	80.1	85.2	34.1	87.1	99.1	105.1	60.1
69.1	0	1	1	1	1	1	1	1	7	1		69.1		1	1	1	1	1	1	1		69.1
80.1	-1	0	-1	-1	-1	-1	-1	-1	-7	8		80.1										80.1	1		1	1	1	1	1	1
85.2	-1	1	0	-1	-1	0	-1	-1	-4	7		85.2		1								85.2	1			1	1		1	1
34.1	-1	1	1	0	0	0	0	0	1	5		34.1		1	1							34.1	1
87.1	-1	1	1	0	0	1	0	0	2	2		87.1		1	1			1				87.1	1
99.1	-1	1	0	0	-1	0	-1	-1	-3	6		99.1		1								99.1	1				1		1	1
105.1	-1	1	1	0	0	1	0	0	2	2		105.1		1	1			1				105.1	1
60.1	-1	1	1	0	0	1	0	0	2	2		60.1		1	1			1				60.1	1
Ml	69.1	80.1	85.2	34.1	87.1	99.1	105.1	60.1	Sum	Rank		Ml	69.1	80.1	85.2	34.1	87.1	99.1	105.1	60.1		Ml	69.1	80.1	85.2	34.1	87.1	99.1	105.1	60.1
69.1	0	0	-1	-1	0	-1	-1	-1	-5	6		69.1										69.1			1	1		1	1	1
80.1	0	0	-1	-1	0	-1	-1	-1	-5	6		80.1										80.1			1	1		1	1	1
85.2	1	1	0	0	1	0	0	0	3	1		85.2	1	1			1					85.2
34.1	1	1	0	0	1	0	0	0	3	1		34.1	1	1			1					34.1
87.1	0	0	-1	-1	0	-1	-1	-1	-5	6		87.1										87.1			1	1		1	1	1
99.1	1	1	0	0	1	0	0	0	3	1		99.1	1	1			1					99.1
105.1	1	1	0	0	1	0	0	0	3	1		105.1	1	1			1					105.1
60.1	1	1	0	0	1	0	0	0	3	1		60.1	1	1			1					60.1
Pa	69.1	80.1	85.2	34.1	87.1	99.1	105.1	60.1	Sum	Rank		Pa	69.1	80.1	85.2	34.1	87.1	99.1	105.1	60.1		Pa	69.1	80.1	85.2	34.1	87.1	99.1	105.1	60.1
69.1	0	1	1	1	1	1	1	0	6	1		69.1		1	1	1	1	1	1			69.1
80.1	-1	0	0	0	1	0	0	-1	-1	4		80.1					1					80.1	1							1
85.2	-1	0	0	0	1	0	0	-1	-1	4		85.2					1					85.2	1							1
34.1	-1	0	0	0	1	0	0	-1	-1	4		34.1					1					34.1	1							1
87.1	-1	-1	-1	-1	0	-1	-1	-1	-7	8		87.1										87.1	1	1	1	1		1	1	1
99.1	-1	0	0	0	1	0	0	-1	-1	4		99.1					1					99.1	1							1
105.1	-1	0	0	0	1	0	0	0	0	3		105.1					1					105.1	1
60.1	0	1	1	1	1	1	0	0	5	2		60.1		1	1	1	1	1				60.1
[truncated: 1 more columns]

## Sheet: Coexistence_data
Strain 1	Strain 2	Bacteria combination	Ratio of bacteria	End frequency (Strain 1)	End frequency (Strain 2)	Experiment	Block
AX2	NC80.1	Ec:Kp	0:100	0.816	0.184	1	1
AX2	NC80.1	Ec:Kp	1:99	0.811	0.189	1	1
AX2	NC80.1	Ec:Kp	5:95	0.741	0.259	1	1
AX2	NC80.1	Ec:Kp	10:90	0.735	0.265	1	1
AX2	NC80.1	Ec:Kp	25:75	0.733	0.267	1	1
AX2	NC80.1	Ec:Kp	40:60	0.668	0.332	1	1
AX2	NC80.1	Ec:Kp	50:50	0.551	0.449	1	1
AX2	NC80.1	Ec:Kp	60:40	0.563	0.437	1	1
AX2	NC80.1	Ec:Kp	75:25	0.607	0.393	1	1
AX2	NC80.1	Ec:Kp	90:10	0.593	0.407	1	1
AX2	NC80.1	Ec:Kp	95:5	0.47	0.53	1	1
AX2	NC80.1	Ec:Kp	100:0	0.32	0.68	1	1
AX2	NC85.2	Ec:Kp	0:100	0.705	0.295	2	1
AX2	NC85.2	Ec:Kp	1:99	0.705	0.295	2	1
AX2	NC85.2	Ec:Kp	5:95	0.703	0.297	2	1
AX2	NC85.2	Ec:Kp	10:90	0.687	0.313	2	1
AX2	NC85.2	Ec:Kp	25:75	0.488	0.512	2	1
AX2	NC85.2	Ec:Kp	40:60	0.471	0.529	2	1
AX2	NC85.2	Ec:Kp	50:50	0.497	0.503	2	1
AX2	NC85.2	Ec:Kp	60:40	0.512	0.488	2	1
AX2	NC85.2	Ec:Kp	75:25	0.424	0.576	2	1
AX2	NC85.2	Ec:Kp	90:10	0.462	0.538	2	1
AX2	NC85.2	Ec:Kp	95:5	0.424	0.576	2	1
AX2	NC85.2	Ec:Kp	100:0	0.297	0.703	2	1
AX2	NC80.1	Ka:Kp	0:100	0.71	0.29	3	1
AX2	NC80.1	Ka:Kp	1:99	0.764	0.236	3	1
AX2	NC80.1	Ka:Kp	5:95	0.74	0.26	3	1
AX2	NC80.1	Ka:Kp	10:90	0.77	0.23	3	1
AX2	NC80.1	Ka:Kp	25:75	0.754	0.246	3	1
AX2	NC80.1	Ka:Kp	40:60	0.46	0.54	3	1
AX2	NC80.1	Ka:Kp	50:50	0.488	0.512	3	1
AX2	NC80.1	Ka:Kp	60:40	0.428	0.572	3	1
AX2	NC80.1	Ka:Kp	75:25	0.461	0.539	3	1
AX2	NC80.1	Ka:Kp	90:10	0.637	0.363	3	1
AX2	NC80.1	Ka:Kp	95:5	0.57	0.43	3	1
AX2	NC80.1	Ka:Kp	99:1	0.482	0.518	3	1
AX2	NC80.1	Ka:Kp	100:0	0.46	0.54	3	1
AX2	NC85.2	Ka:Kp	0:100	0.69	0.31	4	1
AX2	NC85.2	Ka:Kp	1:99	0.638	0.362	4	1
AX2	NC85.2	Ka:Kp	5:95	0.429	0.571	4	1
AX2	NC85.2	Ka:Kp	10:90	0.49	0.51	4	1
AX2	NC85.2	Ka:Kp	25:75	0.414	0.586	4	1
AX2	NC85.2	Ka:Kp	40:60	0.491	0.509	4	1
AX2	NC85.2	Ka:Kp	50:50	0.424	0.576	4	1
AX2	NC85.2	Ka:Kp	60:40	0.4	0.6	4	1
AX2	NC85.2	Ka:Kp	75:25	0.45	0.55	4	1
AX2	NC85.2	Ka:Kp	90:10	0.545	0.455	4	1
AX2	NC85.2	Ka:Kp	95:5	0.322	0.678	4	1
AX2	NC85.2	Ka:Kp	99:1	0.379	0.621	4	1
AX2	NC85.2	Ka:Kp	100:0	0.347	0.653	4	1
AX2	NC80.1	Ec:Kp	0:100	0.651	0.349	1	2
AX2	NC80.1	Ec:Kp	1:99	0.611	0.389	1	2
AX2	NC80.1	Ec:Kp	5:95	0.544	0.456	1	2
AX2	NC80.1	Ec:Kp	10:90	0.507	0.493	1	2
AX2	NC80.1	Ec:Kp	25:75	0.425	0.575	1	2
AX2	NC80.1	Ec:Kp	40:60	0.395	0.605	1	2
AX2	NC80.1	Ec:Kp	50:50	0.384	0.616	1	2
AX2	NC80.1	Ec:Kp	60:40	0.362	0.638	1	2
AX2	NC80.1	Ec:Kp	75:25	0.299	0.701	1	2
AX2	NC80.1	Ec:Kp	90:10	0.446	0.554	1	2
AX2	NC80.1	Ec:Kp	95:5	0.351	0.649	1	2
AX2	NC80.1	Ec:Kp	100:0	0.246	0.754	1	2
AX2	NC85.2	Ec:Kp	0:100	0.605	0.395	2	2
AX2	NC85.2	Ec:Kp	1:99	0.543	0.457	2	2
AX2	NC85.2	Ec:Kp	5:95	0.502	0.498	2	2
AX2	NC85.2	Ec:Kp	10:90	0.548	0.452	2	2
AX2	NC85.2	Ec:Kp	25:75	0.502	0.498	2	2
AX2	NC85.2	Ec:Kp	40:60	0.376	0.624	2	2
AX2	NC85.2	Ec:Kp	50:50	0.359	0.641	2	2
AX2	NC85.2	Ec:Kp	60:40	0.329	0.671	2	2
AX2	NC85.2	Ec:Kp	75:25	0.287	0.713	2	2
AX2	NC85.2	Ec:Kp	90:10	0.329	0.671	2	2
AX2	NC85.2	Ec:Kp	95:5	0.302	0.698	2	2
AX2	NC85.2	Ec:Kp	100:0	0.268	0.732	2	2
AX2	NC80.1	Ka:Kp	0:100	0.653	0.347	3	2
AX2	NC80.1	Ka:Kp	1:99	0.741	0.259	3	2
AX2	NC80.1	Ka:Kp	5:95	0.502	0.498	3	2
AX2	NC80.1	Ka:Kp	10:90	0.478	0.522	3	2
AX2	NC80.1	Ka:Kp	25:75	0.447	0.553	3	2
AX2	NC80.1	Ka:Kp	40:60	0.415	0.585	3	2
AX2	NC80.1	Ka:Kp	50:50	0.368	0.632	3	2
AX2	NC80.1	Ka:Kp	60:40	0.351	0.649	3	2
AX2	NC80.1	Ka:Kp	75:25	0.4	0.6	3	2
AX2	NC80.1	Ka:Kp	95:5	0.431	0.569	3	2
AX2	NC80.1	Ka:Kp	99:1	0.399	0.601	3	2
AX2	NC80.1	Ka:Kp	100:0	0.386	0.614	3	2
AX2	NC85.2	Ka:Kp	0:100	0.587	0.413	4	2
AX2	NC85.2	Ka:Kp	1:99	0.611	0.389	4	2
AX2	NC85.2	Ka:Kp	5:95	0.529	0.471	4	2
AX2	NC85.2	Ka:Kp	10:90	0.477	0.523	4	2
AX2	NC85.2	Ka:Kp	25:75	0.407	0.593	4	2
AX2	NC85.2	Ka:Kp	40:60	0.379	0.621	4	2
AX2	NC85.2	Ka:Kp	50:50	0.404	0.596	4	2
AX2	NC85.2	Ka:Kp	60:40	0.375	0.625	4	2
AX2	NC85.2	Ka:Kp	75:25	0.289	0.711	4	2
AX2	NC85.2	Ka:Kp	90:10	0.404	0.596	4	2
AX2	NC85.2	Ka:Kp	99:1	0.373	0.627	4	2
AX2	NC85.2	Ka:Kp	100:0	0.34	0.66	4	2

## Sheet: Clonal_growth_assay
Clonal cell count experiments
Strain (NC code)	End total cell number	Rep	Experiment	Adjusted total cell number (based on starting frequency in competition plate)	Technical mean
34.1	118750000	1	1	1.36078e+08	1.68307e+08
34.1	175000000	2	1	2.00536e+08
34.1	147500000	1	1	2.13136e+08	2.3752e+08
34.1	181250000	2	1	2.61904e+08
80.1	56000000	1	1	8.26139e+07	8.18762e+07
80.1	55000000	2	1	8.11386e+07
80.1	85000000	1	1	1.05157e+08	1.04538e+08
80.1	84000000	2	1	1.03919e+08
85.2	156200000	1	1	2.39243e+08	2.39243e+08
85.2		2	1
85.2	168700000	1	1	1.95663e+08	1.738e+08
85.2	131000000	2	1	1.51937e+08
87.1	38000000	1	1	5.46829e+07	6.0439e+07
87.1	46000000	2	1	6.61951e+07
87.1	37000000	1	1	6.19305e+07	7.28102e+07
87.1	50000000	2	1	8.36898e+07
99.1	48000000	1	1	7.76545e+07	7.92723e+07
99.1	50000000	2	1	8.08901e+07
99.1	30500000	1		5.81628e+07	6.72209e+07
99.1	40000000	2	1	7.62791e+07
105.1	168000000	1	1	2.08682e+08	2.28556e+08
105.1	200000000	2	1	2.4843e+08
105.1	225000000	1	1	2.20545e+08	2.27896e+08
105.1	240000000	2	1	2.35248e+08
34.1	2.2e+08	1	2	2.45116e+08	2.05006e+08
34.1	148000000	2	2	1.64896e+08
34.1	154000000	1	2	2.27188e+08	2.16861e+08
34.1	140000000	2	2	2.06535e+08
80.1	65000000	1	2	9.79073e+07	1.31798e+08
80.1	1.1e+08	2	2	1.65689e+08
80.1	175000000	1	2	1.81415e+08	1.73122e+08
80.1	159000000	2	2	1.64829e+08
85.2	2.2e+08	1	2	2.50085e+08	2.38718e+08
85.2	200000000	2	2	2.2735e+08
85.2	175000000	1	2	1.85082e+08	1.65252e+08
85.2	137500000	2	2	1.45422e+08
87.1	155000000	1	2	1.98881e+08	1.25103e+08
87.1	40000000	2	2	5.13242e+07
87.1	17000000	1	2	2.13747e+07	2.70327e+07
87.1	26000000	2	2	3.26907e+07
99.1	1.1e+08	1	2	1.03178e+08	9.84884e+07
99.1	100000000	2	2	9.37984e+07
99.1	62500000	1	2	7.45614e+07	8.42544e+07
99.1	78750000	2	2	9.39474e+07
105.1	421000000	1	2	2.28691e+08	2.07235e+08
105.1	342000000	2	2	1.85778e+08
105.1	225000000	1	2	2.93433e+08	2.85282e+08
105.1	212500000	2	2	2.77131e+08

## Sheet: Competition_data
Competition data
Strain (NC code)	Block	Start frequency	End frequency	Difference (end frequency - start frequency)	Total cell number (technical means)	Biol mean cell count	Biol mean comp
34.1	Experiment 6	0.466	0.623	0.157	1.68307e+08	2.06924e+08	0.1755
34.1	Experiment 6	0.409	0.55	0.141	2.3752e+08
34.1	Experiment 7	0.473	0.666	0.193	2.05006e+08
34.1	Experiment 7	0.404	0.615	0.211	2.16861e+08
80.1	Experiment 6	0.404	0.464	0.06	81876238	1.22834e+08	0.0915
80.1	Experiment 6	0.447	0.482	0.035	1.04538e+08
80.1	Experiment 7	0.399	0.576	0.177	1.31798e+08
80.1	Experiment 7	0.491	0.585	0.094	1.73122e+08
85.2	Experiment 6	0.395	0.543	0.148	2.39243e+08	2.04253e+08	0.166
85.2	Experiment 6	0.463	0.59	0.127	1.738e+08
85.2	Experiment 7	0.468	0.679	0.211	2.38718e+08
85.2	Experiment 7	0.486	0.664	0.178	1.65252e+08
87.1	Experiment 6	0.41	0.389	-0.021	6.0439e+07	7.13462e+07	-0.0105
87.1	Experiment 6	0.374	0.267	-0.107	7.28102e+07
87.1	Experiment 7	0.438	0.48	0.042	1.25103e+08
87.1	Experiment 7	0.443	0.487	0.044	2.70327e+07
99.1	Experiment 6	0.382	0.372	-0.01	7.92723e+07	8.2309e+07	0.02125
99.1	Experiment 6	0.344	0.267	-0.077	6.72209e+07
99.1	Experiment 7	0.516	0.603	0.087	9.84884e+07
99.1	Experiment 7	0.456	0.541	0.085	8.42544e+07
105.1	Experiment 6	0.446	0.702	0.256	2.28556e+08	2.37242e+08	0.2635
105.1	Experiment 6	0.505	0.741	0.236	2.27896e+08
105.1	Experiment 7	0.648	0.904	0.256	2.07235e+08
105.1	Experiment 7	0.434	0.74	0.306	2.85282e+08

## Sheet: Mutant_Validation
Mutant	Bacteria	Experiment ID	Growth
arpE	Bs	BS1	-0.083
arpE	Bs	SA3	-0.166
DDB_G0272532	Bs	BS1	-0.0335
DDB_G0272532	Bs	SA1	-0.218
DDB_G0272532	Bs	SA2	-0.216
gefV	Bs	BS1	0.0485
tssc1	Bs	BS1	-0.0995
tssc1	Bs	SA1	-0.119
tssc1	Bs	SA2	-0.061
arpE	Ka	BS1	-0.334
arpE	Ka	SA3	-0.42
DDB_G0272532	Ka	BS1	-0.233
DDB_G0272532	Ka	SA1	-0.274
DDB_G0272532	Ka	SA2	-0.632
gefV	Ka	BS1	0.11
gefV	Ka	BS3	0.162
tssc1	Ka	BS1	-0.187
tssc1	Ka	SA1	-0.156
tssc1	Ka	SA2	-0.353
arpE	Kp	BS1	-0.0675
arpE	Kp	BS2	-0.152
DDB_G0272532	Kp	BS1	0.0105
DDB_G0272532	Kp	SA1	-0.107
DDB_G0272532	Kp	SA2	-0.012
gefV	Kp	BS1	0.159
gefV	Kp	BS3	0.251
tssc1	Kp	BS1	-0.3105
tssc1	Kp	SA1	-0.392
tssc1	Kp	SA2	-0.557
arpE	Ml	BS1	0.2855
arpE	Ml	SA3	0.282
DDB_G0272532	Ml	BS1	0.4045
DDB_G0272532	Ml	SA1	0.269
DDB_G0272532	Ml	SA2	0.188
gefV	Ml	BS1	-0.0025
tssc1	Ml	BS1	0.101
tssc1	Ml	SA1	0.178
tssc1	Ml	SA2	0.111
